# Supplementary material for: Rare jackpot individuals drive rapid adaptation in Threespine Stickleback
Source: Nat Commun. 2026 Mar 30;17:4614. doi: 10.1038/s41467-026-71236-y (PMC13199453; doi:10.1038/s41467-026-71236-y)
Supplement: Supplementary file 3 — Supplementary Data 1 [file 41467_2026_71236_MOESM3_ESM.xlsx]

## Sheet: Sheet1
Time point	Sample size	Mean coverage	Number of jackpots
RS2009	20	30X	0
RS2019	96	1.84X	0
SC2013	96	1.31X	0
SC2014	48	0.43X	23
SC2015	96	0.78X	84
SC2017	96	1.01X	96
SC2020	20	25.7X	20
