# Supplementary material for: Rare jackpot individuals drive rapid adaptation in Threespine Stickleback
Source: Nat Commun. 2026 Mar 30;17:4614. doi: 10.1038/s41467-026-71236-y (PMC13199453; doi:10.1038/s41467-026-71236-y)
Supplement: Supplementary file 4 — Supplementary Data 2 [file 41467_2026_71236_MOESM4_ESM.xlsx]

## Sheet: SC2013
Sample	Genotype_of_FWALs	Chromosome	FWALs	Size(In cM)	Size(In Mb)	Number_of_FWALs
SC-2013-PB-X140-A10	1	chrIX	('chrIX', 9246372, 9248838)	0.00504	0.00247	1
SC-2013-PB-X140-A10	1	chrXI	('chrXI', 6997946, 7002829)	0.03189	0.00488	1
SC-2013-PB-X140-A11	1	chrXI	('chrXI', 5885524, 5912268)	0.02885	0.02674	1
SC-2013-PB-X140-A11	1	chrXI	('chrXI', 8931254, 8975376)	0.05857	0.04412	1
SC-2013-PB-X140-A12	1	chrIV	('chrIV', 11003847, 11050746)	0.0408	0.0469	1
SC-2013-PB-X140-A12	1	chrIX	('chrIX', 7542118, 7542544)	0	0.00043	1
SC-2013-PB-X140-A12	1	chrV	('chrV', 11205985, 11206015)	0	3e-05	1
SC-2013-PB-X140-A12	1	chrXI	('chrXI', 9188887, 9198503)	0.04021	0.00962	1
SC-2013-PB-X140-A2	1	chrVII	('chrVII', 7967618, 7985249)	0.00856	0.01763	1
SC-2013-PB-X140-A3	1	chrIV	('chrIV', 20512275, 20532219)	0.02594	0.01994	1
SC-2013-PB-X140-A4	1,1,1	chrXI	('chrXI', 6184869, 6669320),('chrXI', 6846967, 6856737),('chrXI', 6997946, 7002829)	2.27956	0.33351	3
SC-2013-PB-X140-A5	1	chrXII	('chrXII', 6116751, 6132327)	0.03797	0.01558	1
SC-2013-PB-X140-A5	1	chrXIII	('chrXIII', 8461375, 8464050)	0.00043	0.00267	1
SC-2013-PB-X140-A6	1	chrV	('chrV', 11205985, 11206015)	0	3e-05	1
SC-2013-PB-X140-A6	0	chrXI	('chrXI', 10671952, 10676497)	0.00349	0.00455	1
SC-2013-PB-X140-A6	1	chrXI	('chrXI', 11479222, 11483465)	0.00565	0.00424	1
SC-2013-PB-X140-A6	1	chrXIII	('chrXIII', 8461375, 8464050)	0.00043	0.00267	1
SC-2013-PB-X140-A7	1	chrIV	('chrIV', 28893323, 28899439)	0.01066	0.00612	1
SC-2013-PB-X140-A7	1	chrIX	('chrIX', 9246372, 9248838)	0.00504	0.00247	1
SC-2013-PB-X140-A8	1	chrIX	('chrIX', 11702272, 11737094)	0.06961	0.03482	1
SC-2013-PB-X140-A8	1	chrIX	('chrIX', 14156582, 14157053)	0.00025	0.00047	1
SC-2013-PB-X140-A9	1	chrXI	('chrXI', 3968108, 3977923)	0.00025	0.00982	1
SC-2013-PB-X140-A9	1	chrXI	('chrXI', 6997946, 7002829)	0.03189	0.00488	1
SC-2013-PB-X140-B10	1	chrIX	('chrIX', 4913535, 4925075)	3e-05	0.01154	1
SC-2013-PB-X140-B10	1	chrIX	('chrIX', 14156582, 14157053)	0.00025	0.00047	1
SC-2013-PB-X140-B10	1	chrV	('chrV', 11205985, 11206015)	0	3e-05	1
SC-2013-PB-X140-B11	1	chrV	('chrV', 6797027, 6807221)	0.01897	0.01019	1
SC-2013-PB-X140-B11	1	chrVIII	('chrVIII', 10807776, 10872886)	0.01771	0.06511	1
SC-2013-PB-X140-B12	1	chrI	('chrI', 10297026, 10320802)	0.0242	0.02378	1
SC-2013-PB-X140-B12	1	chrI	('chrI', 24465861, 24470156)	0.00376	0.0043	1
SC-2013-PB-X140-B12	1	chrIV	('chrIV', 23203118, 23260295)	0.0798	0.05718	1
SC-2013-PB-X140-B12	1	chrVII	('chrVII', 8561404, 8630098)	0.44535	0.06869	1
SC-2013-PB-X140-B12	1	chrXX	('chrXX', 9977444, 10006092)	0.03381	0.02865	1
SC-2013-PB-X140-B1	1	chrXI	('chrXI', 12027149, 12038358)	0.00894	0.01121	1
SC-2013-PB-X140-B2	1	chrI	('chrI', 24465861, 24470156)	0.00376	0.0043	1
SC-2013-PB-X140-B2	1	chrIX	('chrIX', 4913535, 4925075)	3e-05	0.01154	1
SC-2013-PB-X140-B5	1	chrXXI	('chrXXI', 9510357, 9618730)	0.12299	0.10837	1
SC-2013-PB-X140-B6	1	chrIX	('chrIX', 11702272, 11737094)	0.06961	0.03482	1
SC-2013-PB-X140-B6	1	chrXX	('chrXX', 7074160, 7088237)	0.0159	0.01408	1
SC-2013-PB-X140-B7	1	chrI	('chrI', 10297026, 10320802)	0.0242	0.02378	1
SC-2013-PB-X140-B7	1	chrV	('chrV', 11205985, 11206015)	0	3e-05	1
SC-2013-PB-X140-B8	1	chrIV	('chrIV', 27507771, 27513579)	0.02174	0.00581	1
SC-2013-PB-X140-B8	1	chrIV	('chrIV', 28490523, 28496263)	0.01045	0.00574	1
SC-2013-PB-X140-B8	1	chrXII	('chrXII', 5067512, 5070382)	0.00294	0.00287	1
SC-2013-PB-X140-B9	1	chrXI	('chrXI', 11479222, 11483465)	0.00565	0.00424	1
SC-2013-PB-X140-B9	1	chrXIX	('chrXIX', 5673443, 5675252)	0.00053	0.00181	1
SC-2013-PB-X140-B9	1	chrXXI	('chrXXI', 12007318, 12017013)	0.03907	0.0097	1
SC-2013-PB-X140-C10	1	chrI	('chrI', 24465861, 24470156)	0.00376	0.0043	1
SC-2013-PB-X140-C10	1	chrIV	('chrIV', 27507771, 27513579)	0.02174	0.00581	1
SC-2013-PB-X140-C10	1	chrIX	('chrIX', 7542118, 7542544)	0	0.00043	1
SC-2013-PB-X140-C10	1	chrV	('chrV', 6797027, 6807221)	0.01897	0.01019	1
SC-2013-PB-X140-C10	1	chrXX	('chrXX', 9613012, 9616715)	0.00214	0.0037	1
SC-2013-PB-X140-C12	1	chrIX	('chrIX', 7542118, 7542544)	0	0.00043	1
SC-2013-PB-X140-C12	1,1,1	chrVIII	('chrVIII', 9007121, 9046773),('chrVIII', 9207065, 9215991),('chrVIII', 9399164, 9453191)	0.56847	0.40642	3
SC-2013-PB-X140-C1	0,1	chrXI	('chrXI', 10671952, 10676497),('chrXI', 10844760, 10847604)	0.44565	0.17111	2
SC-2013-PB-X140-C1	1	chrXIII	('chrXIII', 8461375, 8464050)	0.00043	0.00267	1
SC-2013-PB-X140-C2	1	chrXI	('chrXI', 8931254, 8975376)	0.05857	0.04412	1
SC-2013-PB-X140-C3	1	chrXI	('chrXI', 6997946, 7002829)	0.03189	0.00488	1
SC-2013-PB-X140-C4	1	chrXII	('chrXII', 5067512, 5070382)	0.00294	0.00287	1
SC-2013-PB-X140-C5	0	chrIX	('chrIX', 7542118, 7542544)	0	0.00043	1
SC-2013-PB-X140-C5	1	chrV	('chrV', 11205985, 11206015)	0	3e-05	1
SC-2013-PB-X140-C5	1	chrXI	('chrXI', 9188887, 9198503)	0.04021	0.00962	1
SC-2013-PB-X140-C5	1	chrXI	('chrXI', 11479222, 11483465)	0.00565	0.00424	1
SC-2013-PB-X140-C7	1	chrI	('chrI', 24465861, 24470156)	0.00376	0.0043	1
SC-2013-PB-X140-C7	1	chrIV	('chrIV', 8525484, 8547434)	0.0776	0.02195	1
SC-2013-PB-X140-C7	1	chrIX	('chrIX', 4913535, 4925075)	3e-05	0.01154	1
SC-2013-PB-X140-C7	1	chrIX	('chrIX', 11702272, 11737094)	0.06961	0.03482	1
SC-2013-PB-X140-C7	1	chrV	('chrV', 11205985, 11206015)	0	3e-05	1
SC-2013-PB-X140-C7	1	chrVII	('chrVII', 21466205, 21491183)	0.02803	0.02498	1
SC-2013-PB-X140-C7	0	chrXIX	('chrXIX', 5673443, 5675252)	0.00053	0.00181	1
SC-2013-PB-X140-C8	1	chrXI	('chrXI', 11479222, 11483465)	0.00565	0.00424	1
SC-2013-PB-X140-C8	1	chrXXI	('chrXXI', 9510357, 9618730)	0.12299	0.10837	1
SC-2013-PB-X140-C9	1	chrIX	('chrIX', 11898395, 11898994)	8e-05	0.0006	1
SC-2013-PB-X140-C9	1	chrXI	('chrXI', 10844760, 10847604)	0.00624	0.00284	1
SC-2013-PB-X140-C9	1	chrXIII	('chrXIII', 8461375, 8464050)	0.00043	0.00267	1
SC-2013-PB-X140-D10	0	chrXI	('chrXI', 10671952, 10676497)	0.00349	0.00455	1
SC-2013-PB-X140-D10	1	chrXIII	('chrXIII', 8461375, 8464050)	0.00043	0.00267	1
SC-2013-PB-X140-D10	1	chrXX	('chrXX', 7074160, 7088237)	0.0159	0.01408	1
SC-2013-PB-X140-D12	0	chrIX	('chrIX', 7542118, 7542544)	0	0.00043	1
SC-2013-PB-X140-D1	1	chrXX	('chrXX', 9613012, 9616715)	0.00214	0.0037	1
SC-2013-PB-X140-D2	1	chrXIV	('chrXIV', 11780404, 11784692)	0.00191	0.00429	1
SC-2013-PB-X140-D4	1	chrXI	('chrXI', 10614139, 10615576)	0.00494	0.00144	1
SC-2013-PB-X140-D4	1	chrXIII	('chrXIII', 8461375, 8464050)	0.00043	0.00267	1
SC-2013-PB-X140-D4	1	chrXX	('chrXX', 6975334, 7000317)	0.02515	0.02498	1
SC-2013-PB-X140-D4	1,1	chrXX	('chrXX', 7170513, 7178652),('chrXX', 7662344, 7686136)	0.41115	0.50748	2
SC-2013-PB-X140-D4	1,1	chrXX	('chrXX', 11530314, 11671566),('chrXX', 11886822, 11921574)	0.45236	0.25001	2
SC-2013-PB-X140-D5	1	chrXIII	('chrXIII', 8461375, 8464050)	0.00043	0.00267	1
SC-2013-PB-X140-D5	1	chrXXI	('chrXXI', 9510357, 9618730)	0.12299	0.10837	1
SC-2013-PB-X140-D8	1	chrIX	('chrIX', 14156582, 14157053)	0.00025	0.00047	1
SC-2013-PB-X140-D9	1	chrIX	('chrIX', 11702272, 11737094)	0.06961	0.03482	1
SC-2013-PB-X140-E10	1	chrXX	('chrXX', 7074160, 7088237)	0.0159	0.01408	1
SC-2013-PB-X140-E11	1	chrIX	('chrIX', 14156582, 14157053)	0.00025	0.00047	1
SC-2013-PB-X140-E11	1	chrXI	('chrXI', 5885524, 5912268)	0.02885	0.02674	1
SC-2013-PB-X140-E11	1	chrXI	('chrXI', 11479222, 11483465)	0.00565	0.00424	1
SC-2013-PB-X140-E12	1	chrXIII	('chrXIII', 8461375, 8464050)	0.00043	0.00267	1
SC-2013-PB-X140-E12	1	chrXIX	('chrXIX', 11279118, 11326264)	0.41668	0.04715	1
SC-2013-PB-X140-E1	1	chrXI	('chrXI', 8095447, 8197544)	0.08768	0.1021	1
SC-2013-PB-X140-E2	1	chrXXI	('chrXXI', 3449657, 3454256)	0.00963	0.0046	1
SC-2013-PB-X140-E3	1,1	chrXI	('chrXI', 8931254, 8975376),('chrXI', 9188887, 9198503)	0.458	0.22313	2
SC-2013-PB-X140-E3	1	chrXX	('chrXX', 9613012, 9616715)	0.00214	0.0037	1
SC-2013-PB-X140-E3	0	chrXXI	('chrXXI', 12007318, 12017013)	0.03907	0.0097	1
SC-2013-PB-X140-E4	1	chrVII	('chrVII', 8561404, 8630098)	0.44535	0.06869	1
SC-2013-PB-X140-E5	1	chrXI	('chrXI', 3968108, 3977923)	0.00025	0.00982	1
SC-2013-PB-X140-E6	1	chrXII	('chrXII', 10707548, 10778699)	0.02774	0.07115	1
SC-2013-PB-X140-E7	1	chrIV	('chrIV', 9645704, 9702141)	0.04862	0.05644	1
SC-2013-PB-X140-E7	1	chrXI	('chrXI', 8095447, 8197544)	0.08768	0.1021	1
SC-2013-PB-X140-E7	1	chrXIII	('chrXIII', 8461375, 8464050)	0.00043	0.00267	1
SC-2013-PB-X140-E9	0	chrIX	('chrIX', 14156582, 14157053)	0.00025	0.00047	1
SC-2013-PB-X140-E9	1	chrXI	('chrXI', 6846967, 6856737)	0.05736	0.00977	1
SC-2013-PB-X140-F10	1	chrV	('chrV', 11205985, 11206015)	0	3e-05	1
SC-2013-PB-X140-F10	1	chrXI	('chrXI', 6846967, 6856737)	0.05736	0.00977	1
SC-2013-PB-X140-F10	1	chrXI	('chrXI', 11479222, 11483465)	0.00565	0.00424	1
SC-2013-PB-X140-F10	1	chrXXI	('chrXXI', 3449657, 3454256)	0.00963	0.0046	1
SC-2013-PB-X140-F11	1	chrIV	('chrIV', 27507771, 27513579)	0.02174	0.00581	1
SC-2013-PB-X140-F11	1	chrXI	('chrXI', 12027149, 12038358)	0.00894	0.01121	1
SC-2013-PB-X140-F12	1	chrXX	('chrXX', 7074160, 7088237)	0.0159	0.01408	1
SC-2013-PB-X140-F1	1	chrXXI	('chrXXI', 7177779, 7217149)	0.08892	0.03937	1
SC-2013-PB-X140-F2	1	chrIV	('chrIV', 20512275, 20532219)	0.02594	0.01994	1
SC-2013-PB-X140-F2	1	chrIX	('chrIX', 9246372, 9248838)	0.00504	0.00247	1
SC-2013-PB-X140-F2	1	chrVIII	('chrVIII', 11540080, 11546929)	0.00242	0.00685	1
SC-2013-PB-X140-F2	1	chrXII	('chrXII', 6116751, 6132327)	0.03797	0.01558	1
SC-2013-PB-X140-F4	1	chrIV	('chrIV', 28215127, 28219409)	0.02049	0.00428	1
SC-2013-PB-X140-F4	1	chrIX	('chrIX', 4913535, 4925075)	3e-05	0.01154	1
SC-2013-PB-X140-F5	1,1,1	chrVIII	('chrVIII', 10568822, 10570971),('chrVIII', 10807776, 10872886),('chrVIII', 11540080, 11546929)	0.47295	0.97596	3
SC-2013-PB-X140-F5	1	chrVIII	('chrVIII', 12514354, 12524704)	0.00707	0.01035	1
SC-2013-PB-X140-F5	1	chrXI	('chrXI', 6846967, 6856737)	0.05736	0.00977	1
SC-2013-PB-X140-F5	1	chrXI	('chrXI', 8931254, 8975376)	0.05857	0.04412	1
SC-2013-PB-X140-F5	0,1,1	chrXIII	('chrXIII', 8461375, 8464050),('chrXIII', 10697238, 10698923),('chrXIII', 11792963, 11866003)	2.95123	3.40195	3
SC-2013-PB-X140-F5	1,1,1,1,1,1,1,1,1,0	chrXX	('chrXX', 5751964, 5757222),('chrXX', 6975334, 7000317),('chrXX', 7074160, 7088237),('chrXX', 7170513, 7178652),('chrXX', 7662344, 7686136),('chrXX', 8230667, 8252059),('chrXX', 8347258, 8386967),('chrXX', 9371965, 9424907),('chrXX', 9537828, 9562362),('chrXX', 9613012, 9616715)	4.57425	3.85949	10
SC-2013-PB-X140-F5	1,1,1,1,1,1,1,1	chrXX	('chrXX', 9977444, 10006092),('chrXX', 10354408, 10392239),('chrXX', 10577479, 10658833),('chrXX', 10777390, 10822609),('chrXX', 11314926, 11361456),('chrXX', 11530314, 11671566),('chrXX', 11886822, 11921574),('chrXX', 12431344, 12437139)	1.99476	2.43105	8
SC-2013-PB-X140-F5	1	chrXXI	('chrXXI', 12007318, 12017013)	0.03907	0.0097	1
SC-2013-PB-X140-F6	1	chrV	('chrV', 6797027, 6807221)	0.01897	0.01019	1
SC-2013-PB-X140-F6	1	chrXX	('chrXX', 7170513, 7178652)	0.00362	0.00814	1
SC-2013-PB-X140-F7	1	chrIX	('chrIX', 4913535, 4925075)	3e-05	0.01154	1
SC-2013-PB-X140-F7	1	chrXI	('chrXI', 8931254, 8975376)	0.05857	0.04412	1
SC-2013-PB-X140-F8	1	chrVIII	('chrVIII', 11540080, 11546929)	0.00242	0.00685	1
SC-2013-PB-X140-F9	0	chrIV	('chrIV', 28490523, 28496263)	0.01045	0.00574	1
SC-2013-PB-X140-F9	1	chrXI	('chrXI', 11479222, 11483465)	0.00565	0.00424	1
SC-2013-PB-X140-G10	1	chrVII	('chrVII', 20327750, 20472104)	0.11345	0.14435	1
SC-2013-PB-X140-G11	1	chrXIII	('chrXIII', 8461375, 8464050)	0.00043	0.00267	1
SC-2013-PB-X140-G12	1	chrIV	('chrIV', 9645704, 9702141)	0.04862	0.05644	1
SC-2013-PB-X140-G12	1	chrV	('chrV', 11205985, 11206015)	0	3e-05	1
SC-2013-PB-X140-G12	1	chrXI	('chrXI', 9188887, 9198503)	0.04021	0.00962	1
SC-2013-PB-X140-G1	1	chrXIII	('chrXIII', 8461375, 8464050)	0.00043	0.00267	1
SC-2013-PB-X140-G2	1	chrVII	('chrVII', 7967618, 7985249)	0.00856	0.01763	1
SC-2013-PB-X140-G2	0	chrVIII	('chrVIII', 11540080, 11546929)	0.00242	0.00685	1
SC-2013-PB-X140-G4	1	chrIX	('chrIX', 9246372, 9248838)	0.00504	0.00247	1
SC-2013-PB-X140-G5	1	chrVII	('chrVII', 21466205, 21491183)	0.02803	0.02498	1
SC-2013-PB-X140-G5	1	chrXI	('chrXI', 8931254, 8975376)	0.05857	0.04412	1
SC-2013-PB-X140-G6	0	chrIV	('chrIV', 27507771, 27513579)	0.02174	0.00581	1
SC-2013-PB-X140-G7	1	chrIV	('chrIV', 9645704, 9702141)	0.04862	0.05644	1
SC-2013-PB-X140-G7	0	chrXI	('chrXI', 5885524, 5912268)	0.02885	0.02674	1
SC-2013-PB-X140-G8	0	chrIX	('chrIX', 14156582, 14157053)	0.00025	0.00047	1
SC-2013-PB-X140-G9	1	chrIV	('chrIV', 11003847, 11050746)	0.0408	0.0469	1
SC-2013-PB-X140-H10	1	chrIV	('chrIV', 20512275, 20532219)	0.02594	0.01994	1
SC-2013-PB-X140-H10	1	chrXI	('chrXI', 5885524, 5912268)	0.02885	0.02674	1
SC-2013-PB-X140-H12	1	chrXX	('chrXX', 7074160, 7088237)	0.0159	0.01408	1
SC-2013-PB-X140-H2	0	chrXII	('chrXII', 10906746, 10928054)	0.01513	0.02131	1
SC-2013-PB-X140-H3	1	chrXIII	('chrXIII', 8461375, 8464050)	0.00043	0.00267	1
SC-2013-PB-X140-H4	1,1,1,0	chrVIII	('chrVIII', 9007121, 9046773),('chrVIII', 9207065, 9215991),('chrVIII', 9399164, 9453191),('chrVIII', 9619553, 9702383)	0.72421	0.65561	4
SC-2013-PB-X140-H5	1	chrI	('chrI', 24465861, 24470156)	0.00376	0.0043	1
SC-2013-PB-X140-H5	1	chrXI	('chrXI', 10671952, 10676497)	0.00349	0.00455	1
SC-2013-PB-X140-H5	1	chrXIV	('chrXIV', 11780404, 11784692)	0.00191	0.00429	1
SC-2013-PB-X140-H6	1	chrXX	('chrXX', 9613012, 9616715)	0.00214	0.0037	1
SC-2013-PB-X140-H7	1	chrV	('chrV', 6797027, 6807221)	0.01897	0.01019	1
SC-2013-PB-X140-H7	1	chrXII	('chrXII', 5776918, 5777131)	1e-05	0.00021	1
SC-2013-PB-X140-H9	1	chrIV	('chrIV', 27507771, 27513579)	0.02174	0.00581	1
SC-2013-PB-X140-H9	1	chrXX	('chrXX', 9613012, 9616715)	0.00214	0.0037	1

## Sheet: SC2014
Sample	Genotype_of_FWALs	Chromosome	FWALs	Size(In cM)	Size(In Mb)	Number_of_FWALs
SC-14-LO-21-056-B11	1	chrI	('chrI', 8254432, 8447624)	0.53777	0.19319	1				3.1544		25.1532
SC-14-LO-21-056-B11	1,1,1,1,1	chrI	('chrI', 9047511, 9047891),('chrI', 9831376, 9905595),('chrI', 10142128, 10150941),('chrI', 10297026, 10320802),('chrI', 12170833, 12202289)	1.97914	3.1544	5
SC-14-LO-21-056-B11	1	chrI	('chrI', 12742662, 12742662)	1.97914	0	1				0.11231		4.63316
SC-14-LO-21-056-B11	1,1,1	chrI	('chrI', 26105785, 26548133),('chrII', 12518272, 12518285),('chrII', 16091370, 16100875)	25.1532	10.4473	3
SC-14-LO-21-056-B11	1,1	chrIV	('chrIV', 8340141, 8435128),('chrIV', 8525484, 8547434)	0.53855	0.11231	2
SC-14-LO-21-056-B11	1,1,1,1,1,1,1,1,1,1	chrIV	('chrIV', 9088814, 9167577),('chrIV', 9378675, 9388710),('chrIV', 9645704, 9702141),('chrIV', 10495821, 10636655),('chrIV', 11003847, 11050746),('chrIV', 11211927, 11225935),('chrIV', 11376755, 11391473),('chrIV', 11475651, 11501305),('chrIV', 11678918, 11720288),('chrIV', 11868782, 11982836)	4.63316	2.81526	10
SC-14-LO-21-056-B11	1,1,1,1,1,1,1,1,1,1,1,1	chrIV	('chrIV', 12345019, 12576455),('chrIV', 12762355, 13002578),('chrIV', 13074057, 13113291),('chrIV', 13346903, 13461891),('chrIV', 13857405, 14017452),('chrIV', 14326747, 14349257),('chrIV', 14486526, 14541307),('chrIV', 15047761, 15114807),('chrIV', 15520835, 15630558),('chrIV', 15734076, 15924094),('chrIV', 16763582, 16796358),('chrIV', 18376611, 18377446)	7.46536	5.80099	12
SC-14-LO-21-056-B11	1	chrIV	('chrIV', 19556812, 19556896)	0	8e-05	1				0.25075		0.44774
SC-14-LO-21-056-B11	1,1,1	chrIV	('chrIV', 19874158, 20267644),('chrIV', 20364549, 20428956),('chrIV', 20512275, 20532219)	0.69663	0.26458	3
SC-14-LO-21-056-B11	1,1,1,1,1,1,1,1,1,1,1,1,1,1,1	chrIV	('chrIV', 20863264, 21058729),('chrIV', 21225985, 21426295),('chrIV', 21511744, 21543814),('chrIV', 21867143, 22030942),('chrIV', 22163655, 22222092),('chrIV', 22273550, 22387764),('chrIV', 23079552, 23080513),('chrIV', 23203118, 23260295),('chrIV', 23400750, 23401057),('chrIV', 23502670, 23525732),('chrIV', 23774787, 23774881),('chrIV', 24866868, 24893796),('chrIV', 24951897, 25017064),('chrIV',…	2.29245	4.57735	15
SC-14-LO-21-056-B11	1,1	chrIV	('chrIV', 26535454, 26611907),('chrIV', 26702381, 26862659)	0.36561	0.25075	2
SC-14-LO-21-056-B11	1,1	chrIV	('chrIV', 27357302, 27374317),('chrIV', 27507771, 27513579)	0.44774	0.13926	2
SC-14-LO-21-056-B11	1,1,1,1	chrIV	('chrIV', 28215127, 28219409),('chrIV', 28291323, 28293629),('chrIV', 28490523, 28496263),('chrIV', 28893323, 28899439)	1.02506	0.68003	4
SC-14-LO-21-056-B11	1	chrIX	('chrIX', 8157675, 8157695)	0	2e-05	1				1.80612		3.17759
SC-14-LO-21-056-B11	0	chrV	('chrV', 6141711, 6165791)	0.34435	0.02408	1				2.26887		1.79773
SC-14-LO-21-056-B11	1	chrVII	('chrVII', 12630912, 12630940)	0	3e-05	1				1.30234		24.5956
SC-14-LO-21-056-B11	1	chrVII	('chrVII', 22169282, 22169283)	0	0	1				9.11172		0.38315
SC-14-LO-21-056-B11	1	chrVII	('chrVII', 22954277, 22954435)	7e-05	0.00016	1				0.18614		0.68463
SC-14-LO-21-056-B11	1,1,0	chrVIII	('chrVIII', 8243104, 8366052),('chrVIII', 9007121, 9046773),('chrVIII', 9207065, 9215991)	1.48069	0.84994	3
SC-14-LO-21-056-B11	1,0,1,1,1,0,1	chrVIII	('chrVIII', 9619553, 9702383),('chrVIII', 9803307, 9821764),('chrVIII', 10568822, 10570971),('chrVIII', 10807776, 10872886),('chrVIII', 11540080, 11546929),('chrVIII', 11735422, 11767295),('chrVIII', 12287047, 12287256)	1.72308	2.58487	7
SC-14-LO-21-056-B11	1,1	chrVIII	('chrVIII', 12988379, 13007213),('chrX', 11260697, 11261507)	1.82839	1.74571	2
SC-14-LO-21-056-B11	1	chrXI	('chrXI', 10614139, 10615576)	0.00494	0.00144	1				2.13671		1.0605
SC-14-LO-21-056-B11	1	chrXII	('chrXII', 4211027, 4211131)	0.00494	0.0001	1				2.48055		0.9327
SC-14-LO-21-056-B11	1,1,1,1,1,1	chrXII	('chrXII', 5067512, 5070382),('chrXII', 5448457, 5448975),('chrXII', 5776918, 5777131),('chrXII', 6116751, 6132327),('chrXII', 6591836, 6684812),('chrXII', 6871977, 6876507)	4.11929	1.80612	6
SC-14-LO-21-056-B11	1,1,1,1,1,1,1,1,1,0	chrXII	('chrXII', 7747971, 7968794),('chrXII', 8216232, 8381168),('chrXII', 8754618, 8845336),('chrXII', 8998525, 9015089),('chrXII', 9146945, 9181268),('chrXII', 9345669, 9350156),('chrXII', 9759238, 9764742),('chrXII', 10045630, 10048242),('chrXII', 10168745, 10170106),('chrXII', 10236688, 10237661)	3.17759	2.26887	10
SC-14-LO-21-056-B11	1,1,1	chrXII	('chrXII', 10707548, 10778699),('chrXII', 10906746, 10928054),('chrXII', 12081043, 12081043)	1.79773	1.30234	3
SC-14-LO-21-056-B11	0	chrXIV	('chrXIV', 11780404, 11784692)	0.00191	0.00429	1				3.07928		7.68381
SC-14-LO-21-056-C8	1,1,1	chrI	('chrI', 17433832, 17436414),('chrI', 24465861, 24470156),('chrI', 26105785, 26548133)	24.5956	9.11172	3
SC-14-LO-21-056-C8	1	chrIV	('chrIV', 11211927, 11225935)	0.01061	0.01401	1				0.34574		0.36985
SC-14-LO-21-056-C8	1	chrIV	('chrIV', 20660175, 20749741)	0.05339	0.08957	1				0.27606		1.57676
SC-14-LO-21-056-C8	1	chrIX	('chrIX', 4913535, 4925075)	3e-05	0.01154	1				0.85795		0.44565
SC-14-LO-21-056-C8	1	chrIX	('chrIX', 14156582, 14157053)	0.00025	0.00047	1				0.17111		1.26627
SC-14-LO-21-056-C8	1,1	chrVII	('chrVII', 7331625, 7391907),('chrVII', 7576148, 7578045)	0.38315	0.18614	2
SC-14-LO-21-056-C8	1,1,1	chrVII	('chrVII', 8319013, 8321684),('chrVII', 8561404, 8630098),('chrVII', 8685205, 8748620)	0.68463	0.42694	3
SC-14-LO-21-056-C8	1,1	chrVII	('chrVII', 9300071, 9301878),('chrVII', 9810880, 9966046)	0.33904	0.66417	2
SC-14-LO-21-056-C8	1,1,1	chrVII	('chrVII', 10695475, 10758647),('chrVII', 10825959, 10888215),('chrVII', 12100186, 12100242)	1.19932	1.3416	3
SC-14-LO-21-056-C8	1,1,1,1	chrVII	('chrVII', 12848924, 13034997),('chrVII', 14859578, 14924251),('chrVII', 15082441, 15082539),('chrVII', 15150903, 15171704)	2.07146	2.13671	4
SC-14-LO-21-056-C8	1	chrVII	('chrVII', 15453442, 15458137)	0.00106	0.0047	1				1.15286		54.0663
SC-14-LO-21-056-C8	0,1,1,0,1,1,1,1,1,1	chrVII	('chrVII', 15914786, 15986903),('chrVII', 16110135, 16204186),('chrVII', 16808769, 16881470),('chrVII', 17059363, 17083387),('chrVII', 17152366, 17220531),('chrVII', 17369610, 17382198),('chrVII', 17749620, 17828205),('chrVII', 18073349, 18101947),('chrVII', 18179140, 18195442),('chrVII', 18409014, 18467451)	1.0605	2.48055	10
SC-14-LO-21-056-C8	1,1,1,1,1,0,1	chrVII	('chrVII', 18916019, 18972758),('chrVII', 19499734, 19506055),('chrVII', 19687888, 19891745),('chrVII', 20105822, 20127560),('chrVII', 20192473, 20235550),('chrVII', 20327750, 20472104),('chrVII', 20611560, 20669085)	0.9327	1.69633	7
SC-14-LO-21-056-C8	1,1,1,1,1,1,1,1,0	chrVII	('chrVII', 21173875, 21173921),('chrVII', 21466205, 21491183),('chrVII', 21936135, 22005993),('chrVII', 22169282, 22169283),('chrVII', 22484561, 22533720),('chrVII', 22725642, 22755436),('chrVII', 22954277, 22954435),('chrVII', 24070745, 24127525),('chrVII', 25341792, 25342048)	7.15746	4.16813	9
SC-14-LO-21-056-C8	1	chrVIII	('chrVIII', 8243104, 8366052)	0.13262	0.12295	1				0.45088		13.6508
SC-14-LO-21-056-C8	1,0,1,1	chrVIII	('chrVIII', 9619553, 9702383),('chrVIII', 9803307, 9821764),('chrVIII', 10568822, 10570971),('chrVIII', 10807776, 10872886)	0.75286	1.1705	4
SC-14-LO-21-056-C8	1	chrVIII	('chrVIII', 12287047, 12287256)	5e-05	0.00021	1				1.35671		2.3078
SC-14-LO-21-056-C8	1,1	chrX	('chrX', 11260697, 11261507),('chrX', 14311696, 14340790)	14.1322	3.07928	2
SC-14-LO-21-056-C8	1,1,1	chrXI	('chrXI', 3968108, 3977923),('chrXI', 5885524, 5912268),('chrXI', 6184869, 6669320)	7.68381	2.6914	3
SC-14-LO-21-056-C8	1,1,1	chrXI	('chrXI', 6997946, 7002829),('chrXI', 7075556, 7179089),('chrXI', 7319009, 7348566)	0.82276	0.34574	3
SC-14-LO-21-056-C8	1	chrXI	('chrXI', 8095447, 8197544)	0.08768	0.1021	1				1.65766		21.7694
SC-14-LO-21-056-C8	1,1,1	chrXI	('chrXI', 8667733, 8699314),('chrXI', 8824476, 8853460),('chrXI', 8931254, 8975376)	0.36985	0.27606	3
SC-14-LO-21-056-C8	1,1,1	chrXI	('chrXI', 9467831, 9470175),('chrXI', 9823434, 9904248),('chrXI', 10291033, 10328126)	1.57676	0.85795	3
SC-14-LO-21-056-C8	1,0	chrXI	('chrXI', 10671952, 10676497),('chrXI', 10844760, 10847604)	0.44565	0.17111	2
SC-14-LO-21-056-C8	1	chrXI	('chrXI', 12027149, 12038358)	0.00894	0.01121	1				6.98597		0.76441
SC-14-LO-21-056-C8	1,1,1,1,1,1	chrXII	('chrXII', 10906746, 10928054),('chrXII', 12081043, 12081043),('chrXIII', 8461375, 8464050),('chrXIII', 10697238, 10698923),('chrXIII', 11355989, 11356175),('chrXIII', 11792963, 11866003)	1.26627	0.93795	6
SC-14-LO-21-056-C8	1,1	chrXIII	('chrXIII', 12110571, 12166890),('chrXIII', 12318271, 12323626)	0.18108	0.15674	2
SC-14-LO-21-056-C8	1	chrXVI	('chrXVI', 6608497, 6608497)	0.18108	0	1				3.78215		0.44774
SC-14-LO-21-056-C8	1,1,1	chrXX	('chrXX', 5751964, 5757222),('chrXX', 6151193, 6151197),('chrXX', 6975334, 7000317)	2.58048	1.2431	3
SC-14-LO-21-056-C8	0,1	chrXX	('chrXX', 7170513, 7178652),('chrXX', 7662344, 7686136)	0.41115	0.50748	2
SC-14-LO-21-056-C8	0	chrXX	('chrXX', 8230667, 8252059)	0.00677	0.02139	1				0.90268		12.1793
SC-14-LO-21-056-C8	1	chrXX	('chrXX', 9371965, 9424907)	0.06651	0.05294	1				7.36937		2.03144
SC-14-LO-21-056-C8	1	chrXX	('chrXX', 9977444, 10006092)	0.03381	0.02865	1				2.79836		2.24048
SC-14-LO-21-056-C8	1,1,1,1,1,1,1,1,1,1	chrXX	('chrXX', 10509566, 10510277),('chrXX', 10577479, 10658833),('chrXX', 10777390, 10822609),('chrXX', 11314926, 11361456),('chrXX', 11530314, 11671566),('chrXX', 11886822, 11921574),('chrXX', 12431344, 12437139),('chrXX', 13260771, 13329224),('chrXX', 13968383, 13997328),('chrXX', 14093201, 14104423)	4.81141	3.59415	10
SC-14-LO-21-056-C8	1,0,1,0	chrXXI	('chrXXI', 2294442, 2301393),('chrXXI', 3244424, 3251305),('chrXXI', 3349744, 3381212),('chrXXI', 3449657, 3454256)	2.49156	1.15286	4
SC-14-LO-21-056-C8	1	chrXXI	('chrXXI', 6308460, 6321874)	0.00463	0.01341	1				0.63925		0.86889
SC-14-LO-21-056-C8	1,1	chrXXI	('chrXXI', 7177779, 7217149),('chrXXI', 8266958, 8268781)	54.0663	1.05163	2
SC-14-LO-21-056-C8	1	chrXXI	('chrXXI', 9282831, 9330825)	0.17063	0.04799	1				1.7348		3.52151
SC-14-LO-21-056-C8	1	chrXXI	('chrXXI', 9726424, 11658344)	6.45823	1.93192	1				1.21452		0.54424
SC-14-LO-21-056-D9	1	chrIV	('chrIV', 20512275, 20532219)	0.02594	0.01994	1				0.81652		1.70479
SC-14-LO-21-056-D9	1	chrV	('chrV', 11205985, 11206015)	0	3e-05	1				0.7752		3.2301
SC-14-LO-21-056-D9	1	chrVII	('chrVII', 21020511, 21020637)	1e-05	0.00013	1				3.58259		0.53855
SC-14-LO-21-056-D9	1	chrXI	('chrXI', 7402516, 7415707)	0.01979	0.01319	1				0.11231		12.2693
SC-14-LO-21-056-D9	1	chrXIII	('chrXIII', 8461375, 8464050)	0.00043	0.00267	1				9.20987		4.18741
SC-14-LO-21-056-D9	1	chrXVI	('chrXVI', 11629190, 11630140)	0.00112	0.00095	1				6.59502		0.44774
SC-14-LO-21-056-E10	0	chrI	('chrI', 16987003, 16987075)	0	7e-05	1				0.13926		1.02506
SC-14-LO-21-056-E10	1,1	chrI	('chrI', 24465861, 24470156),('chrI', 26105785, 26548133)	10.1486	2.07798	2
SC-14-LO-21-056-E10	1,1,1,0,1,1,1,1,1,1,1,1,1	chrIX	('chrIX', 8157675, 8157695),('chrIX', 8409406, 8482918),('chrIX', 8693538, 8709348),('chrIX', 9246372, 9248838),('chrIX', 9325816, 9336512),('chrIX', 9392693, 9475442),('chrIX', 9753869, 9767020),('chrIX', 10016013, 10033264),('chrIX', 11032913, 11033026),('chrIX', 11302886, 11318624),('chrIX', 11702272, 11737094),('chrIX', 11898395, 11898994),('chrIX', 12924997, 12938722)	6.29097	4.78103	13
SC-14-LO-21-056-E10	1,1,1,1	chrIX	('chrIX', 13368107, 13390524),('chrIX', 13499764, 13556794),('chrIX', 13713144, 13747322),('chrIX', 13835313, 13841399)	0.70702	0.45088	4
SC-14-LO-21-056-E10	1,1,1,1	chrIX	('chrIX', 15674294, 15691053),('chrV', 6141711, 6165791),('chrV', 6467693, 6675544),('chrV', 6797027, 6807221)	13.6508	8.88383	4
SC-14-LO-21-056-E10	1,1,1,1,1,1,1	chrVII	('chrVII', 7331625, 7391907),('chrVII', 7576148, 7578045),('chrVII', 7967618, 7985249),('chrVII', 8081693, 8095841),('chrVII', 8319013, 8321684),('chrVII', 8561404, 8630098),('chrVII', 8685205, 8748620)	2.57073	1.35671	7
SC-14-LO-21-056-E10	1,0,1,1,1,1,1,1	chrVII	('chrVII', 9300071, 9301878),('chrVII', 9810880, 9966046),('chrVII', 10595523, 10622965),('chrVII', 10695475, 10758647),('chrVII', 10825959, 10888215),('chrVII', 12100186, 12100242),('chrVII', 12630912, 12630940),('chrVII', 12848924, 13034997)	2.3078	3.73312	8
SC-14-LO-21-056-E10	1	chrXIV	('chrXIV', 11780404, 11784692)	0.00191	0.00429	1				2.79836		3.45834
SC-14-LO-21-056-E10	1,1,1,1,1,1,1,1,1	chrXX	('chrXX', 6151193, 6151197),('chrXX', 6975334, 7000317),('chrXX', 7074160, 7088237),('chrXX', 7170513, 7178652),('chrXX', 7662344, 7686136),('chrXX', 7905978, 7930136),('chrXX', 8230667, 8252059),('chrXX', 8347258, 8386967),('chrXX', 9371965, 9424907)	3.721	3.27371	9
SC-14-LO-21-056-E10	1,1,1,1,1,1,1	chrXX	('chrXX', 9613012, 9616715),('chrXX', 9766872, 9790952),('chrXX', 9977444, 10006092),('chrXX', 10354408, 10392239),('chrXX', 10509566, 10510277),('chrXX', 10577479, 10658833),('chrXX', 10777390, 10822609)	0.90971	1.20589	7
SC-14-LO-21-056-E10	1,0,1,1	chrXX	('chrXX', 11530314, 11671566),('chrXX', 11886822, 11921574),('chrXX', 12431344, 12437139),('chrXX', 13260771, 13329224)	2.47662	1.65766	4
SC-14-LO-21-056-E11	1	chrI	('chrI', 16987003, 16987075)	0	7e-05	1				3.07928		3.66995
SC-14-LO-21-056-E11	1,1,1	chrI	('chrI', 24465861, 24470156),('chrI', 26105785, 26548133),('chrII', 12518272, 12518285)	21.7694	11.9519	3
SC-14-LO-21-056-E11	0,1,1	chrIV	('chrIV', 7909154, 7909178),('chrIV', 8340141, 8435128),('chrIV', 8525484, 8547434)	1.23586	0.63826	3
SC-14-LO-21-056-E11	1,0,1,1	chrIV	('chrIV', 9088814, 9167577),('chrIV', 9378675, 9388710),('chrIV', 9645704, 9702141),('chrIV', 10495821, 10636655)	2.77896	1.46908	4
SC-14-LO-21-056-E11	1,1,1,1,1,1,1,1,1,1,1,1,1,1,1,1,0	chrIV	('chrIV', 11376755, 11391473),('chrIV', 11475651, 11501305),('chrIV', 11678918, 11720288),('chrIV', 11868782, 11982836),('chrIV', 12269711, 12269711),('chrIV', 12345019, 12576455),('chrIV', 12762355, 13002578),('chrIV', 13074057, 13113291),('chrIV', 13346903, 13461891),('chrIV', 13857405, 14017452),('chrIV', 14326747, 14349257),('chrIV', 14486526, 14541307),('chrIV', 15047761, 15114807),('chrIV',…	8.30705	6.98597	17
SC-14-LO-21-056-E11	1,1,1,1	chrIV	('chrIV', 19556812, 19556896),('chrIV', 19774115, 19774173),('chrIV', 19874158, 20267644),('chrIV', 20364549, 20428956)	0.76441	0.87206	4
SC-14-LO-21-056-E11	1,1,1,1,1	chrIV	('chrIV', 20660175, 20749741),('chrIV', 20863264, 21058729),('chrIV', 21225985, 21426295),('chrIV', 21511744, 21543814),('chrIV', 21867143, 22030942)	0.58544	1.2812	5
SC-14-LO-21-056-E11	1,1,1,1,1,1,1,1,1,1,1,1	chrIV	('chrIV', 23079552, 23080513),('chrIV', 23203118, 23260295),('chrIV', 23400750, 23401057),('chrIV', 23502670, 23525732),('chrIV', 23774787, 23774881),('chrIV', 24866868, 24893796),('chrIV', 24951897, 25017064),('chrIV', 25231305, 25251031),('chrIV', 25435733, 25636081),('chrIV', 26470166, 26472414),('chrIV', 26535454, 26611907),('chrIV', 26702381, 26862659)	2.31881	3.78215	12
SC-14-LO-21-056-E11	1,1	chrIV	('chrIV', 27357302, 27374317),('chrIV', 27507771, 27513579)	0.44774	0.13926	2
SC-14-LO-21-056-E11	1,0,1	chrIV	('chrIV', 28291323, 28293629),('chrIV', 28490523, 28496263),('chrIV', 28893323, 28899439)	0.77682	0.60581	3
SC-14-LO-21-056-E11	1	chrIX	('chrIX', 7542118, 7542544)	0	0.00043	1				2.07798		3.63264
SC-14-LO-21-056-E11	1,1,1,1,1,0	chrIX	('chrIX', 12924997, 12938722),('chrIX', 13024611, 13026517),('chrIX', 13368107, 13390524),('chrIX', 13499764, 13556794),('chrIX', 13713144, 13747322),('chrIX', 13835313, 13841399)	0.90093	0.90268	6
SC-14-LO-21-056-E11	1,1,1,1,1,1,0,1,0,1	chrIX	('chrIX', 15674294, 15691053),('chrV', 6141711, 6165791),('chrV', 6467693, 6675544),('chrV', 6797027, 6807221),('chrV', 11205985, 11206015),('chrVII', 7331625, 7391907),('chrVII', 7576148, 7578045),('chrVII', 7967618, 7985249),('chrVII', 8081693, 8095841),('chrVII', 8319013, 8321684)	12.1793	7.36937	10
SC-14-LO-21-056-E11	1	chrVII	('chrVII', 8685205, 8748620)	0.0143	0.06341	1				4.91556		0.76441
SC-14-LO-21-056-E11	1,1,1,1,1,1	chrVII	('chrVII', 9300071, 9301878),('chrVII', 9810880, 9966046),('chrVII', 10595523, 10622965),('chrVII', 10695475, 10758647),('chrVII', 10825959, 10888215),('chrVII', 12100186, 12100242)	2.03144	2.79836	6
SC-14-LO-21-056-E11	1,1,1,0,0,1	chrVII	('chrVII', 12848924, 13034997),('chrVII', 14859578, 14924251),('chrVII', 15082441, 15082539),('chrVII', 15150903, 15171704),('chrVII', 15329234, 15381992),('chrVII', 15453442, 15458137)	2.24048	2.42314	6
SC-14-LO-21-056-E11	1,1,1,1,1	chrVII	('chrVII', 15914786, 15986903),('chrVII', 16110135, 16204186),('chrVII', 16808769, 16881470),('chrVII', 17059363, 17083387),('chrVII', 17152366, 17220531)	0.63112	1.23363	5
SC-14-LO-21-056-E11	1,1,1,1	chrVII	('chrVII', 17749620, 17828205),('chrVII', 18073349, 18101947),('chrVII', 18179140, 18195442),('chrVII', 18409014, 18467451)	0.27798	0.63925	4
SC-14-LO-21-056-E11	1,1,1,1,1,1	chrVII	('chrVII', 18916019, 18972758),('chrVII', 19499734, 19506055),('chrVII', 19687888, 19891745),('chrVII', 20105822, 20127560),('chrVII', 20192473, 20235550),('chrVII', 20327750, 20472104)	0.86889	1.49935	6
SC-14-LO-21-056-E11	1,0,1,1,1,1,1	chrVII	('chrVII', 21020511, 21020637),('chrVII', 21173875, 21173921),('chrVII', 21466205, 21491183),('chrVII', 21936135, 22005993),('chrVII', 22169282, 22169283),('chrVII', 22484561, 22533720),('chrVII', 22725642, 22755436)	0.9698	1.7348	7
SC-14-LO-21-056-E11	1,1	chrVII	('chrVII', 24070745, 24127525),('chrVII', 25341792, 25342048)	3.52151	1.21452	2
SC-14-LO-21-056-E11	1	chrXI	('chrXI', 10981496, 10981726)	0.00015	0.00023	1				1.55967		2.1161
SC-14-LO-21-056-E11	0	chrXIII	('chrXIII', 8461375, 8464050)	0.00043	0.00267	1				1.20632		4.60755
SC-14-LO-21-056-E11	1	chrXIII	('chrXIII', 12318271, 12323626)	0.00081	0.00536	1				3.61699		15.7313
SC-14-LO-21-056-E11	1	chrXVI	('chrXVI', 6608497, 6608497)	0.00081	0	1				4.86217		2.62562
SC-14-LO-21-056-E11	1	chrXVIII	('chrXVIII', 895051, 895051)	0.00081	0	1				1.24538		56.7623
SC-14-LO-21-056-E11	1	chrXX	('chrXX', 9371965, 9424907)	0.06651	0.05294	1				2.11368		1.60958
SC-14-LO-21-056-E11	1	chrXX	('chrXX', 9613012, 9616715)	0.00214	0.0037	1				1.71541		1.25989
SC-14-LO-21-056-E11	1,1,1,1,1	chrXX	('chrXX', 9977444, 10006092),('chrXX', 10354408, 10392239),('chrXX', 10509566, 10510277),('chrXX', 10577479, 10658833),('chrXX', 10777390, 10822609)	0.54424	0.81652	5
SC-14-LO-21-056-E11	1	chrXX	('chrXX', 11530314, 11671566)	0.14841	0.14125	1				4.24441		16.8423
SC-14-LO-21-056-E11	1,1,1	chrXX	('chrXX', 13260771, 13329224),('chrXX', 13968383, 13997328),('chrXX', 14093201, 14104423)	1.70479	0.7752	3
SC-14-LO-21-056-E11	0	chrXXI	('chrXXI', 8720464, 8722305)	0.00123	0.00184	1				2.74689		3.39821
SC-14-LO-21-056-E12	1	chrI	('chrI', 16987003, 16987075)	0	7e-05	1				5.36844		0.36561
SC-14-LO-21-056-E12	1,1	chrII	('chrII', 12518272, 12518285),('chrII', 16091370, 16100875)	3.2301	3.58259	2
SC-14-LO-21-056-E12	1,1	chrIV	('chrIV', 8340141, 8435128),('chrIV', 8525484, 8547434)	0.53855	0.11231	2
SC-14-LO-21-056-E12	1,1,1,1,1,1,1,1,1,1,1,1,1,1,1,1,1,1,1,1,1,1,0	chrIV	('chrIV', 9088814, 9167577),('chrIV', 9378675, 9388710),('chrIV', 9645704, 9702141),('chrIV', 10495821, 10636655),('chrIV', 11003847, 11050746),('chrIV', 11211927, 11225935),('chrIV', 11376755, 11391473),('chrIV', 11475651, 11501305),('chrIV', 11678918, 11720288),('chrIV', 11868782, 11982836),('chrIV', 12269711, 12269711),('chrIV', 12345019, 12576455),('chrIV', 12762355, 13002578),('chrIV', 13074…	12.2693	9.20987	23
SC-14-LO-21-056-E12	1,1,1,1,1,1,0,0,0,1,1,1,1,1,1,1,1,1,1,0,1,1	chrIV	('chrIV', 19874158, 20267644),('chrIV', 20364549, 20428956),('chrIV', 20512275, 20532219),('chrIV', 20660175, 20749741),('chrIV', 20863264, 21058729),('chrIV', 21225985, 21426295),('chrIV', 21511744, 21543814),('chrIV', 21867143, 22030942),('chrIV', 22163655, 22222092),('chrIV', 22273550, 22387764),('chrIV', 23079552, 23080513),('chrIV', 23203118, 23260295),('chrIV', 23400750, 23401057),('chrIV',…	4.18741	6.59502	22
SC-14-LO-21-056-E12	1,1	chrIV	('chrIV', 27357302, 27374317),('chrIV', 27507771, 27513579)	0.44774	0.13926	2
SC-14-LO-21-056-E12	1,1,1,1	chrIV	('chrIV', 28215127, 28219409),('chrIV', 28291323, 28293629),('chrIV', 28490523, 28496263),('chrIV', 28893323, 28899439)	1.02506	0.68003	4
SC-14-LO-21-056-E12	1,1,1	chrIX	('chrIX', 8157675, 8157695),('chrIX', 8409406, 8482918),('chrIX', 8693538, 8709348)	1.41301	0.55165	3
SC-14-LO-21-056-E12	1,1,1,1,1,1,1	chrIX	('chrIX', 9325816, 9336512),('chrIX', 9392693, 9475442),('chrIX', 9753869, 9767020),('chrIX', 10016013, 10033264),('chrIX', 11032913, 11033026),('chrIX', 11302886, 11318624),('chrIX', 11702272, 11737094)	3.06495	2.40058	7
SC-14-LO-21-056-E12	1,1,1,1,1,1	chrIX	('chrIX', 12924997, 12938722),('chrIX', 13024611, 13026517),('chrIX', 13368107, 13390524),('chrIX', 13499764, 13556794),('chrIX', 13713144, 13747322),('chrIX', 13835313, 13841399)	0.90093	0.90268	6
SC-14-LO-21-056-E12	1,1,1,1,1,1,1	chrIX	('chrIX', 15674294, 15691053),('chrV', 6141711, 6165791),('chrV', 6467693, 6675544),('chrV', 6797027, 6807221),('chrV', 11205985, 11206015),('chrVII', 7331625, 7391907),('chrVII', 7576148, 7578045)	13.3781	8.11301	7
SC-14-LO-21-056-E12	1,1,1,1	chrVII	('chrVII', 8081693, 8095841),('chrVII', 8319013, 8321684),('chrVII', 8561404, 8630098),('chrVII', 8685205, 8748620)	1.25793	0.65278	4
SC-14-LO-21-056-E12	1,1,1,1,1,1	chrVII	('chrVII', 9300071, 9301878),('chrVII', 9810880, 9966046),('chrVII', 10595523, 10622965),('chrVII', 10695475, 10758647),('chrVII', 10825959, 10888215),('chrVII', 12100186, 12100242)	2.03144	2.79836	6
SC-14-LO-21-056-E12	1,1,1,0,1,1,1,1,1,1,1,1,1,1,0,1,1	chrVII	('chrVII', 12848924, 13034997),('chrVII', 14859578, 14924251),('chrVII', 15082441, 15082539),('chrVII', 15150903, 15171704),('chrVII', 15329234, 15381992),('chrVII', 15453442, 15458137),('chrVII', 15614096, 15701873),('chrVII', 15914786, 15986903),('chrVII', 16110135, 16204186),('chrVII', 16808769, 16881470),('chrVII', 17059363, 17083387),('chrVII', 17152366, 17220531),('chrVII', 17369610, 173821…	3.45834	5.43245	17
SC-14-LO-21-056-E12	1,1,1,1,1,1,1	chrVII	('chrVII', 18916019, 18972758),('chrVII', 19499734, 19506055),('chrVII', 19687888, 19891745),('chrVII', 20105822, 20127560),('chrVII', 20192473, 20235550),('chrVII', 20327750, 20472104),('chrVII', 20611560, 20669085)	0.9327	1.69633	7
SC-14-LO-21-056-E12	1,1,1,1,1,1,1,1,1	chrVII	('chrVII', 21173875, 21173921),('chrVII', 21466205, 21491183),('chrVII', 21936135, 22005993),('chrVII', 22169282, 22169283),('chrVII', 22484561, 22533720),('chrVII', 22725642, 22755436),('chrVII', 22954277, 22954435),('chrVII', 24070745, 24127525),('chrVII', 25341792, 25342048)	7.15746	4.16813	9
SC-14-LO-21-056-E12	1,1	chrX	('chrX', 11260697, 11261507),('chrX', 14311696, 14340790)	14.1322	3.07928	2
SC-14-LO-21-056-E12	1	chrXI	('chrXI', 6846967, 6856737)	0.05736	0.00977	1				1.07341		1.26922
SC-14-LO-21-056-E12	1	chrXI	('chrXI', 10981496, 10981726)	0.00015	0.00023	1				1.66547		22.0922
SC-14-LO-21-056-E12	1,1,1	chrXII	('chrXII', 4211027, 4211131),('chrXII', 4384523, 4408327),('chrXII', 5067512, 5070382)	3.66995	0.85925	3
SC-14-LO-21-056-E12	1,1,1,1,1,1,1,1,1,1,1	chrXII	('chrXII', 5776918, 5777131),('chrXII', 6116751, 6132327),('chrXII', 6591836, 6684812),('chrXII', 6871977, 6876507),('chrXII', 7065161, 7073536),('chrXII', 7747971, 7968794),('chrXII', 8216232, 8381168),('chrXII', 8754618, 8845336),('chrXII', 8998525, 9015089),('chrXII', 9146945, 9181268),('chrXII', 9345669, 9350156)	5.03756	3.57302	11
SC-14-LO-21-056-E12	0	chrXII	('chrXII', 10045630, 10048242)	0.00034	0.00261	1				1.71541		1.25989
SC-14-LO-21-056-E12	1	chrXII	('chrXII', 10236688, 10237661)	0.00024	0.00097	1				1.88149		6.06655
SC-14-LO-21-056-E12	1,1,1,1,0,0,1,1,1,1	chrXII	('chrXII', 10707548, 10778699),('chrXII', 10906746, 10928054),('chrXII', 12081043, 12081043),('chrXIII', 8461375, 8464050),('chrXIII', 10697238, 10698923),('chrXIII', 11355989, 11356175),('chrXIII', 11792963, 11866003),('chrXIII', 11968671, 11971811),('chrXIII', 12110571, 12166890),('chrXIII', 12318271, 12323626)	2.09808	1.54493	10
SC-14-LO-21-056-E12	1,1	chrXVI	('chrXVI', 6608497, 6608497),('chrXVI', 11629190, 11630140)	7.88525	5.02164	2
SC-14-LO-21-056-E12	1,1,0,0,1,1,1,1,1,1,1,1,1,1,1,1,1	chrXXI	('chrXXI', 1961309, 1961733),('chrXXI', 2111383, 2208871),('chrXXI', 2294442, 2301393),('chrXXI', 3244424, 3251305),('chrXXI', 3349744, 3381212),('chrXXI', 3449657, 3454256),('chrXXI', 3956455, 3956807),('chrXXI', 6308460, 6321874),('chrXXI', 6798437, 6815453),('chrXXI', 7177779, 7217149),('chrXXI', 8266958, 8268781),('chrXXI', 8543099, 8594759),('chrXXI', 8720464, 8722305),('chrXXI', 9282831, 93…	70.4759	10.0553	17
SC-14-LO-21-056-E1	1	chrXI	('chrXI', 6846967, 6856737)	0.05736	0.00977	1				0.08779		5.73005
SC-14-LO-21-056-E1	1	chrXI	('chrXI', 11479222, 11483465)	0.00565	0.00424	1				1.84965		12.3184
SC-14-LO-21-056-E1	1	chrXII	('chrXII', 5067512, 5070382)	0.00294	0.00287	1				3.81411		1.25793
SC-14-LO-21-056-E1	1	chrXII	('chrXII', 9345669, 9350156)	0.01309	0.00449	1				0.65278		2.03144
SC-14-LO-21-056-E2	1,1	chrI	('chrI', 8147673, 8190186),('chrI', 8254432, 8447624)	0.65952	0.25744	2
SC-14-LO-21-056-E2	1,1	chrI	('chrI', 9047511, 9047891),('chrI', 9831376, 9905595)	0.52298	0.8577	2
SC-14-LO-21-056-E2	1,1	chrI	('chrI', 10297026, 10320802),('chrI', 12170833, 12202289)	1.25989	1.88149	2
SC-14-LO-21-056-E2	1,1,1	chrI	('chrI', 12742662, 12742662),('chrI', 12949638, 12978396),('chrI', 16987003, 16987075)	6.06655	4.24441	3
SC-14-LO-21-056-E2	1,1	chrI	('chrI', 24465861, 24470156),('chrI', 26105785, 26548133)	10.1486	2.07798	2
SC-14-LO-21-056-E2	1	chrIV	('chrIV', 7909154, 7909178)	10.1486	2e-05	1				2.33094		0.04601
SC-14-LO-21-056-E2	1,1,1,1,1,1,1,1	chrIV	('chrIV', 9645704, 9702141),('chrIV', 10495821, 10636655),('chrIV', 11003847, 11050746),('chrIV', 11211927, 11225935),('chrIV', 11376755, 11391473),('chrIV', 11475651, 11501305),('chrIV', 11678918, 11720288),('chrIV', 11868782, 11982836)	3.63264	2.2807	8
SC-14-LO-21-056-E2	1,1	chrIV	('chrIV', 12345019, 12576455),('chrIV', 12762355, 13002578)	0.93182	0.42612	2
SC-14-LO-21-056-E2	1,1,1,1,1,1,1,1,1	chrIV	('chrIV', 13346903, 13461891),('chrIV', 13857405, 14017452),('chrIV', 14326747, 14349257),('chrIV', 14486526, 14541307),('chrIV', 15047761, 15114807),('chrIV', 15520835, 15630558),('chrIV', 15734076, 15924094),('chrIV', 16763582, 16796358),('chrIV', 18376611, 18377446)	6.15143	4.91556	9
SC-14-LO-21-056-E2	1,1,1,1	chrIV	('chrIV', 19556812, 19556896),('chrIV', 19774115, 19774173),('chrIV', 19874158, 20267644),('chrIV', 20364549, 20428956)	0.76441	0.87206	4
SC-14-LO-21-056-E2	1,1,1,0,1,1,1,1,1,1,1	chrIV	('chrIV', 20863264, 21058729),('chrIV', 21225985, 21426295),('chrIV', 21511744, 21543814),('chrIV', 21867143, 22030942),('chrIV', 22163655, 22222092),('chrIV', 22273550, 22387764),('chrIV', 23079552, 23080513),('chrIV', 23203118, 23260295),('chrIV', 23400750, 23401057),('chrIV', 23502670, 23525732),('chrIV', 23774787, 23774881)	1.38835	2.71615	11
SC-14-LO-21-056-E2	1,1,1,1,1,1,1,1	chrIV	('chrIV', 24951897, 25017064),('chrIV', 25231305, 25251031),('chrIV', 25435733, 25636081),('chrIV', 26470166, 26472414),('chrIV', 26535454, 26611907),('chrIV', 26702381, 26862659),('chrIV', 26919845, 26925083),('chrIV', 27052851, 27068474)	1.27662	2.05141	8
SC-14-LO-21-056-E2	0,1,1,1,1,1	chrIV	('chrIV', 27507771, 27513579),('chrIV', 27730290, 27733127),('chrIV', 28215127, 28219409),('chrIV', 28291323, 28293629),('chrIV', 28490523, 28496263),('chrIV', 28893323, 28899439)	2.98838	1.38586	6
SC-14-LO-21-056-E2	1	chrIX	('chrIX', 9246372, 9248838)	0.00504	0.00247	1				3.27371		0.90971
SC-14-LO-21-056-E2	1,1,1	chrVIII	('chrVIII', 8243104, 8366052),('chrVIII', 9007121, 9046773),('chrVIII', 9207065, 9215991)	1.48069	0.84994	3
SC-14-LO-21-056-E2	1,1,1,1,1,1	chrVIII	('chrVIII', 9803307, 9821764),('chrVIII', 10568822, 10570971),('chrVIII', 10807776, 10872886),('chrVIII', 11540080, 11546929),('chrVIII', 11735422, 11767295),('chrVIII', 12287047, 12287256)	1.64202	2.46549	6
SC-14-LO-21-056-E2	1	chrVIII	('chrVIII', 12988379, 13007213)	0.02932	0.01883	1				9.87497		1.32127
SC-14-LO-21-056-E2	0,0,1,1	chrXI	('chrXI', 3848292, 3850184),('chrXI', 3968108, 3977923),('chrXI', 5885524, 5912268),('chrXI', 6184869, 6669320)	8.21215	2.81914	4
SC-14-LO-21-056-E2	1,1,1,1,1,1	chrXI	('chrXI', 7402516, 7415707),('chrXI', 8095447, 8197544),('chrXI', 8498901, 8510089),('chrXI', 8667733, 8699314),('chrXI', 8824476, 8853460),('chrXI', 8931254, 8975376)	1.97955	1.55967	6
SC-14-LO-21-056-E2	1,1,1,1,1	chrXI	('chrXI', 9467831, 9470175),('chrXI', 9823434, 9904248),('chrXI', 10291033, 10328126),('chrXI', 10614139, 10615576),('chrXI', 10671952, 10676497)	2.1161	1.20632	5
SC-14-LO-21-056-E2	1,1	chrXII	('chrXII', 12081043, 12081043),('chrXIII', 8461375, 8464050)	4.60755	3.61699	2
SC-14-LO-21-056-E2	1	chrXIV	('chrXIV', 11780404, 11784692)	0.00191	0.00429	1				0.63826		3.97881
SC-14-LO-21-056-E2	1	chrXVI	('chrXVI', 6608497, 6608497)	0.00191	0	1				2.2239		7.94357
SC-14-LO-21-056-E2	1,1	chrXVIII	('chrXVIII', 895051, 895051),('chrXX', 5751964, 5757222)	15.7313	4.86217	2
SC-14-LO-21-056-E2	1	chrXXI	('chrXXI', 1799330, 1851556)	0.05607	0.05223	1				0.26458		2.29245
SC-14-LO-21-056-E2	1,0,0,1,1	chrXXI	('chrXXI', 2111383, 2208871),('chrXXI', 2294442, 2301393),('chrXXI', 3244424, 3251305),('chrXXI', 3349744, 3381212),('chrXXI', 3449657, 3454256)	2.62562	1.24538	5
SC-14-LO-21-056-E2	1,1,1,1,1	chrXXI	('chrXXI', 7177779, 7217149),('chrXXI', 8266958, 8268781),('chrXXI', 8543099, 8594759),('chrXXI', 8720464, 8722305),('chrXXI', 9282831, 9330825)	56.7623	2.11368	5
SC-14-LO-21-056-E2	1	chrXXI	('chrXXI', 9726424, 11658344)	6.45823	1.93192	1				0.13926		1.02506
SC-14-LO-21-056-E3	1,1,1,1,1	chrI	('chrI', 8147673, 8190186),('chrI', 8254432, 8447624),('chrI', 8949916, 8961416),('chrI', 9047511, 9047891),('chrI', 9831376, 9905595)	1.60958	1.71541	5
SC-14-LO-21-056-E3	1,1	chrI	('chrI', 10297026, 10320802),('chrI', 12170833, 12202289)	1.25989	1.88149	2
SC-14-LO-21-056-E3	1,1,1	chrI	('chrI', 12742662, 12742662),('chrI', 12949638, 12978396),('chrI', 16987003, 16987075)	6.06655	4.24441	3
SC-14-LO-21-056-E3	1,1,1,1	chrI	('chrI', 24465861, 24470156),('chrI', 26105785, 26548133),('chrII', 12518272, 12518285),('chrII', 16091370, 16100875)	16.8423	8.36928	4
SC-14-LO-21-056-E3	1	chrIV	('chrIV', 12269711, 12269711)	16.8423	0	1				2.79836		2.827
SC-14-LO-21-056-E3	1,1,1,1	chrIV	('chrIV', 15520835, 15630558),('chrIV', 15734076, 15924094),('chrIV', 16763582, 16796358),('chrIV', 18376611, 18377446)	2.97207	2.74689	4
SC-14-LO-21-056-E3	1	chrIV	('chrIV', 19556812, 19556896)	0	8e-05	1				1.24692		6.25129
SC-14-LO-21-056-E3	1,1,0,1,1,1,0,1,1,1,1,1,1,1,1,1,1,1,1	chrIV	('chrIV', 19874158, 20267644),('chrIV', 20364549, 20428956),('chrIV', 20512275, 20532219),('chrIV', 20660175, 20749741),('chrIV', 20863264, 21058729),('chrIV', 21225985, 21426295),('chrIV', 21511744, 21543814),('chrIV', 21867143, 22030942),('chrIV', 22163655, 22222092),('chrIV', 22273550, 22387764),('chrIV', 23079552, 23080513),('chrIV', 23203118, 23260295),('chrIV', 23400750, 23401057),('chrIV',…	3.39821	5.36844	19
SC-14-LO-21-056-E3	1,1	chrIV	('chrIV', 26535454, 26611907),('chrIV', 26702381, 26862659)	0.36561	0.25075	2
SC-14-LO-21-056-E3	1,1	chrIV	('chrIV', 27357302, 27374317),('chrIV', 27507771, 27513579)	0.44774	0.13926	2
SC-14-LO-21-056-E3	1,1	chrIV	('chrIV', 28215127, 28219409),('chrIV', 28291323, 28293629)	0.25232	0.07422	2
SC-14-LO-21-056-E3	1	chrIV	('chrIV', 28893323, 28899439)	0.01066	0.00612	1				1.20589		0.45236
SC-14-LO-21-056-E3	1,1,1,1,1,0,1,1,1,1,1,0,1,1,1,1,1,1	chrIX	('chrIX', 8157675, 8157695),('chrIX', 8409406, 8482918),('chrIX', 8693538, 8709348),('chrIX', 9246372, 9248838),('chrIX', 9325816, 9336512),('chrIX', 9392693, 9475442),('chrIX', 9753869, 9767020),('chrIX', 10016013, 10033264),('chrIX', 11032913, 11033026),('chrIX', 11302886, 11318624),('chrIX', 11702272, 11737094),('chrIX', 11898395, 11898994),('chrIX', 12924997, 12938722),('chrIX', 13024611, 130…	7.18526	5.6837	18
SC-14-LO-21-056-E3	1,1,1,0	chrIX	('chrIX', 15674294, 15691053),('chrV', 6141711, 6165791),('chrV', 6467693, 6675544),('chrV', 6797027, 6807221)	13.6508	8.88383	4
SC-14-LO-21-056-E3	1	chrVII	('chrVII', 7576148, 7578045)	0.00398	0.0019	1				1.49252		63.882
SC-14-LO-21-056-E3	1,1,1,1	chrVII	('chrVII', 8081693, 8095841),('chrVII', 8319013, 8321684),('chrVII', 8561404, 8630098),('chrVII', 8685205, 8748620)	1.25793	0.65278	4
SC-14-LO-21-056-E3	1,1,0,1,1,1	chrVII	('chrVII', 9300071, 9301878),('chrVII', 9810880, 9966046),('chrVII', 10595523, 10622965),('chrVII', 10695475, 10758647),('chrVII', 10825959, 10888215),('chrVII', 12100186, 12100242)	2.03144	2.79836	6
SC-14-LO-21-056-E3	1	chrVII	('chrVII', 12848924, 13034997)	0.03824	0.18607	1				1.34861		8.30705
SC-14-LO-21-056-E3	1,1,1,0,1,1,1,1,1,1	chrVII	('chrVII', 15082441, 15082539),('chrVII', 15150903, 15171704),('chrVII', 15329234, 15381992),('chrVII', 15453442, 15458137),('chrVII', 15614096, 15701873),('chrVII', 15914786, 15986903),('chrVII', 16110135, 16204186),('chrVII', 16808769, 16881470),('chrVII', 17059363, 17083387),('chrVII', 17152366, 17220531)	1.05406	2.13799	10
SC-14-LO-21-056-E3	1	chrVII	('chrVII', 17749620, 17828205)	0.02169	0.07859	1				6.59502		0.44774
SC-14-LO-21-056-E3	0,1	chrVII	('chrVII', 18179140, 18195442),('chrVII', 18409014, 18467451)	0.10186	0.27201	2
SC-14-LO-21-056-E3	1,1,1,1,1,1	chrVII	('chrVII', 18916019, 18972758),('chrVII', 19499734, 19506055),('chrVII', 19687888, 19891745),('chrVII', 20105822, 20127560),('chrVII', 20192473, 20235550),('chrVII', 20327750, 20472104)	0.86889	1.49935	6
SC-14-LO-21-056-E3	1,1	chrVII	('chrVII', 21173875, 21173921),('chrVII', 21466205, 21491183)	0.20565	0.31726	2
SC-14-LO-21-056-E3	1	chrVII	('chrVII', 22954277, 22954435)	7e-05	0.00016	1				0.18614		1.25793
SC-14-LO-21-056-E3	1	chrVIII	('chrVIII', 8243104, 8366052)	0.13262	0.12295	1				0.65278		2.03144
SC-14-LO-21-056-E3	1	chrVIII	('chrVIII', 9399164, 9453191)	0.06265	0.05403	1				2.79836		3.45834
SC-14-LO-21-056-E3	1,1,1	chrVIII	('chrVIII', 9803307, 9821764),('chrVIII', 10568822, 10570971),('chrVIII', 10807776, 10872886)	0.6718	1.05112	3
SC-14-LO-21-056-E3	1	chrVIII	('chrVIII', 12287047, 12287256)	5e-05	0.00021	1				4.23578		1.15168
SC-14-LO-21-056-E3	1	chrX	('chrX', 11260697, 11261507)	0.00038	0.00081	1				0.68072		1.72308
SC-14-LO-21-056-E3	1	chrXI	('chrXI', 5885524, 5912268)	0.02885	0.02674	1				2.58487		10.77
SC-14-LO-21-056-E3	1	chrXI	('chrXI', 8824476, 8853460)	0.03654	0.02898	1				3.96775		0.65952
SC-14-LO-21-056-E3	1	chrXI	('chrXI', 10981496, 10981726)	0.00015	0.00023	1				0.25744		2.78237
SC-14-LO-21-056-E3	1,1	chrXII	('chrXII', 6591836, 6684812),('chrXII', 6871977, 6876507)	0.67454	0.1917	2
SC-14-LO-21-056-E3	1,1,1,1,1,1,1,1,1,1	chrXII	('chrXII', 7747971, 7968794),('chrXII', 8216232, 8381168),('chrXII', 8754618, 8845336),('chrXII', 8998525, 9015089),('chrXII', 9146945, 9181268),('chrXII', 9345669, 9350156),('chrXII', 9759238, 9764742),('chrXII', 10045630, 10048242),('chrXII', 10168745, 10170106),('chrXII', 10236688, 10237661)	3.17759	2.26887	10
SC-14-LO-21-056-E3	1,1,1	chrXII	('chrXII', 10707548, 10778699),('chrXII', 10906746, 10928054),('chrXII', 12081043, 12081043)	1.79773	1.30234	3
SC-14-LO-21-056-E3	1,1,0,1,0	chrXIII	('chrXIII', 12318271, 12323626),('chrXIV', 11780404, 11784692),('chrXIX', 2616293, 2640746),('chrXIX', 2728876, 2740544),('chrXIX', 5673443, 5675252)	8.5502	6.64837	5
SC-14-LO-21-056-E3	1	chrXVI	('chrXVI', 6608497, 6608497)	8.5502	0	1				1.6569		3.66995
SC-14-LO-21-056-E3	1	chrXX	('chrXX', 6975334, 7000317)	0.02515	0.02498	1				0.85925		6.43022
SC-14-LO-21-056-E3	1,1,1,1	chrXX	('chrXX', 7170513, 7178652),('chrXX', 7662344, 7686136),('chrXX', 7905978, 7930136),('chrXX', 8230667, 8252059)	0.71582	1.07341	4
SC-14-LO-21-056-E3	1	chrXX	('chrXX', 9371965, 9424907)	0.06651	0.05294	1				1.30234		0.6238
SC-14-LO-21-056-E3	1,1,1,1,1,1,1	chrXX	('chrXX', 9977444, 10006092),('chrXX', 10354408, 10392239),('chrXX', 10509566, 10510277),('chrXX', 10577479, 10658833),('chrXX', 10777390, 10822609),('chrXX', 11314926, 11361456),('chrXX', 11530314, 11671566)	1.26922	1.66547	7
SC-14-LO-21-056-E3	1,0,0,0,1,0,1,0,1,1	chrXX	('chrXX', 12431344, 12437139),('chrXX', 13260771, 13329224),('chrXX', 13968383, 13997328),('chrXX', 14093201, 14104423),('chrXXI', 1799330, 1851556),('chrXXI', 1961309, 1961733),('chrXXI', 2111383, 2208871),('chrXXI', 2294442, 2301393),('chrXXI', 3244424, 3251305),('chrXXI', 3349744, 3381212)	22.0922	9.05593	10
SC-14-LO-21-056-E3	1	chrXXI	('chrXXI', 6308460, 6321874)	0.00463	0.01341	1				2.01092		13.6632
SC-14-LO-21-056-E3	1,1,1,0,1	chrXXI	('chrXXI', 7177779, 7217149),('chrXXI', 8266958, 8268781),('chrXXI', 8543099, 8594759),('chrXXI', 8720464, 8722305),('chrXXI', 9282831, 9330825)	56.7623	2.11368	5
SC-14-LO-21-056-E3	1	chrXXI	('chrXXI', 9726424, 11658344)	6.45823	1.93192	1				1.41225		0.57576
SC-14-LO-21-056-E4	1,1,1,0,1	chrI	('chrI', 8147673, 8190186),('chrI', 8254432, 8447624),('chrI', 8949916, 8961416),('chrI', 9047511, 9047891),('chrI', 9831376, 9905595)	1.60958	1.71541	5
SC-14-LO-21-056-E4	1,1	chrI	('chrI', 10297026, 10320802),('chrI', 12170833, 12202289)	1.25989	1.88149	2
SC-14-LO-21-056-E4	1,1,1	chrI	('chrI', 12742662, 12742662),('chrI', 12949638, 12978396),('chrI', 16987003, 16987075)	6.06655	4.24441	3
SC-14-LO-21-056-E4	0,1,1	chrIV	('chrIV', 7909154, 7909178),('chrIV', 8340141, 8435128),('chrIV', 8525484, 8547434)	1.23586	0.63826	3
SC-14-LO-21-056-E4	1,0,1,1,0,1,1,1,1,1,1,1,1,1,1,1,1,1,1,1,1	chrIV	('chrIV', 9088814, 9167577),('chrIV', 9378675, 9388710),('chrIV', 9645704, 9702141),('chrIV', 10495821, 10636655),('chrIV', 11003847, 11050746),('chrIV', 11211927, 11225935),('chrIV', 11376755, 11391473),('chrIV', 11475651, 11501305),('chrIV', 11678918, 11720288),('chrIV', 11868782, 11982836),('chrIV', 12269711, 12269711),('chrIV', 12345019, 12576455),('chrIV', 12762355, 13002578),('chrIV', 13074…	9.66572	6.75652	21
SC-14-LO-21-056-E4	1,1	chrIX	('chrIX', 12924997, 12938722),('chrIX', 13024611, 13026517)	0.04433	0.08779	2
SC-14-LO-21-056-E4	1	chrIX	('chrIX', 13499764, 13556794)	0.02692	0.05703	1				2.80833		1.48069
SC-14-LO-21-056-E4	1,1,1	chrIX	('chrIX', 13835313, 13841399),('chrIX', 14156582, 14157053),('chrIX', 15674294, 15691053)	5.73005	1.84965	3
SC-14-LO-21-056-E4	0,1	chrV	('chrV', 11205985, 11206015),('chrVII', 7331625, 7391907)	12.3184	3.81411	2
SC-14-LO-21-056-E4	1,1,1,1	chrVII	('chrVII', 8081693, 8095841),('chrVII', 8319013, 8321684),('chrVII', 8561404, 8630098),('chrVII', 8685205, 8748620)	1.25793	0.65278	4
SC-14-LO-21-056-E4	1,1,1,1,1,1	chrVII	('chrVII', 9300071, 9301878),('chrVII', 9810880, 9966046),('chrVII', 10595523, 10622965),('chrVII', 10695475, 10758647),('chrVII', 10825959, 10888215),('chrVII', 12100186, 12100242)	2.03144	2.79836	6
SC-14-LO-21-056-E4	1,1,1,1,1,1,1,1,1,1,1,1,1,1,1	chrVII	('chrVII', 12848924, 13034997),('chrVII', 14859578, 14924251),('chrVII', 15082441, 15082539),('chrVII', 15150903, 15171704),('chrVII', 15329234, 15381992),('chrVII', 15453442, 15458137),('chrVII', 15614096, 15701873),('chrVII', 15914786, 15986903),('chrVII', 16110135, 16204186),('chrVII', 16808769, 16881470),('chrVII', 17059363, 17083387),('chrVII', 17152366, 17220531),('chrVII', 17369610, 173821…	3.33262	5.06695	15
SC-14-LO-21-056-E4	0	chrVII	('chrVII', 18409014, 18467451)	0.00854	0.05844	1				2.47895		9.78341
SC-14-LO-21-056-E4	1,1,1,1,1,1,1	chrVII	('chrVII', 18916019, 18972758),('chrVII', 19499734, 19506055),('chrVII', 19687888, 19891745),('chrVII', 20105822, 20127560),('chrVII', 20192473, 20235550),('chrVII', 20327750, 20472104),('chrVII', 20611560, 20669085)	0.9327	1.69633	7
SC-14-LO-21-056-E4	1,1,1,1,1,1,1,1	chrVII	('chrVII', 21173875, 21173921),('chrVII', 21466205, 21491183),('chrVII', 21936135, 22005993),('chrVII', 22169282, 22169283),('chrVII', 22484561, 22533720),('chrVII', 22725642, 22755436),('chrVII', 22954277, 22954435),('chrVII', 24070745, 24127525)	3.7359	2.9536	8
SC-14-LO-21-056-E4	1,1	chrVIII	('chrVIII', 5661948, 5664463),('chrVIII', 8243104, 8366052)	4.23253	2.70159	2
SC-14-LO-21-056-E4	1,1,1,1,1,1,1	chrVIII	('chrVIII', 9207065, 9215991),('chrVIII', 9399164, 9453191),('chrVIII', 9619553, 9702383),('chrVIII', 9803307, 9821764),('chrVIII', 10568822, 10570971),('chrVIII', 10807776, 10872886),('chrVIII', 11540080, 11546929)	1.3819	2.33094	7
SC-14-LO-21-056-E4	1,1	chrVIII	('chrVIII', 12287047, 12287256),('chrVIII', 12514354, 12524704)	0.04601	0.23745	2
SC-14-LO-21-056-E4	1,1,0,0,0,0,1,0,1,0,1,0,0,0,1,0	chrX	('chrX', 11260697, 11261507),('chrX', 14311696, 14340790),('chrXI', 3848292, 3850184),('chrXI', 3968108, 3977923),('chrXI', 5885524, 5912268),('chrXI', 6184869, 6669320),('chrXI', 6846967, 6856737),('chrXI', 6997946, 7002829),('chrXI', 7075556, 7179089),('chrXI', 7319009, 7348566),('chrXI', 7402516, 7415707),('chrXI', 8095447, 8197544),('chrXI', 8498901, 8510089),('chrXI', 8667733, 8699314),('chr…	5.37451	2.28613	16
SC-14-LO-21-056-E4	0,0,0,1,1,0	chrXI	('chrXI', 9467831, 9470175),('chrXI', 9823434, 9904248),('chrXI', 10291033, 10328126),('chrXI', 10614139, 10615576),('chrXI', 10671952, 10676497),('chrXI', 10844760, 10847604)	2.55826	1.37743	6
SC-14-LO-21-056-E4	1	chrXI	('chrXI', 11479222, 11483465)	0.00565	0.00424	1				2.74297		2.76305
SC-14-LO-21-056-E4	1,1,1,1,1,1,1,1	chrXII	('chrXII', 4211027, 4211131),('chrXII', 4384523, 4408327),('chrXII', 5067512, 5070382),('chrXII', 5448457, 5448975),('chrXII', 5776918, 5777131),('chrXII', 6116751, 6132327),('chrXII', 6591836, 6684812),('chrXII', 6871977, 6876507)	7.7863	2.66538	8
SC-14-LO-21-056-E4	1,1,1,1,1,1,1,1,1,1	chrXII	('chrXII', 7747971, 7968794),('chrXII', 8216232, 8381168),('chrXII', 8754618, 8845336),('chrXII', 8998525, 9015089),('chrXII', 9146945, 9181268),('chrXII', 9345669, 9350156),('chrXII', 9759238, 9764742),('chrXII', 10045630, 10048242),('chrXII', 10168745, 10170106),('chrXII', 10236688, 10237661)	3.17759	2.26887	10
SC-14-LO-21-056-E4	1,1	chrXII	('chrXII', 10707548, 10778699),('chrXII', 10906746, 10928054)	0.16035	0.14935	2
SC-14-LO-21-056-E4	1,0,1,0,0,1,1,1,1,1,0,1,1	chrXIV	('chrXIV', 11780404, 11784692),('chrXIX', 2616293, 2640746),('chrXIX', 2728876, 2740544),('chrXIX', 5673443, 5675252),('chrXIX', 9304516, 9304516),('chrXIX', 9497761, 9505425),('chrXIX', 9646831, 9742739),('chrXIX', 9895799, 9937027),('chrXIX', 10547428, 10564241),('chrXIX', 10640397, 10663034),('chrXIX', 10835573, 10923981),('chrXIX', 11040861, 11159752),('chrXIX', 11279118, 11326264)	0.78955	0.45843	13
SC-14-LO-21-056-E4	0	chrXVIII	('chrXVIII', 895051, 895051)	0.78955	0	1				0.23573		3.63264
SC-14-LO-21-056-E4	1,1,1,1,1,1,1,1,1	chrXX	('chrXX', 6151193, 6151197),('chrXX', 6975334, 7000317),('chrXX', 7074160, 7088237),('chrXX', 7170513, 7178652),('chrXX', 7662344, 7686136),('chrXX', 7905978, 7930136),('chrXX', 8230667, 8252059),('chrXX', 8347258, 8386967),('chrXX', 9371965, 9424907)	3.721	3.27371	9
SC-14-LO-21-056-E4	1,1,1,1,1,1,1	chrXX	('chrXX', 9613012, 9616715),('chrXX', 9766872, 9790952),('chrXX', 9977444, 10006092),('chrXX', 10354408, 10392239),('chrXX', 10509566, 10510277),('chrXX', 10577479, 10658833),('chrXX', 10777390, 10822609)	0.90971	1.20589	7
SC-14-LO-21-056-E4	1,0	chrXX	('chrXX', 11530314, 11671566),('chrXX', 11886822, 11921574)	0.45236	0.25001	2
SC-14-LO-21-056-E4	1,1,1,1,1,1,1,1,1,1	chrXX	('chrXX', 13260771, 13329224),('chrXX', 13968383, 13997328),('chrXX', 14093201, 14104423),('chrXXI', 1799330, 1851556),('chrXXI', 1961309, 1961733),('chrXXI', 2111383, 2208871),('chrXXI', 2294442, 2301393),('chrXXI', 3244424, 3251305),('chrXXI', 3349744, 3381212),('chrXXI', 3449657, 3454256)	23.1781	9.87497	10
SC-14-LO-21-056-E4	1	chrXXI	('chrXXI', 6308460, 6321874)	0.00463	0.01341	1				0.45657		26.9602
SC-14-LO-21-056-E5	1	chrI	('chrI', 12502725, 12520275)	0.32517	0.01755	1				22.3322		3.82536
SC-14-LO-21-056-E5	1	chrI	('chrI', 24465861, 24470156)	0.00376	0.0043	1				2.33529		0.72732
SC-14-LO-21-056-E5	1	chrIV	('chrIV', 23400750, 23401057)	4e-05	0.00031	1				0.58037		0.85696
SC-14-LO-21-056-E5	1	chrIV	('chrIV', 28215127, 28219409)	0.02049	0.00428	1				0.81488		1.48069
SC-14-LO-21-056-E5	1	chrIX	('chrIX', 8693538, 8709348)	0.01607	0.01581	1				0.84994		1.72308
SC-14-LO-21-056-E5	1	chrVII	('chrVII', 8319013, 8321684)	0.00246	0.00267	1				2.58487		16.5069
SC-14-LO-21-056-E5	1	chrVII	('chrVII', 25341792, 25342048)	0.00015	0.00026	1				9.15703		2.73053
SC-14-LO-21-056-E5	1,1	chrXI	('chrXI', 10981496, 10981726),('chrXI', 11479222, 11483465)	1.32127	0.50174	2
SC-14-LO-21-056-E5	1	chrXII	('chrXII', 5776918, 5777131)	1e-05	0.00021	1				0.77783		1.57676
SC-14-LO-21-056-E5	1	chrXII	('chrXII', 12081043, 12081043)	1e-05	0	1				0.85795		0.1944
SC-14-LO-21-056-E6	1	chrIV	('chrIV', 18376611, 18377446)	0.00308	0.00084	1				0.13412		7.7863
SC-14-LO-21-056-E6	1	chrIV	('chrIV', 28291323, 28293629)	0.00408	0.00231	1				2.66538		1.43515
SC-14-LO-21-056-E6	1	chrIX	('chrIX', 14156582, 14157053)	0.00025	0.00047	1				1.21247		0.68646
SC-14-LO-21-056-E6	1,1	chrV	('chrV', 6141711, 6165791),('chrV', 6467693, 6675544)	1.63247	0.50975	2
SC-14-LO-21-056-E6	1	chrV	('chrV', 11205985, 11206015)	0	3e-05	1				1.54493		26.33
SC-14-LO-21-056-E6	1	chrVII	('chrVII', 18770476, 18776645)	0.00707	0.00617	1				8.68552		5.76774
SC-14-LO-21-056-E6	1	chrVII	('chrVII', 22484561, 22533720)	0.03459	0.04916	1				5.36559		10.0442
SC-14-LO-21-056-E6	1	chrX	('chrX', 11260697, 11261507)	0.00038	0.00081	1				3.42225		1.23586
SC-14-LO-21-056-E6	1	chrXI	('chrXI', 10844760, 10847604)	0.00624	0.00284	1				0.63826		12.2693
SC-14-LO-21-056-E6	0	chrXX	('chrXX', 5751964, 5757222)	0.01176	0.00526	1				9.20987		1.39529
SC-14-LO-21-056-E6	1,1,0,1,1,1,1,1,1,1	chrXX	('chrXX', 6975334, 7000317),('chrXX', 7074160, 7088237),('chrXX', 7170513, 7178652),('chrXX', 7662344, 7686136),('chrXX', 7905978, 7930136),('chrXX', 8230667, 8252059),('chrXX', 8347258, 8386967),('chrXX', 9371965, 9424907),('chrXX', 9537828, 9562362),('chrXX', 9613012, 9616715)	2.01892	2.6164	10
SC-14-LO-21-056-E6	1,1,1,1,1,1,1,1,1	chrXX	('chrXX', 9977444, 10006092),('chrXX', 10354408, 10392239),('chrXX', 10509566, 10510277),('chrXX', 10577479, 10658833),('chrXX', 10777390, 10822609),('chrXX', 11314926, 11361456),('chrXX', 11530314, 11671566),('chrXX', 11886822, 11921574),('chrXX', 12431344, 12437139)	1.99476	2.43105	9
SC-14-LO-21-056-E7	1	chrI	('chrI', 16987003, 16987075)	0	7e-05	1				0.39025		0.44774
SC-14-LO-21-056-E7	0,1,1	chrIV	('chrIV', 7909154, 7909178),('chrIV', 8340141, 8435128),('chrIV', 8525484, 8547434)	1.23586	0.63826	3
SC-14-LO-21-056-E7	1,1,1,1,0,1,1	chrIV	('chrIV', 9088814, 9167577),('chrIV', 9378675, 9388710),('chrIV', 9645704, 9702141),('chrIV', 10495821, 10636655),('chrIV', 11003847, 11050746),('chrIV', 11211927, 11225935),('chrIV', 11376755, 11391473)	3.97881	2.2239	7
SC-14-LO-21-056-E7	1,1,1,1,1,1,1,1,0,1,1,1,1,1,1	chrIV	('chrIV', 11678918, 11720288),('chrIV', 11868782, 11982836),('chrIV', 12269711, 12269711),('chrIV', 12345019, 12576455),('chrIV', 12762355, 13002578),('chrIV', 13074057, 13113291),('chrIV', 13346903, 13461891),('chrIV', 13857405, 14017452),('chrIV', 14326747, 14349257),('chrIV', 14486526, 14541307),('chrIV', 15047761, 15114807),('chrIV', 15520835, 15630558),('chrIV', 15734076, 15924094),('chrIV',…	7.94357	6.65716	15
SC-14-LO-21-056-E7	1	chrIV	('chrIV', 19556812, 19556896)	0	8e-05	1				2.79836		3.20205
SC-14-LO-21-056-E7	1,1,1	chrIV	('chrIV', 19874158, 20267644),('chrIV', 20364549, 20428956),('chrIV', 20512275, 20532219)	0.69663	0.26458	3
SC-14-LO-21-056-E7	1,1,1,0,0,1,1,1,1,1,1,1,1,1,1	chrIV	('chrIV', 20863264, 21058729),('chrIV', 21225985, 21426295),('chrIV', 21511744, 21543814),('chrIV', 21867143, 22030942),('chrIV', 22163655, 22222092),('chrIV', 22273550, 22387764),('chrIV', 23079552, 23080513),('chrIV', 23203118, 23260295),('chrIV', 23400750, 23401057),('chrIV', 23502670, 23525732),('chrIV', 23774787, 23774881),('chrIV', 24866868, 24893796),('chrIV', 24951897, 25017064),('chrIV',…	2.29245	4.57735	15
SC-14-LO-21-056-E7	1,1	chrIV	('chrIV', 26535454, 26611907),('chrIV', 26702381, 26862659)	0.36561	0.25075	2
SC-14-LO-21-056-E7	1,1	chrIV	('chrIV', 27357302, 27374317),('chrIV', 27507771, 27513579)	0.44774	0.13926	2
SC-14-LO-21-056-E7	1,1,0,1	chrIV	('chrIV', 28215127, 28219409),('chrIV', 28291323, 28293629),('chrIV', 28490523, 28496263),('chrIV', 28893323, 28899439)	1.02506	0.68003	4
SC-14-LO-21-056-E7	1,1,1,1,1,1,1,1,1,1	chrIX	('chrIX', 8157675, 8157695),('chrIX', 8409406, 8482918),('chrIX', 8693538, 8709348),('chrIX', 9246372, 9248838),('chrIX', 9325816, 9336512),('chrIX', 9392693, 9475442),('chrIX', 9753869, 9767020),('chrIX', 10016013, 10033264),('chrIX', 11032913, 11033026),('chrIX', 11302886, 11318624)	4.46649	3.16093	10
SC-14-LO-21-056-E7	1,1,1	chrV	('chrV', 11205985, 11206015),('chrVII', 7331625, 7391907),('chrVII', 7576148, 7578045)	11.1439	3.62797	3
SC-14-LO-21-056-E7	1,0,1,1	chrVII	('chrVII', 8081693, 8095841),('chrVII', 8319013, 8321684),('chrVII', 8561404, 8630098),('chrVII', 8685205, 8748620)	1.25793	0.65278	4
SC-14-LO-21-056-E7	1,1,0,1,1,1	chrVII	('chrVII', 9300071, 9301878),('chrVII', 9810880, 9966046),('chrVII', 10595523, 10622965),('chrVII', 10695475, 10758647),('chrVII', 10825959, 10888215),('chrVII', 12100186, 12100242)	2.03144	2.79836	6
SC-14-LO-21-056-E7	1,1,0,1,1,0,1,1,1,1	chrVII	('chrVII', 12848924, 13034997),('chrVII', 14859578, 14924251),('chrVII', 15082441, 15082539),('chrVII', 15150903, 15171704),('chrVII', 15329234, 15381992),('chrVII', 15453442, 15458137),('chrVII', 15614096, 15701873),('chrVII', 15914786, 15986903),('chrVII', 16110135, 16204186),('chrVII', 16808769, 16881470)	2.827	3.84647	10
SC-14-LO-21-056-E7	1,1,1,1,1,0	chrVII	('chrVII', 17152366, 17220531),('chrVII', 17369610, 17382198),('chrVII', 17749620, 17828205),('chrVII', 18073349, 18101947),('chrVII', 18179140, 18195442),('chrVII', 18409014, 18467451)	0.45837	1.24692	6
SC-14-LO-21-056-E7	1,1,1,1,1,1,1,1,1,1,1,1,0,1,1,1,1,1,1,1,1	chrVII	('chrVII', 18916019, 18972758),('chrVII', 19499734, 19506055),('chrVII', 19687888, 19891745),('chrVII', 20105822, 20127560),('chrVII', 20192473, 20235550),('chrVII', 20327750, 20472104),('chrVII', 20611560, 20669085),('chrVII', 21020511, 21020637),('chrVII', 21173875, 21173921),('chrVII', 21466205, 21491183),('chrVII', 21936135, 22005993),('chrVII', 22169282, 22169283),('chrVII', 22484561, 225337…	6.25129	9.75677	21
SC-14-LO-21-056-E7	1,1,1,1,1,1,1	chrVIII	('chrVIII', 9619553, 9702383),('chrVIII', 9803307, 9821764),('chrVIII', 10568822, 10570971),('chrVIII', 10807776, 10872886),('chrVIII', 11540080, 11546929),('chrVIII', 11735422, 11767295),('chrVIII', 12287047, 12287256)	1.72308	2.58487	7
SC-14-LO-21-056-E7	1	chrVIII	('chrVIII', 12988379, 13007213)	0.02932	0.01883	1				0.23573		3.12171
SC-14-LO-21-056-E7	1	chrX	('chrX', 14311696, 14340790)	0.1778	0.02909	1				1.79916		1.28873
SC-14-LO-21-056-E7	1	chrXI	('chrXI', 8824476, 8853460)	0.03654	0.02898	1				1.01974		6.15143
SC-14-LO-21-056-E7	1	chrXIII	('chrXIII', 8461375, 8464050)	0.00043	0.00267	1				4.91556		4.43426
SC-14-LO-21-056-E7	1,1,0,0,0,0,1,1,1,1,1,0,1,1,1	chrXIII	('chrXIII', 12318271, 12323626),('chrXIV', 11780404, 11784692),('chrXIX', 2616293, 2640746),('chrXIX', 2728876, 2740544),('chrXIX', 5673443, 5675252),('chrXIX', 9304516, 9304516),('chrXIX', 9497761, 9505425),('chrXIX', 9646831, 9742739),('chrXIX', 9895799, 9937027),('chrXIX', 10547428, 10564241),('chrXIX', 10640397, 10663034),('chrXIX', 10835573, 10923981),('chrXIX', 11040861, 11159752),('chrXIX'…	5.84716	5.71513	15
SC-14-LO-21-056-E7	1	chrXVIII	('chrXVIII', 895051, 895051)	5.84716	0	1				0.78005		5.98844
SC-14-LO-21-056-E7	1,1,0,1,1,1,1,1,1	chrXX	('chrXX', 6151193, 6151197),('chrXX', 6975334, 7000317),('chrXX', 7074160, 7088237),('chrXX', 7170513, 7178652),('chrXX', 7662344, 7686136),('chrXX', 7905978, 7930136),('chrXX', 8230667, 8252059),('chrXX', 8347258, 8386967),('chrXX', 9371965, 9424907)	3.721	3.27371	9
SC-14-LO-21-056-E7	1,1,1,1,1,1,1	chrXX	('chrXX', 9613012, 9616715),('chrXX', 9766872, 9790952),('chrXX', 9977444, 10006092),('chrXX', 10354408, 10392239),('chrXX', 10509566, 10510277),('chrXX', 10577479, 10658833),('chrXX', 10777390, 10822609)	0.90971	1.20589	7
SC-14-LO-21-056-E7	1,1	chrXX	('chrXX', 11530314, 11671566),('chrXX', 11886822, 11921574)	0.45236	0.25001	2
SC-14-LO-21-056-E7	1,1,1	chrXX	('chrXX', 13260771, 13329224),('chrXX', 13968383, 13997328),('chrXX', 14093201, 14104423)	1.70479	0.7752	3
SC-14-LO-21-056-E7	0,1,0,0,1,1	chrXXI	('chrXXI', 1961309, 1961733),('chrXXI', 2111383, 2208871),('chrXXI', 2294442, 2301393),('chrXXI', 3244424, 3251305),('chrXXI', 3349744, 3381212),('chrXXI', 3449657, 3454256)	2.96591	1.49252	6
SC-14-LO-21-056-E7	1	chrXXI	('chrXXI', 6308460, 6321874)	0.00463	0.01341	1				1.49935		0.9698
SC-14-LO-21-056-E7	1,1,1,1,1,1,1	chrXXI	('chrXXI', 7177779, 7217149),('chrXXI', 8266958, 8268781),('chrXXI', 8543099, 8594759),('chrXXI', 8720464, 8722305),('chrXXI', 9282831, 9330825),('chrXXI', 9510357, 9618730),('chrXXI', 9726424, 11658344)	63.882	4.44119	7
SC-14-LO-21-056-E9	1	chrXI	('chrXI', 10671952, 10676497)	0.00349	0.00455	1				1.21452		9.77693
SC-14-LO-21-056-E9	1	chrXI	('chrXI', 10981496, 10981726)	0.00015	0.00023	1				4.59219		1.71861
SC-14-LO-21-056-E9	1	chrXII	('chrXII', 10045630, 10048242)	0.00034	0.00261	1				1.16152		1.17897
SC-14-LO-21-056-E9	0	chrXIV	('chrXIV', 11780404, 11784692)	0.00191	0.00429	1				0.61672		0.1944
SC-14-LO-21-056-E9	1	chrXVIII	('chrXVIII', 895051, 895051)	0.00191	0	1				0.13412		0.68856
SC-14-LO-21-056-F10	1,1	chrI	('chrI', 24465861, 24470156),('chrI', 26105785, 26548133)	10.1486	2.07798	2
SC-14-LO-21-056-F10	1,1,1	chrIV	('chrIV', 9645704, 9702141),('chrIV', 10495821, 10636655),('chrIV', 11003847, 11050746)	2.12622	1.34861	3
SC-14-LO-21-056-F10	1,1,1,1,1,1,1,1,1,1,1,1,1,1,1,1,1	chrIV	('chrIV', 11376755, 11391473),('chrIV', 11475651, 11501305),('chrIV', 11678918, 11720288),('chrIV', 11868782, 11982836),('chrIV', 12269711, 12269711),('chrIV', 12345019, 12576455),('chrIV', 12762355, 13002578),('chrIV', 13074057, 13113291),('chrIV', 13346903, 13461891),('chrIV', 13857405, 14017452),('chrIV', 14326747, 14349257),('chrIV', 14486526, 14541307),('chrIV', 15047761, 15114807),('chrIV',…	8.30705	6.98597	17
SC-14-LO-21-056-F10	1	chrIV	('chrIV', 19556812, 19556896)	0	8e-05	1				1.20589		0.45236
SC-14-LO-21-056-F10	1,1,0,1,1,0,1,1,1,1,1,1,1,1,0,1,1,1,1,1,1,1	chrIV	('chrIV', 19874158, 20267644),('chrIV', 20364549, 20428956),('chrIV', 20512275, 20532219),('chrIV', 20660175, 20749741),('chrIV', 20863264, 21058729),('chrIV', 21225985, 21426295),('chrIV', 21511744, 21543814),('chrIV', 21867143, 22030942),('chrIV', 22163655, 22222092),('chrIV', 22273550, 22387764),('chrIV', 23079552, 23080513),('chrIV', 23203118, 23260295),('chrIV', 23400750, 23401057),('chrIV',…	4.18741	6.59502	22
SC-14-LO-21-056-F10	0,1	chrIV	('chrIV', 27357302, 27374317),('chrIV', 27507771, 27513579)	0.44774	0.13926	2
SC-14-LO-21-056-F10	0,1,0,1	chrIV	('chrIV', 28215127, 28219409),('chrIV', 28291323, 28293629),('chrIV', 28490523, 28496263),('chrIV', 28893323, 28899439)	1.02506	0.68003	4
SC-14-LO-21-056-F10	1,1,1,0,1,1,1,1,1,1,1,1,1,0,1,1,1,1	chrIX	('chrIX', 8157675, 8157695),('chrIX', 8409406, 8482918),('chrIX', 8693538, 8709348),('chrIX', 9246372, 9248838),('chrIX', 9325816, 9336512),('chrIX', 9392693, 9475442),('chrIX', 9753869, 9767020),('chrIX', 10016013, 10033264),('chrIX', 11032913, 11033026),('chrIX', 11302886, 11318624),('chrIX', 11702272, 11737094),('chrIX', 11898395, 11898994),('chrIX', 12924997, 12938722),('chrIX', 13024611, 130…	7.18526	5.6837	18
SC-14-LO-21-056-F10	1	chrIX	('chrIX', 15674294, 15691053)	0.05646	0.01676	1				4.24441		10.1486
SC-14-LO-21-056-F10	1,1	chrVII	('chrVII', 7331625, 7391907),('chrVII', 7576148, 7578045)	0.38315	0.18614	2
SC-14-LO-21-056-F10	1,1,1,1	chrVII	('chrVII', 8081693, 8095841),('chrVII', 8319013, 8321684),('chrVII', 8561404, 8630098),('chrVII', 8685205, 8748620)	1.25793	0.65278	4
SC-14-LO-21-056-F10	0,1,1,1,1,1	chrVII	('chrVII', 9300071, 9301878),('chrVII', 9810880, 9966046),('chrVII', 10595523, 10622965),('chrVII', 10695475, 10758647),('chrVII', 10825959, 10888215),('chrVII', 12100186, 12100242)	2.03144	2.79836	6
SC-14-LO-21-056-F10	1,1,1,1,1,1,1,1,1,1,1,1,0,1,1,1,1	chrVII	('chrVII', 12848924, 13034997),('chrVII', 14859578, 14924251),('chrVII', 15082441, 15082539),('chrVII', 15150903, 15171704),('chrVII', 15329234, 15381992),('chrVII', 15453442, 15458137),('chrVII', 15614096, 15701873),('chrVII', 15914786, 15986903),('chrVII', 16110135, 16204186),('chrVII', 16808769, 16881470),('chrVII', 17059363, 17083387),('chrVII', 17152366, 17220531),('chrVII', 17369610, 173821…	3.45834	5.43245	17
SC-14-LO-21-056-F10	1	chrVII	('chrVII', 18916019, 18972758)	0.02399	0.05674	1				0.55165		4.75973
SC-14-LO-21-056-F10	1,1,1,1,1,1,1,1,1,1,0,1,1,1	chrVII	('chrVII', 19687888, 19891745),('chrVII', 20105822, 20127560),('chrVII', 20192473, 20235550),('chrVII', 20327750, 20472104),('chrVII', 20611560, 20669085),('chrVII', 21020511, 21020637),('chrVII', 21173875, 21173921),('chrVII', 21466205, 21491183),('chrVII', 21936135, 22005993),('chrVII', 22169282, 22169283),('chrVII', 22484561, 22533720),('chrVII', 22725642, 22755436),('chrVII', 22954277, 229544…	4.97654	4.23578	14
SC-14-LO-21-056-F10	1,1	chrVIII	('chrVIII', 8243104, 8366052),('chrVIII', 9007121, 9046773)	1.15168	0.68072	2
SC-14-LO-21-056-F10	1,1,1,0,1,1,1	chrVIII	('chrVIII', 9619553, 9702383),('chrVIII', 9803307, 9821764),('chrVIII', 10568822, 10570971),('chrVIII', 10807776, 10872886),('chrVIII', 11540080, 11546929),('chrVIII', 11735422, 11767295),('chrVIII', 12287047, 12287256)	1.72308	2.58487	7
SC-14-LO-21-056-F10	1	chrXIII	('chrXIII', 8461375, 8464050)	0.00043	0.00267	1				2.13671		0.96264
SC-14-LO-21-056-F10	0,1,1,1,1,1,1,1,1,1,1,1,1	chrXIX	('chrXIX', 2616293, 2640746),('chrXIX', 2728876, 2740544),('chrXIX', 5673443, 5675252),('chrXIX', 9304516, 9304516),('chrXIX', 9497761, 9505425),('chrXIX', 9646831, 9742739),('chrXIX', 9895799, 9937027),('chrXIX', 10547428, 10564241),('chrXIX', 10640397, 10663034),('chrXIX', 10835573, 10923981),('chrXIX', 11040861, 11159752),('chrXIX', 11279118, 11326264),('chrXVI', 6608497, 6608497)	10.77	3.96775	13
SC-14-LO-21-056-F10	1	chrXX	('chrXX', 7074160, 7088237)	0.0159	0.01408	1				0.27201		0.9327
SC-14-LO-21-056-F11	1,1	chrI	('chrI', 8147673, 8190186),('chrI', 8254432, 8447624)	0.65952	0.25744	2
SC-14-LO-21-056-F11	1,1,1,1,1,1,1	chrI	('chrI', 9047511, 9047891),('chrI', 9831376, 9905595),('chrI', 10142128, 10150941),('chrI', 10297026, 10320802),('chrI', 12170833, 12202289),('chrI', 12502725, 12520275),('chrI', 12742662, 12742662)	2.78237	3.69477	7
SC-14-LO-21-056-F11	1	chrI	('chrI', 26105785, 26548133)	1.83782	0.44235	1				1.6569		14.1322
SC-14-LO-21-056-F11	1,1	chrIV	('chrIV', 8340141, 8435128),('chrIV', 8525484, 8547434)	0.53855	0.11231	2
SC-14-LO-21-056-F11	1,1,1,1,1,1,1,1,1,1,1,1	chrIV	('chrIV', 9088814, 9167577),('chrIV', 9378675, 9388710),('chrIV', 9645704, 9702141),('chrIV', 10495821, 10636655),('chrIV', 11003847, 11050746),('chrIV', 11211927, 11225935),('chrIV', 11376755, 11391473),('chrIV', 11475651, 11501305),('chrIV', 11678918, 11720288),('chrIV', 11868782, 11982836),('chrIV', 12269711, 12269711),('chrIV', 12345019, 12576455)	5.15281	3.40888	12
SC-14-LO-21-056-F11	1,1,1,1	chrV	('chrV', 6141711, 6165791),('chrV', 6467693, 6675544),('chrV', 6797027, 6807221),('chrV', 11205985, 11206015)	15.9052	5.04022	4
SC-14-LO-21-056-F11	1	chrVIII	('chrVIII', 8243104, 8366052)	0.13262	0.12295	1				2.31465		2.62562
SC-14-LO-21-056-F11	1,1,1,1,1,1	chrVIII	('chrVIII', 9207065, 9215991),('chrVIII', 9399164, 9453191),('chrVIII', 9619553, 9702383),('chrVIII', 9803307, 9821764),('chrVIII', 10568822, 10570971),('chrVIII', 10807776, 10872886)	1.07083	1.6569	6
SC-14-LO-21-056-F11	1	chrVIII	('chrVIII', 12287047, 12287256)	5e-05	0.00021	1				2.11368		1.77844
SC-14-LO-21-056-F11	1	chrXI	('chrXI', 9188887, 9198503)	0.04021	0.00962	1				0.93451		1.22452
SC-14-LO-21-056-F11	1,1,1	chrXII	('chrXII', 4211027, 4211131),('chrXII', 4384523, 4408327),('chrXII', 5067512, 5070382)	3.66995	0.85925	3
SC-14-LO-21-056-F11	1,0,1,1,1,1,1,1,1,1,1,1,1,0,1	chrXII	('chrXII', 5776918, 5777131),('chrXII', 6116751, 6132327),('chrXII', 6591836, 6684812),('chrXII', 6871977, 6876507),('chrXII', 7065161, 7073536),('chrXII', 7747971, 7968794),('chrXII', 8216232, 8381168),('chrXII', 8754618, 8845336),('chrXII', 8998525, 9015089),('chrXII', 9146945, 9181268),('chrXII', 9345669, 9350156),('chrXII', 9759238, 9764742),('chrXII', 10045630, 10048242),('chrXII', 10168745,…	6.43022	4.46053	15
SC-14-LO-21-056-F11	1,1,0	chrXII	('chrXII', 10707548, 10778699),('chrXII', 10906746, 10928054),('chrXII', 12081043, 12081043)	1.79773	1.30234	3
SC-14-LO-21-056-F11	1	chrXIII	('chrXIII', 10697238, 10698923)	0.0022	0.00169	1				0.87206		1.47972
SC-14-LO-21-056-F11	1,1,0,1	chrXIII	('chrXIII', 11792963, 11866003),('chrXIII', 11968671, 11971811),('chrXIII', 12110571, 12166890),('chrXIII', 12318271, 12323626)	0.6238	0.45762	4
SC-14-LO-21-056-F11	1	chrXVI	('chrXVI', 6608497, 6608497)	0.6238	0	1				1.45535		0.22733
SC-14-LO-21-056-F11	0,1,1,0,1,1,0,0,0,1,0,1,1	chrXVIII	('chrXVIII', 895051, 895051),('chrXX', 5751964, 5757222),('chrXX', 6151193, 6151197),('chrXX', 6975334, 7000317),('chrXX', 7074160, 7088237),('chrXX', 7170513, 7178652),('chrXX', 7662344, 7686136),('chrXX', 7905978, 7930136),('chrXX', 8230667, 8252059),('chrXX', 8347258, 8386967),('chrXX', 9371965, 9424907),('chrXX', 9537828, 9562362),('chrXX', 9613012, 9616715)	20.5287	8.72166	13
SC-14-LO-21-056-F11	0,0,0,0,0,0,0,0,0,1,1,1,0,0,0,0,0,1,0,0,0,0,0,1,0,0,0,1,0,0	chrXX	('chrXX', 9977444, 10006092),('chrXX', 10354408, 10392239),('chrXX', 10509566, 10510277),('chrXX', 10577479, 10658833),('chrXX', 10777390, 10822609),('chrXX', 11314926, 11361456),('chrXX', 11530314, 11671566),('chrXX', 11886822, 11921574),('chrXX', 12431344, 12437139),('chrXX', 13260771, 13329224),('chrXX', 13968383, 13997328),('chrXX', 14093201, 14104423),('chrXXI', 1799330, 1851556),('chrXXI', …	1.74497	2.01092	30
SC-14-LO-21-056-F12	1	chrI	('chrI', 16987003, 16987075)	0	7e-05	1				7.67147		1.59429
SC-14-LO-21-056-F12	1	chrIV	('chrIV', 28291323, 28293629)	0.00408	0.00231	1				0.84898		3.44502
SC-14-LO-21-056-F12	1	chrIX	('chrIX', 7542118, 7542544)	0	0.00043	1				1.97718		9.78341
SC-14-LO-21-056-F12	1	chrIX	('chrIX', 11702272, 11737094)	0.06961	0.03482	1				5.16185		2.49915
SC-14-LO-21-056-F12	1	chrIX	('chrIX', 13024611, 13026517)	0.00036	0.00191	1				1.79595		0.16035
SC-14-LO-21-056-F12	1	chrV	('chrV', 11205985, 11206015)	0	3e-05	1				0.14935		3.721
SC-14-LO-21-056-F12	1	chrVII	('chrVII', 9300071, 9301878)	0.00335	0.00181	1				3.27371		0.54424
SC-14-LO-21-056-F12	1	chrVIII	('chrVIII', 12988379, 13007213)	0.02932	0.01883	1				0.81652		0.45236
SC-14-LO-21-056-F12	1	chrXII	('chrXII', 4211027, 4211131)	0.02932	0.0001	1				0.25001		1.70479
SC-14-LO-21-056-F12	1	chrXII	('chrXII', 5448457, 5448975)	0.00032	0.00052	1				0.7752		0.65952
SC-14-LO-21-056-F12	1	chrXII	('chrXII', 10168745, 10170106)	0.00186	0.00136	1				0.25744		2.78237
SC-14-LO-21-056-F12	1	chrXX	('chrXX', 10509566, 10510277)	0.00021	0.00071	1				3.69477		33.8692
SC-14-LO-21-056-F1	1	chrIV	('chrIV', 27730290, 27733127)	0.00182	0.00284	1				18.639		3.63264
SC-14-LO-21-056-F1	1	chrIX	('chrIX', 8157675, 8157695)	0	2e-05	1				2.2807		0.93182
SC-14-LO-21-056-F1	1	chrIX	('chrIX', 11302886, 11318624)	0.01824	0.01574	1				0.42612		6.15143
SC-14-LO-21-056-F1	1	chrVII	('chrVII', 12630912, 12630940)	0	3e-05	1				4.91556		1.72488
SC-14-LO-21-056-F1	1	chrVII	('chrVII', 18770476, 18776645)	0.00707	0.00617	1				2.47405		2.65286
SC-14-LO-21-056-F1	1	chrXI	('chrXI', 7402516, 7415707)	0.01979	0.01319	1				4.68071		2.98838
SC-14-LO-21-056-F1	1	chrXIII	('chrXIII', 11355989, 11356175)	0.01979	0.00019	1				1.38586		15.9052
SC-14-LO-21-056-F2	1	chrI	('chrI', 9047511, 9047891)	5e-05	0.00038	1				5.04022		1.46405
SC-14-LO-21-056-F2	1	chrI	('chrI', 12742662, 12742662)	5e-05	0	1				0.76337		5.29852
SC-14-LO-21-056-F2	1	chrI	('chrI', 26105785, 26548133)	1.83782	0.44235	1				7.91865		1.15168
SC-14-LO-21-056-F2	0,0,0,1,1,1,1,1,0,1,0,1,1,1,1,1,1,1,1,1,0,1,1,1,1,1,1	chrIV	('chrIV', 7909154, 7909178),('chrIV', 8340141, 8435128),('chrIV', 8525484, 8547434),('chrIV', 8993407, 8993407),('chrIV', 9088814, 9167577),('chrIV', 9378675, 9388710),('chrIV', 9645704, 9702141),('chrIV', 10495821, 10636655),('chrIV', 11003847, 11050746),('chrIV', 11211927, 11225935),('chrIV', 11376755, 11391473),('chrIV', 11475651, 11501305),('chrIV', 11678918, 11720288),('chrIV', 11868782, 119…	13.6632	10.4683	27
SC-14-LO-21-056-F2	1	chrIV	('chrIV', 20512275, 20532219)	0.02594	0.01994	1				2.81914		0.82276
SC-14-LO-21-056-F2	1	chrIX	('chrIX', 11032913, 11033026)	3e-05	0.00011	1				0.34574		0.65711
SC-14-LO-21-056-F2	1,1,1,0,1,1	chrV	('chrV', 6141711, 6165791),('chrV', 6467693, 6675544),('chrV', 6797027, 6807221),('chrV', 11205985, 11206015),('chrVII', 7331625, 7391907),('chrVII', 7576148, 7578045)	4.75973	1.41225	6
SC-14-LO-21-056-F2	0,1	chrVII	('chrVII', 8081693, 8095841),('chrVII', 8319013, 8321684)	0.57576	0.22584	2
SC-14-LO-21-056-F2	1	chrVII	('chrVII', 8685205, 8748620)	0.0143	0.06341	1				0.17111		14.2322
SC-14-LO-21-056-F2	0,1,1,1,1,1	chrVII	('chrVII', 9300071, 9301878),('chrVII', 9810880, 9966046),('chrVII', 10595523, 10622965),('chrVII', 10695475, 10758647),('chrVII', 10825959, 10888215),('chrVII', 12100186, 12100242)	2.03144	2.79836	6
SC-14-LO-21-056-F2	1,1,0,1,1,1,1,1,1,1,1,1,1,1	chrVII	('chrVII', 12848924, 13034997),('chrVII', 14859578, 14924251),('chrVII', 15082441, 15082539),('chrVII', 15150903, 15171704),('chrVII', 15329234, 15381992),('chrVII', 15453442, 15458137),('chrVII', 15614096, 15701873),('chrVII', 15914786, 15986903),('chrVII', 16110135, 16204186),('chrVII', 16808769, 16881470),('chrVII', 17059363, 17083387),('chrVII', 17152366, 17220531),('chrVII', 17369610, 173821…	3.20205	4.79321	14
SC-14-LO-21-056-F2	0,1	chrVII	('chrVII', 18179140, 18195442),('chrVII', 18409014, 18467451)	0.10186	0.27201	2
SC-14-LO-21-056-F2	1,0,1,1,1,1,1,1	chrVII	('chrVII', 18916019, 18972758),('chrVII', 19499734, 19506055),('chrVII', 19687888, 19891745),('chrVII', 20105822, 20127560),('chrVII', 20192473, 20235550),('chrVII', 20327750, 20472104),('chrVII', 20611560, 20669085),('chrVII', 21020511, 21020637)	1.36906	2.04788	8
SC-14-LO-21-056-F2	1,1	chrVII	('chrVII', 21466205, 21491183),('chrVII', 21936135, 22005993)	0.25412	0.51481	2
SC-14-LO-21-056-F2	1,1,1,1,1	chrVII	('chrVII', 22484561, 22533720),('chrVII', 22725642, 22755436),('chrVII', 22954277, 22954435),('chrVII', 24070745, 24127525),('chrVII', 25341792, 25342048)	6.46566	2.80833	5
SC-14-LO-21-056-F2	1,1,1	chrVIII	('chrVIII', 8243104, 8366052),('chrVIII', 9007121, 9046773),('chrVIII', 9207065, 9215991)	1.48069	0.84994	3
SC-14-LO-21-056-F2	1,1,1,1	chrVIII	('chrVIII', 9619553, 9702383),('chrVIII', 9803307, 9821764),('chrVIII', 10568822, 10570971),('chrVIII', 10807776, 10872886)	0.75286	1.1705	4
SC-14-LO-21-056-F2	1,1	chrVIII	('chrVIII', 11735422, 11767295),('chrVIII', 12287047, 12287256)	0.23269	0.51996	2
SC-14-LO-21-056-F2	1,1	chrVIII	('chrVIII', 12988379, 13007213),('chrX', 11260697, 11261507)	1.82839	1.74571	2
SC-14-LO-21-056-F2	1,0,1,1	chrXI	('chrXI', 3848292, 3850184),('chrXI', 3968108, 3977923),('chrXI', 5885524, 5912268),('chrXI', 6184869, 6669320)	8.21215	2.81914	4
SC-14-LO-21-056-F2	1	chrXI	('chrXI', 7319009, 7348566)	0.01069	0.02956	1				2.74689		4.43426
SC-14-LO-21-056-F2	1,0,1,1,1,1,1,1,1,1,1	chrXI	('chrXI', 8095447, 8197544),('chrXI', 8498901, 8510089),('chrXI', 8667733, 8699314),('chrXI', 8824476, 8853460),('chrXI', 8931254, 8975376),('chrXI', 9188887, 9198503),('chrXI', 9467831, 9470175),('chrXI', 9823434, 9904248),('chrXI', 10291033, 10328126),('chrXI', 10614139, 10615576),('chrXI', 10671952, 10676497)	3.73227	2.47895	11
SC-14-LO-21-056-F2	1,1,1,1,0,1,0,1,0	chrXI	('chrXI', 12027149, 12038358),('chrXII', 4211027, 4211131),('chrXII', 4384523, 4408327),('chrXII', 5067512, 5070382),('chrXII', 5448457, 5448975),('chrXII', 5776918, 5777131),('chrXII', 6116751, 6132327),('chrXII', 6591836, 6684812),('chrXII', 6871977, 6876507)	9.78341	5.16185	9
SC-14-LO-21-056-F2	1,0,1,1,1,1,1,1,1,0	chrXII	('chrXII', 7747971, 7968794),('chrXII', 8216232, 8381168),('chrXII', 8754618, 8845336),('chrXII', 8998525, 9015089),('chrXII', 9146945, 9181268),('chrXII', 9345669, 9350156),('chrXII', 9759238, 9764742),('chrXII', 10045630, 10048242),('chrXII', 10168745, 10170106),('chrXII', 10236688, 10237661)	3.17759	2.26887	10
SC-14-LO-21-056-F2	1,1	chrXII	('chrXII', 10707548, 10778699),('chrXII', 10906746, 10928054)	0.16035	0.14935	2
SC-14-LO-21-056-F2	1	chrXIII	('chrXIII', 8461375, 8464050)	0.00043	0.00267	1				2.1342		3.20205
SC-14-LO-21-056-F2	1,1,1,1,1,1	chrXIX	('chrXIX', 5673443, 5675252),('chrXIX', 9304516, 9304516),('chrXIX', 9497761, 9505425),('chrXIX', 9646831, 9742739),('chrXIX', 9895799, 9937027),('chrXIX', 10547428, 10564241)	14.4323	4.88899	6
SC-14-LO-21-056-F2	1,1,1,1	chrXIX	('chrXIX', 10835573, 10923981),('chrXIX', 11040861, 11159752),('chrXIX', 11279118, 11326264),('chrXVI', 6608497, 6608497)	12.4225	4.31548	4
SC-14-LO-21-056-F2	1	chrXX	('chrXX', 6975334, 7000317)	0.02515	0.02498	1				1.05112		8.21215
SC-14-LO-21-056-F2	1,1,1,1	chrXX	('chrXX', 7170513, 7178652),('chrXX', 7662344, 7686136),('chrXX', 7905978, 7930136),('chrXX', 8230667, 8252059)	0.71582	1.07341	4
SC-14-LO-21-056-F2	1	chrXX	('chrXX', 9371965, 9424907)	0.06651	0.05294	1				0.16948		0.65711
SC-14-LO-21-056-F2	1,1,1,1	chrXX	('chrXX', 9977444, 10006092),('chrXX', 10354408, 10392239),('chrXX', 10509566, 10510277),('chrXX', 10577479, 10658833)	0.41621	0.65274	4
SC-14-LO-21-056-F2	1,1,1,1,1,1,1	chrXX	('chrXX', 11314926, 11361456),('chrXX', 11530314, 11671566),('chrXX', 11886822, 11921574),('chrXX', 12431344, 12437139),('chrXX', 13260771, 13329224),('chrXX', 13968383, 13997328),('chrXX', 14093201, 14104423)	4.30974	2.74297	7
SC-14-LO-21-056-F2	1,1,1,1,1,1,1	chrXXI	('chrXXI', 3244424, 3251305),('chrXXI', 3349744, 3381212),('chrXXI', 3449657, 3454256),('chrXXI', 3956455, 3956807),('chrXXI', 6308460, 6321874),('chrXXI', 6798437, 6815453),('chrXXI', 7177779, 7217149)	2.76305	3.96584	7
SC-14-LO-21-056-F2	1,1,1,1,1,1	chrXXI	('chrXXI', 8543099, 8594759),('chrXXI', 8720464, 8722305),('chrXXI', 9282831, 9330825),('chrXXI', 9510357, 9618730),('chrXXI', 9726424, 11658344),('chrXXI', 12007318, 12017013)	10.0442	3.42225	6
SC-14-LO-21-056-F3	1,1,1,1	chrI	('chrI', 8254432, 8447624),('chrI', 8949916, 8961416),('chrI', 9047511, 9047891),('chrI', 9831376, 9905595)	1.48783	1.45797	4
SC-14-LO-21-056-F3	1,1	chrI	('chrI', 10297026, 10320802),('chrI', 12170833, 12202289)	1.25989	1.88149	2
SC-14-LO-21-056-F3	1,1	chrI	('chrI', 12742662, 12742662),('chrI', 12949638, 12978396)	0.57176	0.23573	2
SC-14-LO-21-056-F3	1	chrIV	('chrIV', 7909154, 7909178)	0.57176	2e-05	1				0.7752		1.97931
SC-14-LO-21-056-F3	1,1,1,1,1,1,1,1	chrIV	('chrIV', 9645704, 9702141),('chrIV', 10495821, 10636655),('chrIV', 11003847, 11050746),('chrIV', 11211927, 11225935),('chrIV', 11376755, 11391473),('chrIV', 11475651, 11501305),('chrIV', 11678918, 11720288),('chrIV', 11868782, 11982836)	3.63264	2.2807	8
SC-14-LO-21-056-F3	1,1	chrIV	('chrIV', 12345019, 12576455),('chrIV', 12762355, 13002578)	0.93182	0.42612	2
SC-14-LO-21-056-F3	1,1,1,1,1,1,1,1,1	chrIV	('chrIV', 13346903, 13461891),('chrIV', 13857405, 14017452),('chrIV', 14326747, 14349257),('chrIV', 14486526, 14541307),('chrIV', 15047761, 15114807),('chrIV', 15520835, 15630558),('chrIV', 15734076, 15924094),('chrIV', 16763582, 16796358),('chrIV', 18376611, 18377446)	6.15143	4.91556	9
SC-14-LO-21-056-F3	1,1,1,1,1,1,1,0,1,1,1,1,1,1,1,1,1,1,1,1,1	chrIV	('chrIV', 19556812, 19556896),('chrIV', 19774115, 19774173),('chrIV', 19874158, 20267644),('chrIV', 20364549, 20428956),('chrIV', 20512275, 20532219),('chrIV', 20660175, 20749741),('chrIV', 20863264, 21058729),('chrIV', 21225985, 21426295),('chrIV', 21511744, 21543814),('chrIV', 21867143, 22030942),('chrIV', 22163655, 22222092),('chrIV', 22273550, 22387764),('chrIV', 23079552, 23080513),('chrIV',…	3.52326	6.07918	21
SC-14-LO-21-056-F3	1,1,1,1	chrIV	('chrIV', 26535454, 26611907),('chrIV', 26702381, 26862659),('chrIV', 26919845, 26925083),('chrIV', 27052851, 27068474)	0.48741	0.45657	4
SC-14-LO-21-056-F3	1,1,1,1,1,1,1,0,1	chrIV	('chrIV', 27507771, 27513579),('chrIV', 27730290, 27733127),('chrIV', 28215127, 28219409),('chrIV', 28291323, 28293629),('chrIV', 28490523, 28496263),('chrIV', 28893323, 28899439),('chrIX', 4913535, 4925075),('chrIX', 5112791, 5112915),('chrIX', 5178667, 5181424)	26.9602	22.3322	9
SC-14-LO-21-056-F3	1,1,1,1,1,1,1,1,1	chrIX	('chrIX', 7661568, 7697972),('chrIX', 8157675, 8157695),('chrIX', 8409406, 8482918),('chrIX', 8693538, 8709348),('chrIX', 9246372, 9248838),('chrIX', 9325816, 9336512),('chrIX', 9392693, 9475442),('chrIX', 9753869, 9767020),('chrIX', 10016013, 10033264)	3.82536	2.33529	9
SC-14-LO-21-056-F3	1,1,0	chrIX	('chrIX', 11302886, 11318624),('chrIX', 11702272, 11737094),('chrIX', 11898395, 11898994)	0.72732	0.58037	3
SC-14-LO-21-056-F3	1,1,1,1,1	chrIX	('chrIX', 13024611, 13026517),('chrIX', 13368107, 13390524),('chrIX', 13499764, 13556794),('chrIX', 13713144, 13747322),('chrIX', 13835313, 13841399)	0.85696	0.81488	5
SC-14-LO-21-056-F3	0	chrVII	('chrVII', 21936135, 22005993)	0.0447	0.06986	1				0.22643		15.9052
SC-14-LO-21-056-F3	1,0,1	chrVIII	('chrVIII', 8243104, 8366052),('chrVIII', 9007121, 9046773),('chrVIII', 9207065, 9215991)	1.48069	0.84994	3
SC-14-LO-21-056-F3	1,1,1,1,1,1,1	chrVIII	('chrVIII', 9619553, 9702383),('chrVIII', 9803307, 9821764),('chrVIII', 10568822, 10570971),('chrVIII', 10807776, 10872886),('chrVIII', 11540080, 11546929),('chrVIII', 11735422, 11767295),('chrVIII', 12287047, 12287256)	1.72308	2.58487	7
SC-14-LO-21-056-F3	1,1,1,0	chrVIII	('chrVIII', 12988379, 13007213),('chrX', 11260697, 11261507),('chrX', 14311696, 14340790),('chrXI', 3848292, 3850184)	16.5069	9.15703	4
SC-14-LO-21-056-F3	1,1	chrXI	('chrXI', 5885524, 5912268),('chrXI', 6184869, 6669320)	2.73053	0.75705	2
SC-14-LO-21-056-F3	1	chrXI	('chrXI', 7319009, 7348566)	0.01069	0.02956	1				3.32793		6.16799
SC-14-LO-21-056-F3	1,1,1,1,1	chrXI	('chrXI', 8095447, 8197544),('chrXI', 8498901, 8510089),('chrXI', 8667733, 8699314),('chrXI', 8824476, 8853460),('chrXI', 8931254, 8975376)	0.65711	0.77783	5
SC-14-LO-21-056-F3	0,1,1	chrXI	('chrXI', 9467831, 9470175),('chrXI', 9823434, 9904248),('chrXI', 10291033, 10328126)	1.57676	0.85795	3
SC-14-LO-21-056-F3	1,0	chrXI	('chrXI', 10844760, 10847604),('chrXI', 10981496, 10981726)	0.1944	0.13412	2
SC-14-LO-21-056-F3	1,1,1,1,1,1,1,1	chrXII	('chrXII', 4211027, 4211131),('chrXII', 4384523, 4408327),('chrXII', 5067512, 5070382),('chrXII', 5448457, 5448975),('chrXII', 5776918, 5777131),('chrXII', 6116751, 6132327),('chrXII', 6591836, 6684812),('chrXII', 6871977, 6876507)	7.7863	2.66538	8
SC-14-LO-21-056-F3	1,1,1,1,1	chrXII	('chrXII', 7747971, 7968794),('chrXII', 8216232, 8381168),('chrXII', 8754618, 8845336),('chrXII', 8998525, 9015089),('chrXII', 9146945, 9181268)	1.43515	1.21247	5
SC-14-LO-21-056-F3	1,1,1,1	chrXII	('chrXII', 9759238, 9764742),('chrXII', 10045630, 10048242),('chrXII', 10168745, 10170106),('chrXII', 10236688, 10237661)	0.68646	0.47292	4
SC-14-LO-21-056-F3	1,1,1,1,1,1,1,1,0,1	chrXII	('chrXII', 10707548, 10778699),('chrXII', 10906746, 10928054),('chrXII', 12081043, 12081043),('chrXIII', 8461375, 8464050),('chrXIII', 10697238, 10698923),('chrXIII', 11355989, 11356175),('chrXIII', 11792963, 11866003),('chrXIII', 11968671, 11971811),('chrXIII', 12110571, 12166890),('chrXIII', 12318271, 12323626)	2.09808	1.54493	10
SC-14-LO-21-056-F3	0,1,0,0,1,1,1,1,1,0,1,1	chrXIX	('chrXIX', 2616293, 2640746),('chrXIX', 2728876, 2740544),('chrXIX', 5673443, 5675252),('chrXIX', 9304516, 9304516),('chrXIX', 9497761, 9505425),('chrXIX', 9646831, 9742739),('chrXIX', 9895799, 9937027),('chrXIX', 10547428, 10564241),('chrXIX', 10640397, 10663034),('chrXIX', 10835573, 10923981),('chrXIX', 11040861, 11159752),('chrXIX', 11279118, 11326264)	26.33	8.68552	12
SC-14-LO-21-056-F3	1	chrXVI	('chrXVI', 11629190, 11630140)	0.00112	0.00095	1				1.17285		0.71478
SC-14-LO-21-056-F3	0,1,1,1,0,1,1,1,1,1,1	chrXXI	('chrXXI', 1799330, 1851556),('chrXXI', 1961309, 1961733),('chrXXI', 2111383, 2208871),('chrXXI', 2294442, 2301393),('chrXXI', 3244424, 3251305),('chrXXI', 3349744, 3381212),('chrXXI', 3449657, 3454256),('chrXXI', 3956455, 3956807),('chrXXI', 6308460, 6321874),('chrXXI', 6798437, 6815453),('chrXXI', 7177779, 7217149)	5.76774	5.36559	11
SC-14-LO-21-056-F3	1,1,1,1,1,1	chrXXI	('chrXXI', 8543099, 8594759),('chrXXI', 8720464, 8722305),('chrXXI', 9282831, 9330825),('chrXXI', 9510357, 9618730),('chrXXI', 9726424, 11658344),('chrXXI', 12007318, 12017013)	10.0442	3.42225	6
SC-14-LO-21-056-F4	1	chrIV	('chrIV', 20512275, 20532219)	0.02594	0.01994	1				0.10709		2.96591
SC-14-LO-21-056-F4	1	chrV	('chrV', 11205985, 11206015)	0	3e-05	1				1.49252		56.7623
SC-14-LO-21-056-F4	1	chrVII	('chrVII', 15453442, 15458137)	0.00106	0.0047	1				2.11368		5.70543
SC-14-LO-21-056-F4	1	chrXI	('chrXI', 8824476, 8853460)	0.03654	0.02898	1				4.60911		3.63264
SC-14-LO-21-056-F5	1	chrI	('chrI', 26105785, 26548133)	1.83782	0.44235	1				2.2807		0.93182
SC-14-LO-21-056-F5	1,1,1	chrIV	('chrIV', 7909154, 7909178),('chrIV', 8340141, 8435128),('chrIV', 8525484, 8547434)	1.23586	0.63826	3
SC-14-LO-21-056-F5	1,1,1,1,1,1,0,1,1,1,1,1,1,1,0,1,1,1,1,1,1,1,1	chrIV	('chrIV', 9088814, 9167577),('chrIV', 9378675, 9388710),('chrIV', 9645704, 9702141),('chrIV', 10495821, 10636655),('chrIV', 11003847, 11050746),('chrIV', 11211927, 11225935),('chrIV', 11376755, 11391473),('chrIV', 11475651, 11501305),('chrIV', 11678918, 11720288),('chrIV', 11868782, 11982836),('chrIV', 12269711, 12269711),('chrIV', 12345019, 12576455),('chrIV', 12762355, 13002578),('chrIV', 13074…	12.2693	9.20987	23
SC-14-LO-21-056-F5	1	chrIV	('chrIV', 19556812, 19556896)	0	8e-05	1				1.8694		1.87548
SC-14-LO-21-056-F5	1,1,1,1,1,1	chrIV	('chrIV', 19874158, 20267644),('chrIV', 20364549, 20428956),('chrIV', 20512275, 20532219),('chrIV', 20660175, 20749741),('chrIV', 20863264, 21058729),('chrIV', 21225985, 21426295)	1.39529	1.15865	6
SC-14-LO-21-056-F5	1,1,1,1,1,1,1,1,1,1	chrIV	('chrIV', 22163655, 22222092),('chrIV', 22273550, 22387764),('chrIV', 23079552, 23080513),('chrIV', 23203118, 23260295),('chrIV', 23400750, 23401057),('chrIV', 23502670, 23525732),('chrIV', 23774787, 23774881),('chrIV', 24866868, 24893796),('chrIV', 24951897, 25017064),('chrIV', 25231305, 25251031)	1.54565	3.02894	10
SC-14-LO-21-056-F5	0,1,1	chrIV	('chrIV', 26470166, 26472414),('chrIV', 26535454, 26611907),('chrIV', 26702381, 26862659)	0.38865	0.39025	3
SC-14-LO-21-056-F5	1,1	chrIV	('chrIV', 27357302, 27374317),('chrIV', 27507771, 27513579)	0.44774	0.13926	2
SC-14-LO-21-056-F5	1	chrIV	('chrIV', 28215127, 28219409)	0.02049	0.00428	1				0.90268		13.6508
SC-14-LO-21-056-F5	1	chrIV	('chrIV', 28893323, 28899439)	0.01066	0.00612	1				8.88383		1.07083
SC-14-LO-21-056-F5	1,1	chrVII	('chrVII', 7331625, 7391907),('chrVII', 7576148, 7578045)	0.38315	0.18614	2
SC-14-LO-21-056-F5	1,1,1,1	chrVII	('chrVII', 8081693, 8095841),('chrVII', 8319013, 8321684),('chrVII', 8561404, 8630098),('chrVII', 8685205, 8748620)	1.25793	0.65278	4
SC-14-LO-21-056-F5	1,1,1,1,1,1	chrVII	('chrVII', 9300071, 9301878),('chrVII', 9810880, 9966046),('chrVII', 10595523, 10622965),('chrVII', 10695475, 10758647),('chrVII', 10825959, 10888215),('chrVII', 12100186, 12100242)	2.03144	2.79836	6
SC-14-LO-21-056-F5	1,1,1,1,1,1,1,1,1,1,1,1,1,1	chrVII	('chrVII', 12848924, 13034997),('chrVII', 14859578, 14924251),('chrVII', 15082441, 15082539),('chrVII', 15150903, 15171704),('chrVII', 15329234, 15381992),('chrVII', 15453442, 15458137),('chrVII', 15614096, 15701873),('chrVII', 15914786, 15986903),('chrVII', 16110135, 16204186),('chrVII', 16808769, 16881470),('chrVII', 17059363, 17083387),('chrVII', 17152366, 17220531),('chrVII', 17369610, 173821…	3.20205	4.79321	14
SC-14-LO-21-056-F5	1,1	chrVII	('chrVII', 18179140, 18195442),('chrVII', 18409014, 18467451)	0.10186	0.27201	2
SC-14-LO-21-056-F5	1,1,1,1,1,1,1,0,1,1,1,1,1,1,1,1,1	chrVII	('chrVII', 18916019, 18972758),('chrVII', 19499734, 19506055),('chrVII', 19687888, 19891745),('chrVII', 20105822, 20127560),('chrVII', 20192473, 20235550),('chrVII', 20327750, 20472104),('chrVII', 20611560, 20669085),('chrVII', 21020511, 21020637),('chrVII', 21173875, 21173921),('chrVII', 21466205, 21491183),('chrVII', 21936135, 22005993),('chrVII', 22169282, 22169283),('chrVII', 22484561, 225337…	8.61019	6.36929	17
SC-14-LO-21-056-F5	1,1	chrX	('chrX', 11260697, 11261507),('chrX', 14311696, 14340790)	14.1322	3.07928	2
SC-14-LO-21-056-F5	1,0,1	chrXII	('chrXII', 4211027, 4211131),('chrXII', 4384523, 4408327),('chrXII', 5067512, 5070382)	3.66995	0.85925	3
SC-14-LO-21-056-F5	1,0,1,1,1,1,1,1,1,1,1,1,1,1,1	chrXII	('chrXII', 5776918, 5777131),('chrXII', 6116751, 6132327),('chrXII', 6591836, 6684812),('chrXII', 6871977, 6876507),('chrXII', 7065161, 7073536),('chrXII', 7747971, 7968794),('chrXII', 8216232, 8381168),('chrXII', 8754618, 8845336),('chrXII', 8998525, 9015089),('chrXII', 9146945, 9181268),('chrXII', 9345669, 9350156),('chrXII', 9759238, 9764742),('chrXII', 10045630, 10048242),('chrXII', 10168745,…	6.43022	4.46053	15
SC-14-LO-21-056-F5	1,1,1,0,1,1,1,1,1,1	chrXII	('chrXII', 10707548, 10778699),('chrXII', 10906746, 10928054),('chrXII', 12081043, 12081043),('chrXIII', 8461375, 8464050),('chrXIII', 10697238, 10698923),('chrXIII', 11355989, 11356175),('chrXIII', 11792963, 11866003),('chrXIII', 11968671, 11971811),('chrXIII', 12110571, 12166890),('chrXIII', 12318271, 12323626)	2.09808	1.54493	10
SC-14-LO-21-056-F5	1,1,1,1,1,1,1,0	chrXIX	('chrXIX', 2728876, 2740544),('chrXIX', 5673443, 5675252),('chrXIX', 9304516, 9304516),('chrXIX', 9497761, 9505425),('chrXIX', 9646831, 9742739),('chrXIX', 9895799, 9937027),('chrXIX', 10547428, 10564241),('chrXIX', 10640397, 10663034)	21.9586	7.92249	8
SC-14-LO-21-056-F5	1,1,1	chrXIX	('chrXIX', 11040861, 11159752),('chrXIX', 11279118, 11326264),('chrXVI', 6608497, 6608497)	12.6945	4.55126	3
SC-14-LO-21-056-F5	0,1,0,1,0,1,1	chrXXI	('chrXXI', 1799330, 1851556),('chrXXI', 1961309, 1961733),('chrXXI', 2111383, 2208871),('chrXXI', 2294442, 2301393),('chrXXI', 3244424, 3251305),('chrXXI', 3349744, 3381212),('chrXXI', 3449657, 3454256)	3.14727	1.6027	7
SC-14-LO-21-056-F5	1	chrXXI	('chrXXI', 6308460, 6321874)	0.00463	0.01341	1				1.88925		0.11313
SC-14-LO-21-056-F5	1,0,1,1,1	chrXXI	('chrXXI', 7177779, 7217149),('chrXXI', 8266958, 8268781),('chrXXI', 8543099, 8594759),('chrXXI', 8720464, 8722305),('chrXXI', 9282831, 9330825)	56.7623	2.11368	5
SC-14-LO-21-056-F5	1	chrXXI	('chrXXI', 9726424, 11658344)	6.45823	1.93192	1				0.30919		0.28932
SC-14-LO-21-056-F6	1	chrI	('chrI', 26105785, 26548133)	1.83782	0.44235	1				0.47055		0.6718
SC-14-LO-21-056-F6	1	chrVII	('chrVII', 21466205, 21491183)	0.02803	0.02498	1				1.05112		4.60755
SC-14-LO-21-056-F6	1	chrXX	('chrXX', 7905978, 7930136)	0.02837	0.02416	1				3.61699		0.22453
SC-14-LO-21-056-F8	1	chrII	('chrII', 16091370, 16100875)	0.00469	0.0095	1				0.32192		0.18159
SC-14-LO-21-056-F8	1	chrIV	('chrIV', 12269711, 12269711)	0.00469	0	1				0.11018
SC-14-LO-21-056-F8	1	chrVII	('chrVII', 10695475, 10758647)	0.05607	0.06317	1
SC-14-LO-21-056-F8	1	chrXI	('chrXI', 10844760, 10847604)	0.00624	0.00284	1
SC-14-LO-21-056-F9	1	chrI	('chrI', 17433832, 17436414)	0.00025	0.00258	1
SC-14-LO-21-056-F9	1	chrIX	('chrIX', 14156582, 14157053)	0.00025	0.00047	1
SC-14-LO-21-056-F9	1	chrXI	('chrXI', 3968108, 3977923)	0.00025	0.00982	1
SC-14-LO-21-056-F9	0	chrXXI	('chrXXI', 12007318, 12017013)	0.03907	0.0097	1
SC-14-LO-21-056-G10	1,1,1,0,1	chrI	('chrI', 8147673, 8190186),('chrI', 8254432, 8447624),('chrI', 8949916, 8961416),('chrI', 9047511, 9047891),('chrI', 9831376, 9905595)	1.60958	1.71541	5
SC-14-LO-21-056-G10	1,1	chrI	('chrI', 10297026, 10320802),('chrI', 12170833, 12202289)	1.25989	1.88149	2
SC-14-LO-21-056-G10	1,0	chrI	('chrI', 12742662, 12742662),('chrI', 12949638, 12978396)	0.57176	0.23573	2
SC-14-LO-21-056-G10	1	chrI	('chrI', 26105785, 26548133)	1.83782	0.44235	1
SC-14-LO-21-056-G10	0	chrIV	('chrIV', 7909154, 7909178)	1.83782	2e-05	1
SC-14-LO-21-056-G10	1,1,1,1,1,1	chrIV	('chrIV', 9645704, 9702141),('chrIV', 10495821, 10636655),('chrIV', 11003847, 11050746),('chrIV', 11211927, 11225935),('chrIV', 11376755, 11391473),('chrIV', 11475651, 11501305)	3.12171	1.79916	6
SC-14-LO-21-056-G10	1,1,1,1	chrIV	('chrIV', 11868782, 11982836),('chrIV', 12269711, 12269711),('chrIV', 12345019, 12576455),('chrIV', 12762355, 13002578)	1.28873	1.01974	4
SC-14-LO-21-056-G10	1,1,1,1,1,1,1,1,1	chrIV	('chrIV', 13346903, 13461891),('chrIV', 13857405, 14017452),('chrIV', 14326747, 14349257),('chrIV', 14486526, 14541307),('chrIV', 15047761, 15114807),('chrIV', 15520835, 15630558),('chrIV', 15734076, 15924094),('chrIV', 16763582, 16796358),('chrIV', 18376611, 18377446)	6.15143	4.91556	9
SC-14-LO-21-056-G10	1,1,1,1,1,1,1,1,1,1,1,1,1,1,1,1,1,1,1,1,1,1,1,1,1,1	chrIV	('chrIV', 19556812, 19556896),('chrIV', 19774115, 19774173),('chrIV', 19874158, 20267644),('chrIV', 20364549, 20428956),('chrIV', 20512275, 20532219),('chrIV', 20660175, 20749741),('chrIV', 20863264, 21058729),('chrIV', 21225985, 21426295),('chrIV', 21511744, 21543814),('chrIV', 21867143, 22030942),('chrIV', 22163655, 22222092),('chrIV', 22273550, 22387764),('chrIV', 23079552, 23080513),('chrIV',…	4.43426	7.51158	26
SC-14-LO-21-056-G10	1,1,1,1	chrIV	('chrIV', 27507771, 27513579),('chrIV', 27730290, 27733127),('chrIV', 28215127, 28219409),('chrIV', 28291323, 28293629)	2.21564	0.78005	4
SC-14-LO-21-056-G10	1	chrIV	('chrIV', 28893323, 28899439)	0.01066	0.00612	1
SC-14-LO-21-056-G10	1,1,1,1,1,1,1,0	chrV	('chrV', 6141711, 6165791),('chrV', 6467693, 6675544),('chrV', 6797027, 6807221),('chrV', 11205985, 11206015),('chrVII', 7331625, 7391907),('chrVII', 7576148, 7578045),('chrVII', 7967618, 7985249),('chrVII', 8081693, 8095841)	5.98844	1.93005	8
SC-14-LO-21-056-G10	1,1	chrVII	('chrVII', 8561404, 8630098),('chrVII', 8685205, 8748620)	0.4755	0.11852	2
SC-14-LO-21-056-G10	1,1,1,1,1,1,1,1,1,1,1,1,1	chrVII	('chrVII', 9300071, 9301878),('chrVII', 9810880, 9966046),('chrVII', 10595523, 10622965),('chrVII', 10695475, 10758647),('chrVII', 10825959, 10888215),('chrVII', 12100186, 12100242),('chrVII', 12630912, 12630940),('chrVII', 12848924, 13034997),('chrVII', 14859578, 14924251),('chrVII', 15082441, 15082539),('chrVII', 15150903, 15171704),('chrVII', 15329234, 15381992),('chrVII', 15453442, 15458137)	4.51004	6.15626	13
SC-14-LO-21-056-G10	1,1,1,1,1	chrVII	('chrVII', 15914786, 15986903),('chrVII', 16110135, 16204186),('chrVII', 16808769, 16881470),('chrVII', 17059363, 17083387),('chrVII', 17152366, 17220531)	0.63112	1.23363	5
SC-14-LO-21-056-G10	1,0,1,1	chrVII	('chrVII', 17749620, 17828205),('chrVII', 18073349, 18101947),('chrVII', 18179140, 18195442),('chrVII', 18409014, 18467451)	0.27798	0.63925	4
SC-14-LO-21-056-G10	1,1,1,1,1,1	chrVII	('chrVII', 18916019, 18972758),('chrVII', 19499734, 19506055),('chrVII', 19687888, 19891745),('chrVII', 20105822, 20127560),('chrVII', 20192473, 20235550),('chrVII', 20327750, 20472104)	0.86889	1.49935	6
SC-14-LO-21-056-G10	0,1,1,1,1,1,1	chrVII	('chrVII', 21020511, 21020637),('chrVII', 21173875, 21173921),('chrVII', 21466205, 21491183),('chrVII', 21936135, 22005993),('chrVII', 22169282, 22169283),('chrVII', 22484561, 22533720),('chrVII', 22725642, 22755436)	0.9698	1.7348	7
SC-14-LO-21-056-G10	1,1	chrVII	('chrVII', 24070745, 24127525),('chrVII', 25341792, 25342048)	3.52151	1.21452	2
SC-14-LO-21-056-G10	1,1,1,1,1,1	chrX	('chrX', 11260697, 11261507),('chrX', 14311696, 14340790),('chrXI', 3848292, 3850184),('chrXI', 3968108, 3977923),('chrXI', 5885524, 5912268),('chrXI', 6184869, 6669320)	9.77693	4.59219	6
SC-14-LO-21-056-G10	1	chrXI	('chrXI', 6997946, 7002829)	0.03189	0.00488	1
SC-14-LO-21-056-G10	1,1,1,0	chrXI	('chrXI', 7319009, 7348566),('chrXI', 7402516, 7415707),('chrXI', 8095447, 8197544),('chrXI', 8498901, 8510089)	1.71861	1.16152	4
SC-14-LO-21-056-G10	1,1,1,1	chrXI	('chrXI', 8824476, 8853460),('chrXI', 8931254, 8975376),('chrXI', 9188887, 9198503),('chrXI', 9467831, 9470175)	1.17897	0.61672	4
SC-14-LO-21-056-G10	1,1	chrXI	('chrXI', 10844760, 10847604),('chrXI', 10981496, 10981726)	0.1944	0.13412	2
SC-14-LO-21-056-G10	1	chrXIII	('chrXIII', 8461375, 8464050)	0.00043	0.00267	1
SC-14-LO-21-056-G10	0	chrXIV	('chrXIV', 11780404, 11784692)	0.00191	0.00429	1
SC-14-LO-21-056-G10	1,1,1	chrXIX	('chrXIX', 9304516, 9304516),('chrXIX', 9497761, 9505425),('chrXIX', 9646831, 9742739)	0.68856	0.43822	3
SC-14-LO-21-056-G10	1,1,1,1,1	chrXIX	('chrXIX', 10547428, 10564241),('chrXIX', 10640397, 10663034),('chrXIX', 10835573, 10923981),('chrXIX', 11040861, 11159752),('chrXIX', 11279118, 11326264)	3.51283	0.76202	5
SC-14-LO-21-056-G10	1,1,1,1,1,1,1,1,1	chrXX	('chrXX', 6151193, 6151197),('chrXX', 6975334, 7000317),('chrXX', 7074160, 7088237),('chrXX', 7170513, 7178652),('chrXX', 7662344, 7686136),('chrXX', 7905978, 7930136),('chrXX', 8230667, 8252059),('chrXX', 8347258, 8386967),('chrXX', 9371965, 9424907)	3.721	3.27371	9
SC-14-LO-21-056-G10	1,1,1,1,1,1,1	chrXX	('chrXX', 9613012, 9616715),('chrXX', 9766872, 9790952),('chrXX', 9977444, 10006092),('chrXX', 10354408, 10392239),('chrXX', 10509566, 10510277),('chrXX', 10577479, 10658833),('chrXX', 10777390, 10822609)	0.90971	1.20589	7
SC-14-LO-21-056-G10	1,0	chrXX	('chrXX', 11530314, 11671566),('chrXX', 11886822, 11921574)	0.45236	0.25001	2
SC-14-LO-21-056-G10	1,1,1	chrXX	('chrXX', 13260771, 13329224),('chrXX', 13968383, 13997328),('chrXX', 14093201, 14104423)	1.70479	0.7752	3
SC-14-LO-21-056-G11	1	chrIV	('chrIV', 26470166, 26472414)	4e-05	0.00225	1
SC-14-LO-21-056-G11	1	chrIX	('chrIX', 7542118, 7542544)	0	0.00043	1
SC-14-LO-21-056-G11	1	chrIX	('chrIX', 14156582, 14157053)	0.00025	0.00047	1
SC-14-LO-21-056-G11	1	chrXX	('chrXX', 7905978, 7930136)	0.02837	0.02416	1
SC-14-LO-21-056-G12	1,1,1,1,1	chrI	('chrI', 8147673, 8190186),('chrI', 8254432, 8447624),('chrI', 8949916, 8961416),('chrI', 9047511, 9047891),('chrI', 9831376, 9905595)	1.60958	1.71541	5
SC-14-LO-21-056-G12	1,1	chrI	('chrI', 10297026, 10320802),('chrI', 12170833, 12202289)	1.25989	1.88149	2
SC-14-LO-21-056-G12	1,0,0	chrI	('chrI', 12742662, 12742662),('chrI', 12949638, 12978396),('chrI', 16987003, 16987075)	6.06655	4.24441	3
SC-14-LO-21-056-G12	1,1	chrI	('chrI', 24465861, 24470156),('chrI', 26105785, 26548133)	10.1486	2.07798	2
SC-14-LO-21-056-G12	1,1,1,1,1,1,1,0,1	chrIV	('chrIV', 13346903, 13461891),('chrIV', 13857405, 14017452),('chrIV', 14326747, 14349257),('chrIV', 14486526, 14541307),('chrIV', 15047761, 15114807),('chrIV', 15520835, 15630558),('chrIV', 15734076, 15924094),('chrIV', 16763582, 16796358),('chrIV', 18376611, 18377446)	6.15143	4.91556	9
SC-14-LO-21-056-G12	0,1,1,1,1,1,1,1,0,0,1,1,1,1,1,1,1,1,1,1,1,1,1,1,1,1	chrIV	('chrIV', 19556812, 19556896),('chrIV', 19774115, 19774173),('chrIV', 19874158, 20267644),('chrIV', 20364549, 20428956),('chrIV', 20512275, 20532219),('chrIV', 20660175, 20749741),('chrIV', 20863264, 21058729),('chrIV', 21225985, 21426295),('chrIV', 21511744, 21543814),('chrIV', 21867143, 22030942),('chrIV', 22163655, 22222092),('chrIV', 22273550, 22387764),('chrIV', 23079552, 23080513),('chrIV',…	4.43426	7.51158	26
SC-14-LO-21-056-G12	1,1,1,0,1,1	chrIV	('chrIV', 27507771, 27513579),('chrIV', 27730290, 27733127),('chrIV', 28215127, 28219409),('chrIV', 28291323, 28293629),('chrIV', 28490523, 28496263),('chrIV', 28893323, 28899439)	2.98838	1.38586	6
SC-14-LO-21-056-G12	0,1,1	chrIX	('chrIX', 8157675, 8157695),('chrIX', 8409406, 8482918),('chrIX', 8693538, 8709348)	1.41301	0.55165	3
SC-14-LO-21-056-G12	1,1,1,1,1,1	chrV	('chrV', 6141711, 6165791),('chrV', 6467693, 6675544),('chrV', 6797027, 6807221),('chrV', 11205985, 11206015),('chrVII', 7331625, 7391907),('chrVII', 7576148, 7578045)	4.75973	1.41225	6
SC-14-LO-21-056-G12	1,1,1,1	chrVII	('chrVII', 8081693, 8095841),('chrVII', 8319013, 8321684),('chrVII', 8561404, 8630098),('chrVII', 8685205, 8748620)	1.25793	0.65278	4
SC-14-LO-21-056-G12	1,1,1,1,1,1	chrVII	('chrVII', 9300071, 9301878),('chrVII', 9810880, 9966046),('chrVII', 10595523, 10622965),('chrVII', 10695475, 10758647),('chrVII', 10825959, 10888215),('chrVII', 12100186, 12100242)	2.03144	2.79836	6
SC-14-LO-21-056-G12	1,1,1,1	chrVII	('chrVII', 12848924, 13034997),('chrVII', 14859578, 14924251),('chrVII', 15082441, 15082539),('chrVII', 15150903, 15171704)	2.07146	2.13671	4
SC-14-LO-21-056-G12	1,1,1,1,1,1,1,1,1	chrVII	('chrVII', 15453442, 15458137),('chrVII', 15614096, 15701873),('chrVII', 15914786, 15986903),('chrVII', 16110135, 16204186),('chrVII', 16808769, 16881470),('chrVII', 17059363, 17083387),('chrVII', 17152366, 17220531),('chrVII', 17369610, 17382198),('chrVII', 17749620, 17828205)	0.96264	2.37007	9
SC-14-LO-21-056-G12	1,1	chrVII	('chrVII', 18179140, 18195442),('chrVII', 18409014, 18467451)	0.10186	0.27201	2
SC-14-LO-21-056-G12	1,1,1,1,1,1,1	chrVII	('chrVII', 18916019, 18972758),('chrVII', 19499734, 19506055),('chrVII', 19687888, 19891745),('chrVII', 20105822, 20127560),('chrVII', 20192473, 20235550),('chrVII', 20327750, 20472104),('chrVII', 20611560, 20669085)	0.9327	1.69633	7
SC-14-LO-21-056-G12	1,1,1,1,1,1,1,1,1	chrVII	('chrVII', 21173875, 21173921),('chrVII', 21466205, 21491183),('chrVII', 21936135, 22005993),('chrVII', 22169282, 22169283),('chrVII', 22484561, 22533720),('chrVII', 22725642, 22755436),('chrVII', 22954277, 22954435),('chrVII', 24070745, 24127525),('chrVII', 25341792, 25342048)	7.15746	4.16813	9
SC-14-LO-21-056-G12	1	chrVIII	('chrVIII', 8243104, 8366052)	0.13262	0.12295	1
SC-14-LO-21-056-G12	1,1,0,1,1,1	chrVIII	('chrVIII', 9207065, 9215991),('chrVIII', 9399164, 9453191),('chrVIII', 9619553, 9702383),('chrVIII', 9803307, 9821764),('chrVIII', 10568822, 10570971),('chrVIII', 10807776, 10872886)	1.07083	1.6569	6
SC-14-LO-21-056-G12	1	chrVIII	('chrVIII', 12287047, 12287256)	5e-05	0.00021	1
SC-14-LO-21-056-G12	1,1	chrX	('chrX', 11260697, 11261507),('chrX', 14311696, 14340790)	14.1322	3.07928	2
SC-14-LO-21-056-G12	0,1,1	chrXII	('chrXII', 4211027, 4211131),('chrXII', 4384523, 4408327),('chrXII', 5067512, 5070382)	3.66995	0.85925	3
SC-14-LO-21-056-G12	1,1,1,1,1,1,1,1,1,1,1,1,1,1,1	chrXII	('chrXII', 5776918, 5777131),('chrXII', 6116751, 6132327),('chrXII', 6591836, 6684812),('chrXII', 6871977, 6876507),('chrXII', 7065161, 7073536),('chrXII', 7747971, 7968794),('chrXII', 8216232, 8381168),('chrXII', 8754618, 8845336),('chrXII', 8998525, 9015089),('chrXII', 9146945, 9181268),('chrXII', 9345669, 9350156),('chrXII', 9759238, 9764742),('chrXII', 10045630, 10048242),('chrXII', 10168745,…	6.43022	4.46053	15
SC-14-LO-21-056-G12	1,1,1,0	chrXII	('chrXII', 10707548, 10778699),('chrXII', 10906746, 10928054),('chrXII', 12081043, 12081043),('chrXIII', 8461375, 8464050)	2.80971	2.31465	4
SC-14-LO-21-056-G12	1	chrXXI	('chrXXI', 1799330, 1851556)	0.05607	0.05223	1
SC-14-LO-21-056-G12	1,1,0,1,1	chrXXI	('chrXXI', 2111383, 2208871),('chrXXI', 2294442, 2301393),('chrXXI', 3244424, 3251305),('chrXXI', 3349744, 3381212),('chrXXI', 3449657, 3454256)	2.62562	1.24538	5
SC-14-LO-21-056-G12	1	chrXXI	('chrXXI', 6308460, 6321874)	0.00463	0.01341	1
SC-14-LO-21-056-G12	1,1,1,1,1	chrXXI	('chrXXI', 7177779, 7217149),('chrXXI', 8266958, 8268781),('chrXXI', 8543099, 8594759),('chrXXI', 8720464, 8722305),('chrXXI', 9282831, 9330825)	56.7623	2.11368	5
SC-14-LO-21-056-G12	1	chrXXI	('chrXXI', 9726424, 11658344)	6.45823	1.93192	1
SC-14-LO-21-056-G1	1	chrIV	('chrIV', 26470166, 26472414)	4e-05	0.00225	1
SC-14-LO-21-056-G1	1	chrIX	('chrIX', 7542118, 7542544)	0	0.00043	1
SC-14-LO-21-056-G1	1	chrIX	('chrIX', 14156582, 14157053)	0.00025	0.00047	1
SC-14-LO-21-056-G1	1	chrXI	('chrXI', 10981496, 10981726)	0.00015	0.00023	1
SC-14-LO-21-056-G1	1	chrXXI	('chrXXI', 1961309, 1961733)	0.00022	0.00042	1
SC-14-LO-21-056-G2	1	chrIV	('chrIV', 7909154, 7909178)	0.00022	2e-05	1
SC-14-LO-21-056-G2	1,1	chrIV	('chrIV', 9645704, 9702141),('chrIV', 10495821, 10636655)	1.77844	0.93451	2
SC-14-LO-21-056-G2	1,1,1,1,1	chrIV	('chrIV', 11211927, 11225935),('chrIV', 11376755, 11391473),('chrIV', 11475651, 11501305),('chrIV', 11678918, 11720288),('chrIV', 11868782, 11982836)	1.22452	0.7569	5
SC-14-LO-21-056-G2	1,1	chrIV	('chrIV', 12345019, 12576455),('chrIV', 12762355, 13002578)	0.93182	0.42612	2
SC-14-LO-21-056-G2	1,1,1,1,1,1,1,1,1	chrIV	('chrIV', 13346903, 13461891),('chrIV', 13857405, 14017452),('chrIV', 14326747, 14349257),('chrIV', 14486526, 14541307),('chrIV', 15047761, 15114807),('chrIV', 15520835, 15630558),('chrIV', 15734076, 15924094),('chrIV', 16763582, 16796358),('chrIV', 18376611, 18377446)	6.15143	4.91556	9
SC-14-LO-21-056-G2	1,1,1,1	chrIV	('chrIV', 19556812, 19556896),('chrIV', 19774115, 19774173),('chrIV', 19874158, 20267644),('chrIV', 20364549, 20428956)	0.76441	0.87206	4
SC-14-LO-21-056-G2	1,1,0,1,1,1,1,1,1,1,1,1	chrIV	('chrIV', 20660175, 20749741),('chrIV', 20863264, 21058729),('chrIV', 21225985, 21426295),('chrIV', 21511744, 21543814),('chrIV', 21867143, 22030942),('chrIV', 22163655, 22222092),('chrIV', 22273550, 22387764),('chrIV', 23079552, 23080513),('chrIV', 23203118, 23260295),('chrIV', 23400750, 23401057),('chrIV', 23502670, 23525732),('chrIV', 23774787, 23774881)	1.47972	3.02514	12
SC-14-LO-21-056-G2	1,1,1,1	chrIV	('chrIV', 24951897, 25017064),('chrIV', 25231305, 25251031),('chrIV', 25435733, 25636081),('chrIV', 26470166, 26472414)	0.76621	1.45535	4
SC-14-LO-21-056-G2	1,1,1	chrIV	('chrIV', 26702381, 26862659),('chrIV', 26919845, 26925083),('chrIV', 27052851, 27068474)	0.22733	0.20581	3
SC-14-LO-21-056-G2	1,1,1,1,1,1	chrIV	('chrIV', 27507771, 27513579),('chrIV', 27730290, 27733127),('chrIV', 28215127, 28219409),('chrIV', 28291323, 28293629),('chrIV', 28490523, 28496263),('chrIV', 28893323, 28899439)	2.98838	1.38586	6
SC-14-LO-21-056-G2	0,1,1,1,1	chrX	('chrX', 14311696, 14340790),('chrXI', 3848292, 3850184),('chrXI', 3968108, 3977923),('chrXI', 5885524, 5912268),('chrXI', 6184869, 6669320)	23.7314	7.67147	5
SC-14-LO-21-056-G2	0	chrXI	('chrXI', 6997946, 7002829)	0.03189	0.00488	1
SC-14-LO-21-056-G2	1,1,1	chrXI	('chrXI', 7319009, 7348566),('chrXI', 7402516, 7415707),('chrXI', 8095447, 8197544)	1.59429	0.84898	3
SC-14-LO-21-056-G2	0,1,1,1,1,1,1,1,1	chrXI	('chrXI', 8667733, 8699314),('chrXI', 8824476, 8853460),('chrXI', 8931254, 8975376),('chrXI', 9188887, 9198503),('chrXI', 9467831, 9470175),('chrXI', 9823434, 9904248),('chrXI', 10291033, 10328126),('chrXI', 10614139, 10615576),('chrXI', 10671952, 10676497)	3.44502	1.97718	9
SC-14-LO-21-056-G2	1,1,1,0,1,1,1,1,1	chrXI	('chrXI', 12027149, 12038358),('chrXII', 4211027, 4211131),('chrXII', 4384523, 4408327),('chrXII', 5067512, 5070382),('chrXII', 5448457, 5448975),('chrXII', 5776918, 5777131),('chrXII', 6116751, 6132327),('chrXII', 6591836, 6684812),('chrXII', 6871977, 6876507)	9.78341	5.16185	9
SC-14-LO-21-056-G2	1,1,1,1,1,1,1	chrXII	('chrXII', 7747971, 7968794),('chrXII', 8216232, 8381168),('chrXII', 8754618, 8845336),('chrXII', 8998525, 9015089),('chrXII', 9146945, 9181268),('chrXII', 9345669, 9350156),('chrXII', 9759238, 9764742)	2.49915	1.79595	7
SC-14-LO-21-056-G2	1	chrXII	('chrXII', 10236688, 10237661)	0.00024	0.00097	1
SC-14-LO-21-056-G2	1,1	chrXII	('chrXII', 10707548, 10778699),('chrXII', 10906746, 10928054)	0.16035	0.14935	2
SC-14-LO-21-056-G2	1	chrXIII	('chrXIII', 8461375, 8464050)	0.00043	0.00267	1
SC-14-LO-21-056-G2	1	chrXIV	('chrXIV', 11780404, 11784692)	0.00191	0.00429	1
SC-14-LO-21-056-G2	1,1,1,1,1,1,1,1,1	chrXX	('chrXX', 6151193, 6151197),('chrXX', 6975334, 7000317),('chrXX', 7074160, 7088237),('chrXX', 7170513, 7178652),('chrXX', 7662344, 7686136),('chrXX', 7905978, 7930136),('chrXX', 8230667, 8252059),('chrXX', 8347258, 8386967),('chrXX', 9371965, 9424907)	3.721	3.27371	9
SC-14-LO-21-056-G2	1	chrXX	('chrXX', 9613012, 9616715)	0.00214	0.0037	1
SC-14-LO-21-056-G2	1,1,1,1,1	chrXX	('chrXX', 9977444, 10006092),('chrXX', 10354408, 10392239),('chrXX', 10509566, 10510277),('chrXX', 10577479, 10658833),('chrXX', 10777390, 10822609)	0.54424	0.81652	5
SC-14-LO-21-056-G2	1,1	chrXX	('chrXX', 11530314, 11671566),('chrXX', 11886822, 11921574)	0.45236	0.25001	2
SC-14-LO-21-056-G2	1,1,1	chrXX	('chrXX', 13260771, 13329224),('chrXX', 13968383, 13997328),('chrXX', 14093201, 14104423)	1.70479	0.7752	3
SC-14-LO-21-056-G3	1,1	chrI	('chrI', 8147673, 8190186),('chrI', 8254432, 8447624)	0.65952	0.25744	2
SC-14-LO-21-056-G3	1,1,1,1,1,1,1	chrI	('chrI', 9047511, 9047891),('chrI', 9831376, 9905595),('chrI', 10142128, 10150941),('chrI', 10297026, 10320802),('chrI', 12170833, 12202289),('chrI', 12502725, 12520275),('chrI', 12742662, 12742662)	2.78237	3.69477	7
SC-14-LO-21-056-G3	1,1,1,1	chrI	('chrI', 26105785, 26548133),('chrII', 12518272, 12518285),('chrII', 16091370, 16100875),('chrIV', 7909154, 7909178)	33.8692	18.639	4
SC-14-LO-21-056-G3	1,1,1,1,1,1,1,1	chrIV	('chrIV', 9645704, 9702141),('chrIV', 10495821, 10636655),('chrIV', 11003847, 11050746),('chrIV', 11211927, 11225935),('chrIV', 11376755, 11391473),('chrIV', 11475651, 11501305),('chrIV', 11678918, 11720288),('chrIV', 11868782, 11982836)	3.63264	2.2807	8
SC-14-LO-21-056-G3	1,1	chrIV	('chrIV', 12345019, 12576455),('chrIV', 12762355, 13002578)	0.93182	0.42612	2
SC-14-LO-21-056-G3	1,1,1,1,1,1,1,1,0	chrIV	('chrIV', 13346903, 13461891),('chrIV', 13857405, 14017452),('chrIV', 14326747, 14349257),('chrIV', 14486526, 14541307),('chrIV', 15047761, 15114807),('chrIV', 15520835, 15630558),('chrIV', 15734076, 15924094),('chrIV', 16763582, 16796358),('chrIV', 18376611, 18377446)	6.15143	4.91556	9
SC-14-LO-21-056-G3	1,1,1,1,1,1,1,1,1,1	chrIV	('chrIV', 19556812, 19556896),('chrIV', 19774115, 19774173),('chrIV', 19874158, 20267644),('chrIV', 20364549, 20428956),('chrIV', 20512275, 20532219),('chrIV', 20660175, 20749741),('chrIV', 20863264, 21058729),('chrIV', 21225985, 21426295),('chrIV', 21511744, 21543814),('chrIV', 21867143, 22030942)	1.72488	2.47405	10
SC-14-LO-21-056-G3	1,1,1,1,1,1,1,1,1,1,1,1,1,1,1	chrIV	('chrIV', 22273550, 22387764),('chrIV', 23079552, 23080513),('chrIV', 23203118, 23260295),('chrIV', 23400750, 23401057),('chrIV', 23502670, 23525732),('chrIV', 23774787, 23774881),('chrIV', 24866868, 24893796),('chrIV', 24951897, 25017064),('chrIV', 25231305, 25251031),('chrIV', 25435733, 25636081),('chrIV', 26470166, 26472414),('chrIV', 26535454, 26611907),('chrIV', 26702381, 26862659),('chrIV',…	2.65286	4.68071	15
SC-14-LO-21-056-G3	1,1,1,1,0,1	chrIV	('chrIV', 27507771, 27513579),('chrIV', 27730290, 27733127),('chrIV', 28215127, 28219409),('chrIV', 28291323, 28293629),('chrIV', 28490523, 28496263),('chrIV', 28893323, 28899439)	2.98838	1.38586	6
SC-14-LO-21-056-G3	1,1,1,1	chrV	('chrV', 6141711, 6165791),('chrV', 6467693, 6675544),('chrV', 6797027, 6807221),('chrV', 11205985, 11206015)	15.9052	5.04022	4
SC-14-LO-21-056-G3	1,0,1,0,1	chrVII	('chrVII', 7967618, 7985249),('chrVII', 8081693, 8095841),('chrVII', 8319013, 8321684),('chrVII', 8561404, 8630098),('chrVII', 8685205, 8748620)	1.46405	0.76337	5
SC-14-LO-21-056-G3	1,1,0,1,1,1,0,1,1,1,0,1,1,0,1,1,1,1,1	chrVII	('chrVII', 9300071, 9301878),('chrVII', 9810880, 9966046),('chrVII', 10595523, 10622965),('chrVII', 10695475, 10758647),('chrVII', 10825959, 10888215),('chrVII', 12100186, 12100242),('chrVII', 12630912, 12630940),('chrVII', 12848924, 13034997),('chrVII', 14859578, 14924251),('chrVII', 15082441, 15082539),('chrVII', 15150903, 15171704),('chrVII', 15329234, 15381992),('chrVII', 15453442, 15458137),…	5.29852	7.91865	19
SC-14-LO-21-056-G3	1,1	chrVIII	('chrVIII', 8243104, 8366052),('chrVIII', 9007121, 9046773)	1.15168	0.68072	2
SC-14-LO-21-056-G3	1	chrX	('chrX', 11260697, 11261507)	0.00038	0.00081	1
SC-14-LO-21-056-G3	1,1,1,1	chrXI	('chrXI', 3848292, 3850184),('chrXI', 3968108, 3977923),('chrXI', 5885524, 5912268),('chrXI', 6184869, 6669320)	8.21215	2.81914	4
SC-14-LO-21-056-G3	1,1,1	chrXI	('chrXI', 6997946, 7002829),('chrXI', 7075556, 7179089),('chrXI', 7319009, 7348566)	0.82276	0.34574	3
SC-14-LO-21-056-G3	1,1,1,1,1	chrXI	('chrXI', 8095447, 8197544),('chrXI', 8498901, 8510089),('chrXI', 8667733, 8699314),('chrXI', 8824476, 8853460),('chrXI', 8931254, 8975376)	0.65711	0.77783	5
SC-14-LO-21-056-G3	1,1,1	chrXI	('chrXI', 9467831, 9470175),('chrXI', 9823434, 9904248),('chrXI', 10291033, 10328126)	1.57676	0.85795	3
SC-14-LO-21-056-G3	1,1	chrXI	('chrXI', 10671952, 10676497),('chrXI', 10844760, 10847604)	0.44565	0.17111	2
SC-14-LO-21-056-G3	1,1,1,1	chrXI	('chrXI', 12027149, 12038358),('chrXII', 4211027, 4211131),('chrXII', 4384523, 4408327),('chrXII', 5067512, 5070382)	14.2322	6.96798	4
SC-14-LO-21-056-G3	1,1,1,1,1,1,1,1,1,1,1,1,1,1,1	chrXII	('chrXII', 5776918, 5777131),('chrXII', 6116751, 6132327),('chrXII', 6591836, 6684812),('chrXII', 6871977, 6876507),('chrXII', 7065161, 7073536),('chrXII', 7747971, 7968794),('chrXII', 8216232, 8381168),('chrXII', 8754618, 8845336),('chrXII', 8998525, 9015089),('chrXII', 9146945, 9181268),('chrXII', 9345669, 9350156),('chrXII', 9759238, 9764742),('chrXII', 10045630, 10048242),('chrXII', 10168745,…	6.43022	4.46053	15
SC-14-LO-21-056-G3	1,1,1	chrXII	('chrXII', 10707548, 10778699),('chrXII', 10906746, 10928054),('chrXII', 12081043, 12081043)	1.79773	1.30234	3
SC-14-LO-21-056-G3	1,0	chrXIII	('chrXIII', 12318271, 12323626),('chrXIV', 11780404, 11784692)	0.62463	0.53893	2
SC-14-LO-21-056-G3	1,1,1,1,1,1,1,1,1	chrXX	('chrXX', 6151193, 6151197),('chrXX', 6975334, 7000317),('chrXX', 7074160, 7088237),('chrXX', 7170513, 7178652),('chrXX', 7662344, 7686136),('chrXX', 7905978, 7930136),('chrXX', 8230667, 8252059),('chrXX', 8347258, 8386967),('chrXX', 9371965, 9424907)	3.721	3.27371	9
SC-14-LO-21-056-G3	1,1,1,1,1,1,1	chrXX	('chrXX', 9613012, 9616715),('chrXX', 9766872, 9790952),('chrXX', 9977444, 10006092),('chrXX', 10354408, 10392239),('chrXX', 10509566, 10510277),('chrXX', 10577479, 10658833),('chrXX', 10777390, 10822609)	0.90971	1.20589	7
SC-14-LO-21-056-G3	1,0	chrXX	('chrXX', 11530314, 11671566),('chrXX', 11886822, 11921574)	0.45236	0.25001	2
SC-14-LO-21-056-G3	1,1,1	chrXX	('chrXX', 13260771, 13329224),('chrXX', 13968383, 13997328),('chrXX', 14093201, 14104423)	1.70479	0.7752	3
SC-14-LO-21-056-G4	1	chrIV	('chrIV', 20660175, 20749741)	0.05339	0.08957	1
SC-14-LO-21-056-G4	1	chrIX	('chrIX', 8157675, 8157695)	0	2e-05	1
SC-14-LO-21-056-G4	1	chrIX	('chrIX', 8693538, 8709348)	0.01607	0.01581	1
SC-14-LO-21-056-G4	1	chrVII	('chrVII', 21936135, 22005993)	0.0447	0.06986	1
SC-14-LO-21-056-G4	1,1	chrX	('chrX', 11260697, 11261507),('chrX', 14311696, 14340790)	14.1322	3.07928	2
SC-14-LO-21-056-G4	1	chrXI	('chrXI', 9188887, 9198503)	0.04021	0.00962	1
SC-14-LO-21-056-G4	1	chrXII	('chrXII', 10236688, 10237661)	0.00024	0.00097	1
SC-14-LO-21-056-G4	0	chrXIV	('chrXIV', 11780404, 11784692)	0.00191	0.00429	1
SC-14-LO-21-056-G4	1	chrXVI	('chrXVI', 6608497, 6608497)	0.00191	0	1
SC-14-LO-21-056-G4	1	chrXVIII	('chrXVIII', 895051, 895051)	0.00191	0	1
SC-14-LO-21-056-G4	1,1,1,1,1,1,0,0,0,1,1	chrXX	('chrXX', 12431344, 12437139),('chrXX', 13260771, 13329224),('chrXX', 13968383, 13997328),('chrXX', 14093201, 14104423),('chrXXI', 1799330, 1851556),('chrXXI', 1961309, 1961733),('chrXXI', 2111383, 2208871),('chrXXI', 2294442, 2301393),('chrXXI', 3244424, 3251305),('chrXXI', 3349744, 3381212),('chrXXI', 3449657, 3454256)	21.7164	8.98288	11
SC-14-LO-21-056-G4	1,1,1,1,1,1,1	chrXXI	('chrXXI', 6308460, 6321874),('chrXXI', 6798437, 6815453),('chrXXI', 7177779, 7217149),('chrXXI', 8266958, 8268781),('chrXXI', 8543099, 8594759),('chrXXI', 8720464, 8722305),('chrXXI', 9282831, 9330825)	57.8825	3.00895	7
SC-14-LO-21-056-G4	1	chrXXI	('chrXXI', 9726424, 11658344)	6.45823	1.93192	1
SC-14-LO-21-056-G5	1,1,1,1	chrIV	('chrIV', 15520835, 15630558),('chrIV', 15734076, 15924094),('chrIV', 16763582, 16796358),('chrIV', 18376611, 18377446)	2.97207	2.74689	4
SC-14-LO-21-056-G5	1,1,1,1,1,1,1,1,0,1,1,0,1,1,1,1,1,1,1,1,1,0,1,1,1,1	chrIV	('chrIV', 19556812, 19556896),('chrIV', 19774115, 19774173),('chrIV', 19874158, 20267644),('chrIV', 20364549, 20428956),('chrIV', 20512275, 20532219),('chrIV', 20660175, 20749741),('chrIV', 20863264, 21058729),('chrIV', 21225985, 21426295),('chrIV', 21511744, 21543814),('chrIV', 21867143, 22030942),('chrIV', 22163655, 22222092),('chrIV', 22273550, 22387764),('chrIV', 23079552, 23080513),('chrIV',…	4.43426	7.51158	26
SC-14-LO-21-056-G5	1,1,1,1	chrIV	('chrIV', 27507771, 27513579),('chrIV', 27730290, 27733127),('chrIV', 28215127, 28219409),('chrIV', 28291323, 28293629)	2.21564	0.78005	4
SC-14-LO-21-056-G5	1	chrIV	('chrIV', 28893323, 28899439)	0.01066	0.00612	1
SC-14-LO-21-056-G5	1,1,1,1	chrV	('chrV', 6797027, 6807221),('chrV', 11205985, 11206015),('chrVII', 7331625, 7391907),('chrVII', 7576148, 7578045)	2.79938	0.77082	4
SC-14-LO-21-056-G5	1,1,1,1	chrVII	('chrVII', 8081693, 8095841),('chrVII', 8319013, 8321684),('chrVII', 8561404, 8630098),('chrVII', 8685205, 8748620)	1.25793	0.65278	4
SC-14-LO-21-056-G5	1,1,1,1,1	chrVII	('chrVII', 9810880, 9966046),('chrVII', 10595523, 10622965),('chrVII', 10695475, 10758647),('chrVII', 10825959, 10888215),('chrVII', 12100186, 12100242)	1.79827	2.1342	5
SC-14-LO-21-056-G5	1,1,1,1,1,1,1,1,1,1,1,1,1,1	chrVII	('chrVII', 12848924, 13034997),('chrVII', 14859578, 14924251),('chrVII', 15082441, 15082539),('chrVII', 15150903, 15171704),('chrVII', 15329234, 15381992),('chrVII', 15453442, 15458137),('chrVII', 15614096, 15701873),('chrVII', 15914786, 15986903),('chrVII', 16110135, 16204186),('chrVII', 16808769, 16881470),('chrVII', 17059363, 17083387),('chrVII', 17152366, 17220531),('chrVII', 17369610, 173821…	3.20205	4.79321	14
SC-14-LO-21-056-G5	1	chrVIII	('chrVIII', 8243104, 8366052)	0.13262	0.12295	1
SC-14-LO-21-056-G5	1,1	chrVIII	('chrVIII', 9207065, 9215991),('chrVIII', 9399164, 9453191)	0.18667	0.2372	2
SC-14-LO-21-056-G5	1,1,1	chrVIII	('chrVIII', 9803307, 9821764),('chrVIII', 10568822, 10570971),('chrVIII', 10807776, 10872886)	0.6718	1.05112	3
SC-14-LO-21-056-G5	1	chrVIII	('chrVIII', 12287047, 12287256)	5e-05	0.00021	1
SC-14-LO-21-056-G5	1,0,1,1	chrXI	('chrXI', 3848292, 3850184),('chrXI', 3968108, 3977923),('chrXI', 5885524, 5912268),('chrXI', 6184869, 6669320)	8.21215	2.81914	4
SC-14-LO-21-056-G5	1,1	chrXI	('chrXI', 7075556, 7179089),('chrXI', 7319009, 7348566)	0.68047	0.16948	2
SC-14-LO-21-056-G5	1,1,1,1,1	chrXI	('chrXI', 8095447, 8197544),('chrXI', 8498901, 8510089),('chrXI', 8667733, 8699314),('chrXI', 8824476, 8853460),('chrXI', 8931254, 8975376)	0.65711	0.77783	5
SC-14-LO-21-056-G5	1,1,1	chrXI	('chrXI', 9467831, 9470175),('chrXI', 9823434, 9904248),('chrXI', 10291033, 10328126)	1.57676	0.85795	3
SC-14-LO-21-056-G5	0,1,1	chrXI	('chrXI', 10671952, 10676497),('chrXI', 10844760, 10847604),('chrXI', 10981496, 10981726)	0.63381	0.30523	3
SC-14-LO-21-056-G5	1,1,1,1,1,1,1,1,1	chrXI	('chrXI', 12027149, 12038358),('chrXII', 4211027, 4211131),('chrXII', 4384523, 4408327),('chrXII', 5067512, 5070382),('chrXII', 5448457, 5448975),('chrXII', 5776918, 5777131),('chrXII', 6116751, 6132327),('chrXII', 6591836, 6684812),('chrXII', 6871977, 6876507)	9.78341	5.16185	9
SC-14-LO-21-056-G5	1,1,1,1,1,1,1,1,1,1	chrXII	('chrXII', 7747971, 7968794),('chrXII', 8216232, 8381168),('chrXII', 8754618, 8845336),('chrXII', 8998525, 9015089),('chrXII', 9146945, 9181268),('chrXII', 9345669, 9350156),('chrXII', 9759238, 9764742),('chrXII', 10045630, 10048242),('chrXII', 10168745, 10170106),('chrXII', 10236688, 10237661)	3.17759	2.26887	10
SC-14-LO-21-056-G5	1,1,1	chrXII	('chrXII', 10707548, 10778699),('chrXII', 10906746, 10928054),('chrXII', 12081043, 12081043)	1.79773	1.30234	3
SC-14-LO-21-056-G5	0,0,0,1,1,1,1,1,1,1,1,1,1	chrXIV	('chrXIV', 11780404, 11784692),('chrXIX', 2616293, 2640746),('chrXIX', 2728876, 2740544),('chrXIX', 5673443, 5675252),('chrXIX', 9304516, 9304516),('chrXIX', 9497761, 9505425),('chrXIX', 9646831, 9742739),('chrXIX', 9895799, 9937027),('chrXIX', 10547428, 10564241),('chrXIX', 10640397, 10663034),('chrXIX', 10835573, 10923981),('chrXIX', 11040861, 11159752),('chrXIX', 11279118, 11326264)	0.78955	0.45843	13
SC-14-LO-21-056-G5	1	chrXVI	('chrXVI', 11629190, 11630140)	0.00112	0.00095	1
SC-14-LO-21-056-G5	1	chrXX	('chrXX', 9613012, 9616715)	0.00214	0.0037	1
SC-14-LO-21-056-G5	1,1,1	chrXX	('chrXX', 13260771, 13329224),('chrXX', 13968383, 13997328),('chrXX', 14093201, 14104423)	1.70479	0.7752	3
SC-14-LO-21-056-G5	1	chrXXI	('chrXXI', 3449657, 3454256)	0.00963	0.0046	1
SC-14-LO-21-056-G6	1	chrIV	('chrIV', 9645704, 9702141)	0.04862	0.05644	1
SC-14-LO-21-056-G6	1	chrIX	('chrIX', 7542118, 7542544)	0	0.00043	1
SC-14-LO-21-056-G6	1	chrVII	('chrVII', 21936135, 22005993)	0.0447	0.06986	1
SC-14-LO-21-056-G6	1	chrXIII	('chrXIII', 10697238, 10698923)	0.0022	0.00169	1
SC-14-LO-21-056-G7	1	chrIX	('chrIX', 4913535, 4925075)	3e-05	0.01154	1
SC-14-LO-21-056-G7	1	chrIX	('chrIX', 8157675, 8157695)	0	2e-05	1
SC-14-LO-21-056-G7	1,1,1	chrV	('chrV', 6141711, 6165791),('chrV', 6467693, 6675544),('chrV', 6797027, 6807221)	1.97931	0.64143	3
SC-14-LO-21-056-G7	1	chrXI	('chrXI', 10671952, 10676497)	0.00349	0.00455	1
SC-14-LO-21-056-G7	1	chrXIII	('chrXIII', 8461375, 8464050)	0.00043	0.00267	1
SC-14-LO-21-056-G8	1,1,1,1	chrI	('chrI', 8254432, 8447624),('chrI', 8949916, 8961416),('chrI', 9047511, 9047891),('chrI', 9831376, 9905595)	1.48783	1.45797	4
SC-14-LO-21-056-G8	1	chrI	('chrI', 10297026, 10320802)	0.0242	0.02378	1
SC-14-LO-21-056-G8	1,0,0,0	chrI	('chrI', 12502725, 12520275),('chrI', 12742662, 12742662),('chrI', 12949638, 12978396),('chrI', 16987003, 16987075)	6.67423	4.4668	4
SC-14-LO-21-056-G8	1	chrII	('chrII', 16091370, 16100875)	0.00469	0.0095	1
SC-14-LO-21-056-G8	1,1,1,0,1,1	chrIV	('chrIV', 13857405, 14017452),('chrIV', 14326747, 14349257),('chrIV', 14486526, 14541307),('chrIV', 15047761, 15114807),('chrIV', 15520835, 15630558),('chrIV', 15734076, 15924094)	3.33757	1.90664	6
SC-14-LO-21-056-G8	1	chrIV	('chrIV', 18376611, 18377446)	0.00308	0.00084	1
SC-14-LO-21-056-G8	1,1,1,1,1,1,1,1,0,1,0,1,1	chrIV	('chrIV', 19556812, 19556896),('chrIV', 19774115, 19774173),('chrIV', 19874158, 20267644),('chrIV', 20364549, 20428956),('chrIV', 20512275, 20532219),('chrIV', 20660175, 20749741),('chrIV', 20863264, 21058729),('chrIV', 21225985, 21426295),('chrIV', 21511744, 21543814),('chrIV', 21867143, 22030942),('chrIV', 22163655, 22222092),('chrIV', 22273550, 22387764),('chrIV', 23079552, 23080513)	1.99365	3.52362	13
SC-14-LO-21-056-G8	1,1,1	chrIV	('chrIV', 23400750, 23401057),('chrIV', 23502670, 23525732),('chrIV', 23774787, 23774881)	0.31862	0.37382	3
SC-14-LO-21-056-G8	0,1	chrIV	('chrIV', 24951897, 25017064),('chrIV', 25231305, 25251031)	0.16509	0.23397	2
SC-14-LO-21-056-G8	1,1,1,1	chrIV	('chrIV', 26535454, 26611907),('chrIV', 26702381, 26862659),('chrIV', 26919845, 26925083),('chrIV', 27052851, 27068474)	0.48741	0.45657	4
SC-14-LO-21-056-G8	1	chrIV	('chrIV', 27507771, 27513579)	0.02174	0.00581	1
SC-14-LO-21-056-G8	0	chrIV	('chrIV', 28215127, 28219409)	0.02049	0.00428	1
SC-14-LO-21-056-G8	1,1	chrIV	('chrIV', 28490523, 28496263),('chrIV', 28893323, 28899439)	0.53842	0.40318	2
SC-14-LO-21-056-G8	1,1	chrIX	('chrIX', 8409406, 8482918),('chrIX', 8693538, 8709348)	0.49607	0.22643	2
SC-14-LO-21-056-G8	1	chrIX	('chrIX', 9325816, 9336512)	0.00458	0.0107	1
SC-14-LO-21-056-G8	1,1,1,1	chrV	('chrV', 6141711, 6165791),('chrV', 6467693, 6675544),('chrV', 6797027, 6807221),('chrV', 11205985, 11206015)	15.9052	5.04022	4
SC-14-LO-21-056-G8	1	chrVII	('chrVII', 17369610, 17382198)	0.00269	0.01259	1
SC-14-LO-21-056-G8	1	chrVII	('chrVII', 18409014, 18467451)	0.00854	0.05844	1
SC-14-LO-21-056-G8	1	chrVII	('chrVII', 18916019, 18972758)	0.02399	0.05674	1
SC-14-LO-21-056-G8	1	chrVII	('chrVII', 21173875, 21173921)	0	5e-05	1
SC-14-LO-21-056-G8	1	chrVIII	('chrVIII', 8243104, 8366052)	0.13262	0.12295	1
SC-14-LO-21-056-G8	1,1	chrVIII	('chrVIII', 9619553, 9702383),('chrVIII', 9803307, 9821764)	0.08586	0.11938	2
SC-14-LO-21-056-G8	1,1	chrVIII	('chrVIII', 10807776, 10872886),('chrVIII', 11540080, 11546929)	0.32878	0.67404	2
SC-14-LO-21-056-G8	1	chrVIII	('chrVIII', 12287047, 12287256)	5e-05	0.00021	1
SC-14-LO-21-056-G8	1	chrXI	('chrXI', 3848292, 3850184)	0.00487	0.00189	1
SC-14-LO-21-056-G8	1,1	chrXI	('chrXI', 5885524, 5912268),('chrXI', 6184869, 6669320)	2.73053	0.75705	2
SC-14-LO-21-056-G8	1	chrXI	('chrXI', 6997946, 7002829)	0.03189	0.00488	1
SC-14-LO-21-056-G8	1,1,1,1,0,1,1,1,0,1,1,1,1	chrXI	('chrXI', 7319009, 7348566),('chrXI', 7402516, 7415707),('chrXI', 8095447, 8197544),('chrXI', 8498901, 8510089),('chrXI', 8667733, 8699314),('chrXI', 8824476, 8853460),('chrXI', 8931254, 8975376),('chrXI', 9188887, 9198503),('chrXI', 9467831, 9470175),('chrXI', 9823434, 9904248),('chrXI', 10291033, 10328126),('chrXI', 10614139, 10615576),('chrXI', 10671952, 10676497)	5.23889	3.32793	13
SC-14-LO-21-056-G8	1,1,1,1,1,1	chrXII	('chrXII', 4211027, 4211131),('chrXII', 4384523, 4408327),('chrXII', 5067512, 5070382),('chrXII', 5448457, 5448975),('chrXII', 5776918, 5777131),('chrXII', 6116751, 6132327)	6.16799	1.9212	6
SC-14-LO-21-056-G8	1,1,1	chrXII	('chrXII', 6871977, 6876507),('chrXII', 7065161, 7073536),('chrXII', 7747971, 7968794)	1.05977	1.09229	3
SC-14-LO-21-056-G8	1,1	chrXII	('chrXII', 8754618, 8845336),('chrXII', 8998525, 9015089)	0.28377	0.16975	2
SC-14-LO-21-056-G8	0,1,1	chrXII	('chrXII', 9345669, 9350156),('chrXII', 9759238, 9764742),('chrXII', 10045630, 10048242)	1.24677	0.69809	3
SC-14-LO-21-056-G8	0	chrXII	('chrXII', 10236688, 10237661)	0.00024	0.00097	1
SC-14-LO-21-056-G8	1,1	chrXII	('chrXII', 10707548, 10778699),('chrXII', 10906746, 10928054)	0.16035	0.14935	2
SC-14-LO-21-056-G8	1,0,1	chrXIII	('chrXIII', 8461375, 8464050),('chrXIII', 10697238, 10698923),('chrXIII', 11355989, 11356175)	2.69937	2.89213	3
SC-14-LO-21-056-G8	1,1,1	chrXIII	('chrXIII', 11968671, 11971811),('chrXIII', 12110571, 12166890),('chrXIII', 12318271, 12323626)	0.29254	0.35181	3
SC-14-LO-21-056-G8	1	chrXVIII	('chrXVIII', 895051, 895051)	0.29254	0	1
SC-14-LO-21-056-G8	1,1,1,1,1	chrXX	('chrXX', 6151193, 6151197),('chrXX', 6975334, 7000317),('chrXX', 7074160, 7088237),('chrXX', 7170513, 7178652),('chrXX', 7662344, 7686136)	2.50372	1.53494	5
SC-14-LO-21-056-G8	1,1,1	chrXX	('chrXX', 8230667, 8252059),('chrXX', 8347258, 8386967),('chrXX', 9371965, 9424907)	0.91938	1.17285	3
SC-14-LO-21-056-G8	1,1,1,1,1	chrXX	('chrXX', 9613012, 9616715),('chrXX', 9766872, 9790952),('chrXX', 9977444, 10006092),('chrXX', 10354408, 10392239),('chrXX', 10509566, 10510277)	0.71478	0.89356	5
SC-14-LO-21-056-G8	1	chrXX	('chrXX', 10777390, 10822609)	0.01487	0.04522	1
SC-14-LO-21-056-G8	0,1	chrXX	('chrXX', 11530314, 11671566),('chrXX', 11886822, 11921574)	0.45236	0.25001	2
SC-14-LO-21-056-G8	1,1	chrXX	('chrXX', 13968383, 13997328),('chrXX', 14093201, 14104423)	0.16923	0.10709	2
SC-14-LO-21-056-G8	1,1,0,0,0,1	chrXXI	('chrXXI', 1961309, 1961733),('chrXXI', 2111383, 2208871),('chrXXI', 2294442, 2301393),('chrXXI', 3244424, 3251305),('chrXXI', 3349744, 3381212),('chrXXI', 3449657, 3454256)	2.96591	1.49252	6
SC-14-LO-21-056-G8	1,1,1,0,1	chrXXI	('chrXXI', 7177779, 7217149),('chrXXI', 8266958, 8268781),('chrXXI', 8543099, 8594759),('chrXXI', 8720464, 8722305),('chrXXI', 9282831, 9330825)	56.7623	2.11368	5
SC-14-LO-21-056-G8	1	chrXXI	('chrXXI', 9726424, 11658344)	6.45823	1.93192	1
SC-14-LO-21-056-G9	1	chrV	('chrV', 11205985, 11206015)	0	3e-05	1
SC-14-LO-21-056-G9	1	chrVIII	('chrVIII', 12514354, 12524704)	0.00707	0.01035	1
SC-14-LO-21-056-H11	1	chrIX	('chrIX', 11302886, 11318624)	0.01824	0.01574	1
SC-14-LO-21-056-H11	1	chrXX	('chrXX', 7074160, 7088237)	0.0159	0.01408	1
SC-14-LO-21-056-H12	1	chrI	('chrI', 16987003, 16987075)	0	7e-05	1
SC-14-LO-21-056-H12	1	chrIV	('chrIV', 28893323, 28899439)	0.01066	0.00612	1
SC-14-LO-21-056-H12	1	chrIX	('chrIX', 7542118, 7542544)	0	0.00043	1
SC-14-LO-21-056-H12	1	chrIX	('chrIX', 9325816, 9336512)	0.00458	0.0107	1
SC-14-LO-21-056-H12	1	chrVII	('chrVII', 19499734, 19506055)	0.00059	0.00632	1
SC-14-LO-21-056-H12	1	chrXI	('chrXI', 7402516, 7415707)	0.01979	0.01319	1
SC-14-LO-21-056-H12	1	chrXII	('chrXII', 4211027, 4211131)	0.01979	0.0001	1
SC-14-LO-21-056-H1	1	chrI	('chrI', 17433832, 17436414)	0.00025	0.00258	1
SC-14-LO-21-056-H1	1,1,1	chrII	('chrII', 12518272, 12518285),('chrII', 16091370, 16100875),('chrIV', 7909154, 7909178)	5.70543	4.60911	3
SC-14-LO-21-056-H1	1,1,1,1,1,1,1,1	chrIV	('chrIV', 9645704, 9702141),('chrIV', 10495821, 10636655),('chrIV', 11003847, 11050746),('chrIV', 11211927, 11225935),('chrIV', 11376755, 11391473),('chrIV', 11475651, 11501305),('chrIV', 11678918, 11720288),('chrIV', 11868782, 11982836)	3.63264	2.2807	8
SC-14-LO-21-056-H1	1,1	chrIV	('chrIV', 12345019, 12576455),('chrIV', 12762355, 13002578)	0.93182	0.42612	2
SC-14-LO-21-056-H1	1,1,0,1,1,1,1,1,1	chrIV	('chrIV', 13346903, 13461891),('chrIV', 13857405, 14017452),('chrIV', 14326747, 14349257),('chrIV', 14486526, 14541307),('chrIV', 15047761, 15114807),('chrIV', 15520835, 15630558),('chrIV', 15734076, 15924094),('chrIV', 16763582, 16796358),('chrIV', 18376611, 18377446)	6.15143	4.91556	9
SC-14-LO-21-056-H1	1,1,1,1,1,0,1,1	chrIV	('chrIV', 19556812, 19556896),('chrIV', 19774115, 19774173),('chrIV', 19874158, 20267644),('chrIV', 20364549, 20428956),('chrIV', 20512275, 20532219),('chrIV', 20660175, 20749741),('chrIV', 20863264, 21058729),('chrIV', 21225985, 21426295)	1.52035	1.8694	8
SC-14-LO-21-056-H1	0,1,1,1,1,1,1,1,1,1,1,1	chrIV	('chrIV', 21867143, 22030942),('chrIV', 22163655, 22222092),('chrIV', 22273550, 22387764),('chrIV', 23079552, 23080513),('chrIV', 23203118, 23260295),('chrIV', 23400750, 23401057),('chrIV', 23502670, 23525732),('chrIV', 23774787, 23774881),('chrIV', 24866868, 24893796),('chrIV', 24951897, 25017064),('chrIV', 25231305, 25251031),('chrIV', 25435733, 25636081)	1.87548	3.60514	12
SC-14-LO-21-056-H1	1,1,0,1	chrIV	('chrIV', 26535454, 26611907),('chrIV', 26702381, 26862659),('chrIV', 26919845, 26925083),('chrIV', 27052851, 27068474)	0.48741	0.45657	4
SC-14-LO-21-056-H1	1,1,1,1,0,1	chrIV	('chrIV', 27507771, 27513579),('chrIV', 27730290, 27733127),('chrIV', 28215127, 28219409),('chrIV', 28291323, 28293629),('chrIV', 28490523, 28496263),('chrIV', 28893323, 28899439)	2.98838	1.38586	6
SC-14-LO-21-056-H1	1,1,1,1,1,1,1,1,1,1,1	chrIX	('chrIX', 8157675, 8157695),('chrIX', 8409406, 8482918),('chrIX', 8693538, 8709348),('chrIX', 9246372, 9248838),('chrIX', 9325816, 9336512),('chrIX', 9392693, 9475442),('chrIX', 9753869, 9767020),('chrIX', 10016013, 10033264),('chrIX', 11032913, 11033026),('chrIX', 11302886, 11318624),('chrIX', 11702272, 11737094)	5.02616	3.5794	11
SC-14-LO-21-056-H1	1,1,1,1,1,1	chrIX	('chrIX', 12924997, 12938722),('chrIX', 13024611, 13026517),('chrIX', 13368107, 13390524),('chrIX', 13499764, 13556794),('chrIX', 13713144, 13747322),('chrIX', 13835313, 13841399)	0.90093	0.90268	6
SC-14-LO-21-056-H1	1,1,1,1	chrIX	('chrIX', 15674294, 15691053),('chrV', 6141711, 6165791),('chrV', 6467693, 6675544),('chrV', 6797027, 6807221)	13.6508	8.88383	4
SC-14-LO-21-056-H1	1	chrVII	('chrVII', 7576148, 7578045)	0.00398	0.0019	1
SC-14-LO-21-056-H1	1	chrVIII	('chrVIII', 8243104, 8366052)	0.13262	0.12295	1
SC-14-LO-21-056-H1	0,1,1,1,1,1	chrVIII	('chrVIII', 9207065, 9215991),('chrVIII', 9399164, 9453191),('chrVIII', 9619553, 9702383),('chrVIII', 9803307, 9821764),('chrVIII', 10568822, 10570971),('chrVIII', 10807776, 10872886)	1.07083	1.6569	6
SC-14-LO-21-056-H1	1	chrVIII	('chrVIII', 12287047, 12287256)	5e-05	0.00021	1
SC-14-LO-21-056-H1	1,1,1,1,1	chrX	('chrX', 14311696, 14340790),('chrXI', 3848292, 3850184),('chrXI', 3968108, 3977923),('chrXI', 5885524, 5912268),('chrXI', 6184869, 6669320)	23.7314	7.67147	5
SC-14-LO-21-056-H1	1	chrXI	('chrXI', 6997946, 7002829)	0.03189	0.00488	1
SC-14-LO-21-056-H1	1,1,1,1,1,1,1,0,1,1,0,1,1	chrXI	('chrXI', 7319009, 7348566),('chrXI', 7402516, 7415707),('chrXI', 8095447, 8197544),('chrXI', 8498901, 8510089),('chrXI', 8667733, 8699314),('chrXI', 8824476, 8853460),('chrXI', 8931254, 8975376),('chrXI', 9188887, 9198503),('chrXI', 9467831, 9470175),('chrXI', 9823434, 9904248),('chrXI', 10291033, 10328126),('chrXI', 10614139, 10615576),('chrXI', 10671952, 10676497)	5.23889	3.32793	13
SC-14-LO-21-056-H1	1,1,1,1	chrXII	('chrXII', 10707548, 10778699),('chrXII', 10906746, 10928054),('chrXII', 12081043, 12081043),('chrXIII', 8461375, 8464050)	2.80971	2.31465	4
SC-14-LO-21-056-H1	1	chrXXI	('chrXXI', 3244424, 3251305)	0.00066	0.00688	1
SC-14-LO-21-056-H2	1	chrIV	('chrIV', 8993407, 8993407)	0.00066	0	1
SC-14-LO-21-056-H2	1	chrIV	('chrIV', 27730290, 27733127)	0.00182	0.00284	1
SC-14-LO-21-056-H2	1	chrVII	('chrVII', 10595523, 10622965)	0.03662	0.02744	1
SC-14-LO-21-056-H2	1	chrVII	('chrVII', 22484561, 22533720)	0.03459	0.04916	1
SC-14-LO-21-056-H2	1,1	chrXI	('chrXI', 10671952, 10676497),('chrXI', 10844760, 10847604)	0.44565	0.17111	2
SC-14-LO-21-056-H2	1	chrXX	('chrXX', 7074160, 7088237)	0.0159	0.01408	1
SC-14-LO-21-056-H3	1	chrI	('chrI', 17433832, 17436414)	0.00025	0.00258	1
SC-14-LO-21-056-H3	1	chrIV	('chrIV', 19556812, 19556896)	0	8e-05	1
SC-14-LO-21-056-H3	1	chrIV	('chrIV', 27730290, 27733127)	0.00182	0.00284	1
SC-14-LO-21-056-H3	1	chrIX	('chrIX', 9325816, 9336512)	0.00458	0.0107	1
SC-14-LO-21-056-H3	1	chrIX	('chrIX', 11032913, 11033026)	3e-05	0.00011	1
SC-14-LO-21-056-H3	1	chrXI	('chrXI', 10844760, 10847604)	0.00624	0.00284	1
SC-14-LO-21-056-H3	1	chrXII	('chrXII', 5448457, 5448975)	0.00032	0.00052	1
SC-14-LO-21-056-H3	1	chrXII	('chrXII', 10045630, 10048242)	0.00034	0.00261	1
SC-14-LO-21-056-H4	1	chrIV	('chrIV', 9088814, 9167577)	0.03133	0.07876	1
SC-14-LO-21-056-H4	1	chrIX	('chrIX', 7542118, 7542544)	0	0.00043	1
SC-14-LO-21-056-H4	1	chrIX	('chrIX', 11702272, 11737094)	0.06961	0.03482	1
SC-14-LO-21-056-H4	1	chrVII	('chrVII', 7576148, 7578045)	0.00398	0.0019	1
SC-14-LO-21-056-H4	1	chrXII	('chrXII', 10236688, 10237661)	0.00024	0.00097	1
SC-14-LO-21-056-H4	1	chrXII	('chrXII', 10906746, 10928054)	0.01513	0.02131	1
SC-14-LO-21-056-H4	1	chrXIII	('chrXIII', 8461375, 8464050)	0.00043	0.00267	1
SC-14-LO-21-056-H4	1	chrXIII	('chrXIII', 11355989, 11356175)	0.00043	0.00019	1
SC-14-LO-21-056-H5	1	chrI	('chrI', 17433832, 17436414)	0.00025	0.00258	1
SC-14-LO-21-056-H5	1	chrIX	('chrIX', 9325816, 9336512)	0.00458	0.0107	1
SC-14-LO-21-056-H5	1	chrIX	('chrIX', 11302886, 11318624)	0.01824	0.01574	1
SC-14-LO-21-056-H5	1	chrVIII	('chrVIII', 9007121, 9046773)	0.05918	0.03965	1
SC-14-LO-21-056-H5	1	chrXVIII	('chrXVIII', 895051, 895051)	0.05918	0	1
SC-14-LO-21-056-H5	1	chrXXI	('chrXXI', 9510357, 9618730)	0.12299	0.10837	1
SC-14-LO-21-056-H6	1	chrXI	('chrXI', 3968108, 3977923)	0.00025	0.00982	1
SC-14-LO-21-056-H7	1	chrIV	('chrIV', 26470166, 26472414)	4e-05	0.00225	1
SC-14-LO-21-056-H7	1	chrXI	('chrXI', 8931254, 8975376)	0.05857	0.04412	1
SC-14-LO-21-056-H7	1	chrXIII	('chrXIII', 8461375, 8464050)	0.00043	0.00267	1
SC-14-LO-21-056-H7	0	chrXIX	('chrXIX', 9304516, 9304516)	0.00043	0	1
SC-14-LO-21-056-H7	1	chrXX	('chrXX', 7170513, 7178652)	0.00362	0.00814	1
SC-14-LO-21-056-H7	1	chrXXI	('chrXXI', 3449657, 3454256)	0.00963	0.0046	1
SC-14-LO-21-056-H8	1	chrIV	('chrIV', 12269711, 12269711)	0.00963	0	1
SC-14-LO-21-056-H8	1	chrIV	('chrIV', 22273550, 22387764)	0.01353	0.11421	1
SC-14-LO-21-056-H8	1	chrIX	('chrIX', 13024611, 13026517)	0.00036	0.00191	1
SC-14-LO-21-056-H9	1	chrII	('chrII', 16091370, 16100875)	0.00469	0.0095	1
SC-14-LO-21-056-H9	1	chrIV	('chrIV', 8340141, 8435128)	0.26369	0.09499	1
SC-14-LO-21-056-H9	1	chrIV	('chrIV', 9088814, 9167577)	0.03133	0.07876	1
SC-14-LO-21-056-H9	1	chrIV	('chrIV', 9645704, 9702141)	0.04862	0.05644	1
SC-14-LO-21-056-H9	1,1,1	chrIV	('chrIV', 11211927, 11225935),('chrIV', 11376755, 11391473),('chrIV', 11475651, 11501305)	0.7136	0.27537	3
SC-14-LO-21-056-H9	1,1,1	chrIV	('chrIV', 11868782, 11982836),('chrIV', 12269711, 12269711),('chrIV', 12345019, 12576455)	0.70577	0.59362	3
SC-14-LO-21-056-H9	1	chrIV	('chrIV', 13074057, 13113291)	0.0122	0.03923	1
SC-14-LO-21-056-H9	1,1,1,1,1	chrIV	('chrIV', 14326747, 14349257),('chrIV', 14486526, 14541307),('chrIV', 15047761, 15114807),('chrIV', 15520835, 15630558),('chrIV', 15734076, 15924094)	2.5207	1.57484	5
SC-14-LO-21-056-H9	1,1	chrIV	('chrIV', 19874158, 20267644),('chrIV', 20364549, 20428956)	0.63936	0.16131	2
SC-14-LO-21-056-H9	1	chrIV	('chrIV', 20863264, 21058729)	0.1009	0.19546	1
SC-14-LO-21-056-H9	1,1,1,1	chrIV	('chrIV', 21867143, 22030942),('chrIV', 22163655, 22222092),('chrIV', 22273550, 22387764),('chrIV', 23079552, 23080513)	0.34587	1.04957	4
SC-14-LO-21-056-H9	1,1	chrIV	('chrIV', 25231305, 25251031),('chrIV', 25435733, 25636081)	0.211	0.38505	2
SC-14-LO-21-056-H9	1	chrIX	('chrIX', 8157675, 8157695)	0	2e-05	1
SC-14-LO-21-056-H9	1	chrIX	('chrIX', 9753869, 9767020)	0.01427	0.01315	1
SC-14-LO-21-056-H9	1	chrIX	('chrIX', 11702272, 11737094)	0.06961	0.03482	1
SC-14-LO-21-056-H9	1	chrIX	('chrIX', 13835313, 13841399)	0.00457	0.00609	1
SC-14-LO-21-056-H9	1	chrIX	('chrIX', 15674294, 15691053)	0.05646	0.01676	1
SC-14-LO-21-056-H9	1,1	chrV	('chrV', 6467693, 6675544),('chrV', 6797027, 6807221)	0.52528	0.13168	2
SC-14-LO-21-056-H9	1,1	chrVII	('chrVII', 8561404, 8630098),('chrVII', 8685205, 8748620)	0.4755	0.11852	2
SC-14-LO-21-056-H9	1	chrVII	('chrVII', 9810880, 9966046)	0.10587	0.15517	1
SC-14-LO-21-056-H9	0,1	chrVII	('chrVII', 12848924, 13034997),('chrVII', 14859578, 14924251)	1.92033	1.88925	2
SC-14-LO-21-056-H9	0	chrVII	('chrVII', 16110135, 16204186)	0.15579	0.09405	1
SC-14-LO-21-056-H9	1,1	chrVII	('chrVII', 17369610, 17382198),('chrVII', 17749620, 17828205)	0.11313	0.44601	2
SC-14-LO-21-056-H9	1,1	chrVII	('chrVII', 18409014, 18467451),('chrVII', 18770476, 18776645)	0.31881	0.30919	2
SC-14-LO-21-056-H9	1	chrVII	('chrVII', 20105822, 20127560)	0.01694	0.02174	1
SC-14-LO-21-056-H9	1,0,1	chrVII	('chrVII', 21020511, 21020637),('chrVII', 21173875, 21173921),('chrVII', 21466205, 21491183)	0.28932	0.47055	3
SC-14-LO-21-056-H9	1	chrVII	('chrVII', 22484561, 22533720)	0.03459	0.04916	1
SC-14-LO-21-056-H9	1,1,1	chrVIII	('chrVIII', 9803307, 9821764),('chrVIII', 10568822, 10570971),('chrVIII', 10807776, 10872886)	0.6718	1.05112	3
SC-14-LO-21-056-H9	1	chrX	('chrX', 11260697, 11261507)	0.00038	0.00081	1
SC-14-LO-21-056-H9	1	chrXI	('chrXI', 6184869, 6669320)	1.30749	0.48445	1
SC-14-LO-21-056-H9	1	chrXI	('chrXI', 7075556, 7179089)	0.17076	0.10353	1
SC-14-LO-21-056-H9	1	chrXI	('chrXI', 9823434, 9904248)	0.24097	0.08081	1
SC-14-LO-21-056-H9	1	chrXI	('chrXI', 10844760, 10847604)	0.00624	0.00284	1
SC-14-LO-21-056-H9	1	chrXI	('chrXI', 12027149, 12038358)	0.00894	0.01121	1
SC-14-LO-21-056-H9	1	chrXII	('chrXII', 6116751, 6132327)	0.03797	0.01558	1
SC-14-LO-21-056-H9	1	chrXII	('chrXII', 7747971, 7968794)	0.17508	0.22082	1
SC-14-LO-21-056-H9	1	chrXII	('chrXII', 8998525, 9015089)	0.01661	0.01656	1
SC-14-LO-21-056-H9	1	chrXII	('chrXII', 9345669, 9350156)	0.01309	0.00449	1
SC-14-LO-21-056-H9	1,1	chrXII	('chrXII', 12081043, 12081043),('chrXIII', 8461375, 8464050)	4.60755	3.61699	2
SC-14-LO-21-056-H9	1	chrXIX	('chrXIX', 10640397, 10663034)	0.01153	0.02264	1
SC-14-LO-21-056-H9	1	chrXIX	('chrXIX', 11040861, 11159752)	1.20813	0.11889	1
SC-14-LO-21-056-H9	1	chrXVI	('chrXVI', 6608497, 6608497)	1.20813	0	1
SC-14-LO-21-056-H9	1	chrXX	('chrXX', 7170513, 7178652)	0.00362	0.00814	1
SC-14-LO-21-056-H9	1,1	chrXX	('chrXX', 7905978, 7930136),('chrXX', 8230667, 8252059)	0.22453	0.32192	2
SC-14-LO-21-056-H9	1	chrXX	('chrXX', 9371965, 9424907)	0.06651	0.05294	1
SC-14-LO-21-056-H9	1	chrXX	('chrXX', 10354408, 10392239)	0.00832	0.03783	1
SC-14-LO-21-056-H9	1	chrXX	('chrXX', 10777390, 10822609)	0.01487	0.04522	1
SC-14-LO-21-056-H9	1	chrXX	('chrXX', 13968383, 13997328)	0.05538	0.02894	1
SC-14-LO-21-056-H9	1,1	chrXXI	('chrXXI', 1799330, 1851556),('chrXXI', 1961309, 1961733)	0.18159	0.11018	2
SC-14-LO-21-056-H9	1	chrXXI	('chrXXI', 6308460, 6321874)	0.00463	0.01341	1
SC-14-LO-21-056-H9	0	chrXXI	('chrXXI', 8543099, 8594759)	0.08601	0.05166	1
SC-14-LO-21-056-H9	1	chrXXI	('chrXXI', 9726424, 11658344)	6.45823	1.93192	1

## Sheet: SC2015
Sample	Genotype_of_FWALs	Chromosome	FWALs	Size(In cM)	Size(In Mb)	Number_of_FWALs
SC-2015-PB-X153-A10	1,1	chrV	('chrV', 6141711, 6165791),('chrV', 6467693, 6675544)	1.63247	0.50975	2
SC-2015-PB-X153-A10	1,1,1,1,1,1,1,1,1,1	chrXX	('chrXX', 5751964, 5757222),('chrXX', 6975334, 7000317),('chrXX', 7074160, 7088237),('chrXX', 7170513, 7178652),('chrXX', 7662344, 7686136),('chrXX', 8230667, 8252059),('chrXX', 8347258, 8386967),('chrXX', 9371965, 9424907),('chrXX', 9537828, 9562362),('chrXX', 9613012, 9616715)	4.57425	3.85949	10
SC-2015-PB-X153-A10	1,1,1,1,1,1,1,1	chrXX	('chrXX', 9977444, 10006092),('chrXX', 10354408, 10392239),('chrXX', 10577479, 10658833),('chrXX', 10777390, 10822609),('chrXX', 11314926, 11361456),('chrXX', 11530314, 11671566),('chrXX', 11886822, 11921574),('chrXX', 12431344, 12437139)	1.99476	2.43105	8
SC-2015-PB-X153-A11	1,1,1,1,1,1,1,1,1,1,1,0,1,1,1,1,1	chrIX	('chrIX', 8409406, 8482918),('chrIX', 8693538, 8709348),('chrIX', 9246372, 9248838),('chrIX', 9325816, 9336512),('chrIX', 9392693, 9475442),('chrIX', 9753869, 9767020),('chrIX', 10016013, 10033264),('chrIX', 11032913, 11033026),('chrIX', 11302886, 11318624),('chrIX', 11702272, 11737094),('chrIX', 11898395, 11898994),('chrIX', 12924997, 12938722),('chrIX', 13024611, 13026517),('chrIX', 13368107, 1…	6.26831	5.35848	17
SC-2015-PB-X153-A11	1	chrIX	('chrIX', 15674294, 15691053)	0.05646	0.01676	1			SC-2015-PB-X153-A10		2.58115	3e-05	23.9744
SC-2015-PB-X153-A11	1,1	chrVII	('chrVII', 7331625, 7391907),('chrVII', 7576148, 7578045)	0.38315	0.18614	2			SC-2015-PB-X153-A11
SC-2015-PB-X153-A11	1,1,1,1	chrVII	('chrVII', 8081693, 8095841),('chrVII', 8319013, 8321684),('chrVII', 8561404, 8630098),('chrVII', 8685205, 8748620)	1.25793	0.65278	4			SC-2015-PB-X153-A12
SC-2015-PB-X153-A11	1	chrVII	('chrVII', 9810880, 9966046)	0.10587	0.15517	1			SC-2015-PB-X153-A1
SC-2015-PB-X153-A11	1,1,1,1,1,1,1,1,1,1,1,1,1,0,1,1,1,1	chrVII	('chrVII', 10695475, 10758647),('chrVII', 10825959, 10888215),('chrVII', 12848924, 13034997),('chrVII', 14859578, 14924251),('chrVII', 15150903, 15171704),('chrVII', 15329234, 15381992),('chrVII', 15453442, 15458137),('chrVII', 15614096, 15701873),('chrVII', 15914786, 15986903),('chrVII', 16110135, 16204186),('chrVII', 16808769, 16881470),('chrVII', 17059363, 17083387),('chrVII', 17152366, 172205…	4.89577	7.7088	18			SC-2015-PB-X153-A2
SC-2015-PB-X153-A11	1,1,1,1,1,1,1,1,1	chrVII	('chrVII', 18916019, 18972758),('chrVII', 19499734, 19506055),('chrVII', 19687888, 19891745),('chrVII', 20105822, 20127560),('chrVII', 20192473, 20235550),('chrVII', 20327750, 20472104),('chrVII', 20611560, 20669085),('chrVII', 21020511, 21020637),('chrVII', 21466205, 21491183)	1.65837	2.51843	9			SC-2015-PB-X153-A3
SC-2015-PB-X153-A11	1,1,1,1,1,1,1	chrVII	('chrVII', 22725642, 22755436),('chrVII', 22954277, 22954435),('chrVII', 24070745, 24127525),('chrVII', 25341792, 25342048),('chrVIII', 8243104, 8366052),('chrVIII', 9007121, 9046773),('chrVIII', 9207065, 9215991)	8.57508	13.5395	7			SC-2015-PB-X153-A4
SC-2015-PB-X153-A11	1,1,1,1,1,1	chrVIII	('chrVIII', 9619553, 9702383),('chrVIII', 9803307, 9821764),('chrVIII', 10568822, 10570971),('chrVIII', 10807776, 10872886),('chrVIII', 11540080, 11546929),('chrVIII', 11735422, 11767295)	1.54121	2.06491	6			SC-2015-PB-X153-A5
SC-2015-PB-X153-A11	1	chrVIII	('chrVIII', 12988379, 13007213)	0.02932	0.01883	1			SC-2015-PB-X153-A6
SC-2015-PB-X153-A11	1,1,1,1,1,1,1,1,1,1,1,1,1,1,1	chrXII	('chrXII', 4384523, 4408327),('chrXII', 5067512, 5070382),('chrXII', 5776918, 5777131),('chrXII', 6116751, 6132327),('chrXII', 6591836, 6684812),('chrXII', 7065161, 7073536),('chrXII', 7747971, 7968794),('chrXII', 8216232, 8381168),('chrXII', 8754618, 8845336),('chrXII', 8998525, 9015089),('chrXII', 9146945, 9181268),('chrXII', 9345669, 9350156),('chrXII', 9759238, 9764742),('chrXII', 10045630, 1…	11.2279	5.76178	15			SC-2015-PB-X153-A7
SC-2015-PB-X153-A11	1,1,0	chrXII	('chrXII', 10707548, 10778699),('chrXII', 10906746, 10928054),('chrXIII', 8461375, 8464050)	2.80971	2.31465	3			SC-2015-PB-X153-A8
SC-2015-PB-X153-A11	1,1,1,1,1,1	chrXX	('chrXX', 7074160, 7088237),('chrXX', 7170513, 7178652),('chrXX', 7662344, 7686136),('chrXX', 8230667, 8252059),('chrXX', 8347258, 8386967),('chrXX', 9371965, 9424907)	1.74112	2.33667	6			SC-2015-PB-X153-A9
SC-2015-PB-X153-A11	1,1,1,1,1,1	chrXX	('chrXX', 9613012, 9616715),('chrXX', 9766872, 9790952),('chrXX', 9977444, 10006092),('chrXX', 10354408, 10392239),('chrXX', 10577479, 10658833),('chrXX', 10777390, 10822609)	0.90971	1.20589	6			SC-2015-PB-X153-B10
SC-2015-PB-X153-A11	1,1	chrXX	('chrXX', 11530314, 11671566),('chrXX', 11886822, 11921574)	0.45236	0.25001	2			SC-2015-PB-X153-B11
SC-2015-PB-X153-A11	1	chrXX	('chrXX', 13260771, 13329224)	0.14171	0.06845	1			SC-2015-PB-X153-B12
SC-2015-PB-X153-A12	1,1,1,1,1,1,1,1,1,1	chrIV	('chrIV', 9645704, 9702141),('chrIV', 10495821, 10636655),('chrIV', 11003847, 11050746),('chrIV', 11211927, 11225935),('chrIV', 11376755, 11391473),('chrIV', 11475651, 11501305),('chrIV', 11678918, 11720288),('chrIV', 11868782, 11982836),('chrIV', 12345019, 12576455),('chrIV', 12762355, 13002578)	4.73525	3.30044	10			SC-2015-PB-X153-B1
SC-2015-PB-X153-A12	1,1,1,1,1,1,1,0	chrIV	('chrIV', 13346903, 13461891),('chrIV', 13857405, 14017452),('chrIV', 14326747, 14349257),('chrIV', 14486526, 14541307),('chrIV', 15047761, 15114807),('chrIV', 15520835, 15630558),('chrIV', 15734076, 15924094),('chrIV', 16763582, 16796358)	4.95855	3.33447	8			SC-2015-PB-X153-B2
SC-2015-PB-X153-A12	1,1,1,1,1,1,1,1,1,1,1,1,1,1,1,1,1,1	chrIV	('chrIV', 19874158, 20267644),('chrIV', 20364549, 20428956),('chrIV', 20512275, 20532219),('chrIV', 20863264, 21058729),('chrIV', 21225985, 21426295),('chrIV', 21511744, 21543814),('chrIV', 21867143, 22030942),('chrIV', 22163655, 22222092),('chrIV', 22273550, 22387764),('chrIV', 23203118, 23260295),('chrIV', 24866868, 24893796),('chrIV', 24951897, 25017064),('chrIV', 25435733, 25636081),('chrIV',…	4.3092	6.80083	18			SC-2015-PB-X153-B3
SC-2015-PB-X153-A12	1,1,1,1,1	chrIV	('chrIV', 27507771, 27513579),('chrIV', 28215127, 28219409),('chrIV', 28291323, 28293629),('chrIV', 28490523, 28496263),('chrIV', 28893323, 28899439)	2.98838	1.38586	5			SC-2015-PB-X153-B4
SC-2015-PB-X153-A12	1,1,1,1,1,0,1,0,0,1,0	chrIX	('chrIX', 8409406, 8482918),('chrIX', 8693538, 8709348),('chrIX', 9246372, 9248838),('chrIX', 9325816, 9336512),('chrIX', 9392693, 9475442),('chrIX', 9753869, 9767020),('chrIX', 10016013, 10033264),('chrIX', 11032913, 11033026),('chrIX', 11302886, 11318624),('chrIX', 11702272, 11737094),('chrIX', 11898395, 11898994)	4.25863	3.41608	11			SC-2015-PB-X153-B5
SC-2015-PB-X153-A12	1,1,1,1,0	chrIX	('chrIX', 13024611, 13026517),('chrIX', 13368107, 13390524),('chrIX', 13499764, 13556794),('chrIX', 13713144, 13747322),('chrIX', 13835313, 13841399)	0.85696	0.81488	5			SC-2015-PB-X153-B6
SC-2015-PB-X153-A12	1	chrIX	('chrIX', 15674294, 15691053)	0.05646	0.01676	1			SC-2015-PB-X153-B7
SC-2015-PB-X153-A12	0	chrV	('chrV', 11205985, 11206015)	0	3e-05	1			SC-2015-PB-X153-B8
SC-2015-PB-X153-A12	1	chrVIII	('chrVIII', 8243104, 8366052)	0.13262	0.12295	1			SC-2015-PB-X153-B9
SC-2015-PB-X153-A12	1,1,1,1,1,1	chrVIII	('chrVIII', 9207065, 9215991),('chrVIII', 9399164, 9453191),('chrVIII', 9619553, 9702383),('chrVIII', 9803307, 9821764),('chrVIII', 10568822, 10570971),('chrVIII', 10807776, 10872886)	1.07083	1.6569	6			SC-2015-PB-X153-C10
SC-2015-PB-X153-A12	1,1,1,1	chrXI	('chrXI', 3848292, 3850184),('chrXI', 3968108, 3977923),('chrXI', 5885524, 5912268),('chrXI', 6184869, 6669320)	8.21215	2.81914	4			SC-2015-PB-X153-C11
SC-2015-PB-X153-A12	1,1,0,1,0,0	chrXI	('chrXI', 12027149, 12038358),('chrXII', 4384523, 4408327),('chrXII', 5067512, 5070382),('chrXII', 5776918, 5777131),('chrXII', 6116751, 6132327),('chrXII', 6591836, 6684812)	10.3673	5.35355	6			SC-2015-PB-X153-C12
SC-2015-PB-X153-A12	0,0,0,0,0,0,0,0,0	chrXII	('chrXII', 7747971, 7968794),('chrXII', 8216232, 8381168),('chrXII', 8754618, 8845336),('chrXII', 8998525, 9015089),('chrXII', 9146945, 9181268),('chrXII', 9345669, 9350156),('chrXII', 9759238, 9764742),('chrXII', 10045630, 10048242),('chrXII', 10168745, 10170106)	3.08658	2.20131	9			SC-2015-PB-X153-C1
SC-2015-PB-X153-A12	0,0,1	chrXII	('chrXII', 10707548, 10778699),('chrXII', 10906746, 10928054),('chrXIII', 8461375, 8464050)	2.80971	2.31465	3			SC-2015-PB-X153-C2
SC-2015-PB-X153-A12	0,1,0	chrXIX	('chrXIX', 2616293, 2640746),('chrXIX', 2728876, 2740544),('chrXIX', 5673443, 5675252)	8.39477	3.03451	3			SC-2015-PB-X153-C3
SC-2015-PB-X153-A12	1	chrXVI	('chrXVI', 11629190, 11630140)	0.00112	0.00095	1			SC-2015-PB-X153-C4
SC-2015-PB-X153-A12	1,1,1,1,1,1,1,1,1,1,1,1	chrXXI	('chrXXI', 2111383, 2208871),('chrXXI', 2294442, 2301393),('chrXXI', 3349744, 3381212),('chrXXI', 3449657, 3454256),('chrXXI', 6308460, 6321874),('chrXXI', 6798437, 6815453),('chrXXI', 7177779, 7217149),('chrXXI', 8543099, 8594759),('chrXXI', 9282831, 9330825),('chrXXI', 9510357, 9618730),('chrXXI', 9726424, 11658344),('chrXXI', 12007318, 12017013)	70.1356	9.80814	12			SC-2015-PB-X153-C5
SC-2015-PB-X153-A1	1,1	chrI	('chrI', 8147673, 8190186),('chrI', 8254432, 8447624)	0.65952	0.25744	2			SC-2015-PB-X153-C6
SC-2015-PB-X153-A1	1,1,1,1,1,1	chrI	('chrI', 9047511, 9047891),('chrI', 9831376, 9905595),('chrI', 10142128, 10150941),('chrI', 10297026, 10320802),('chrI', 12170833, 12202289),('chrI', 12502725, 12520275)	2.49988	3.47238	6			SC-2015-PB-X153-C7
SC-2015-PB-X153-A1	1	chrI	('chrI', 26105785, 26548133)	1.83782	0.44235	1			SC-2015-PB-X153-C8
SC-2015-PB-X153-A1	1,1,1,1,1,1,1,1,1,1,1,1	chrIV	('chrIV', 11868782, 11982836),('chrIV', 12345019, 12576455),('chrIV', 12762355, 13002578),('chrIV', 13074057, 13113291),('chrIV', 13346903, 13461891),('chrIV', 13857405, 14017452),('chrIV', 14326747, 14349257),('chrIV', 14486526, 14541307),('chrIV', 15047761, 15114807),('chrIV', 15520835, 15630558),('chrIV', 15734076, 15924094),('chrIV', 16763582, 16796358)	6.62938	4.81352	12			SC-2015-PB-X153-C9
SC-2015-PB-X153-A1	1,1,1,1,1,1,1,1,1,1,1,1,1,1,1,1	chrIV	('chrIV', 19874158, 20267644),('chrIV', 20364549, 20428956),('chrIV', 20512275, 20532219),('chrIV', 20863264, 21058729),('chrIV', 21225985, 21426295),('chrIV', 21511744, 21543814),('chrIV', 21867143, 22030942),('chrIV', 22163655, 22222092),('chrIV', 22273550, 22387764),('chrIV', 23203118, 23260295),('chrIV', 24866868, 24893796),('chrIV', 24951897, 25017064),('chrIV', 25435733, 25636081),('chrIV',…	4.18741	6.59502	16			SC-2015-PB-X153-D10
SC-2015-PB-X153-A1	1,1,1,1	chrIV	('chrIV', 27357302, 27374317),('chrIV', 27507771, 27513579),('chrIV', 28215127, 28219409),('chrIV', 28291323, 28293629)	2.64163	0.91931	4			SC-2015-PB-X153-D11
SC-2015-PB-X153-A1	1,1	chrIV	('chrIV', 28893323, 28899439),('chrIX', 4913535, 4925075)	30.7356	23.9744	2			SC-2015-PB-X153-D12
SC-2015-PB-X153-A1	1	chrIX	('chrIX', 11702272, 11737094)	0.06961	0.03482	1			SC-2015-PB-X153-D1
SC-2015-PB-X153-A1	1,1,1,1,1,1,1,1,1,1,1	chrV	('chrV', 6141711, 6165791),('chrV', 6467693, 6675544),('chrV', 6797027, 6807221),('chrV', 11205985, 11206015),('chrVII', 7331625, 7391907),('chrVII', 7576148, 7578045),('chrVII', 7967618, 7985249),('chrVII', 8081693, 8095841),('chrVII', 8319013, 8321684),('chrVII', 8561404, 8630098),('chrVII', 8685205, 8748620)	7.48181	2.58283	11			SC-2015-PB-X153-D2
SC-2015-PB-X153-A1	1,1,1,1,1	chrVII	('chrVII', 9810880, 9966046),('chrVII', 10595523, 10622965),('chrVII', 10695475, 10758647),('chrVII', 10825959, 10888215),('chrVII', 12848924, 13034997)	2.07463	3.06895	5			SC-2015-PB-X153-D3
SC-2015-PB-X153-A1	1,1	chrVII	('chrVII', 15150903, 15171704),('chrVII', 15329234, 15381992)	0.12532	0.21029	2			SC-2015-PB-X153-D4
SC-2015-PB-X153-A1	1,1,1,1,1,1	chrVII	('chrVII', 15614096, 15701873),('chrVII', 15914786, 15986903),('chrVII', 16110135, 16204186),('chrVII', 16808769, 16881470),('chrVII', 17059363, 17083387),('chrVII', 17152366, 17220531)	0.71828	1.51866	6			SC-2015-PB-X153-D5
SC-2015-PB-X153-A1	1,1,1,1	chrVII	('chrVII', 17749620, 17828205),('chrVII', 18073349, 18101947),('chrVII', 18179140, 18195442),('chrVII', 18409014, 18467451)	0.27798	0.63925	4			SC-2015-PB-X153-D6
SC-2015-PB-X153-A1	1,1,1,1,1,1	chrVII	('chrVII', 18916019, 18972758),('chrVII', 19499734, 19506055),('chrVII', 19687888, 19891745),('chrVII', 20105822, 20127560),('chrVII', 20192473, 20235550),('chrVII', 20327750, 20472104)	0.86889	1.49935	6			SC-2015-PB-X153-D7
SC-2015-PB-X153-A1	1	chrX	('chrX', 14311696, 14340790)	0.1778	0.02909	1			SC-2015-PB-X153-D9
SC-2015-PB-X153-A1	1	chrXIV	('chrXIV', 11780404, 11784692)	0.00191	0.00429	1			SC-2015-PB-X153-E10
SC-2015-PB-X153-A1	1	chrXVI	('chrXVI', 11629190, 11630140)	0.00112	0.00095	1			SC-2015-PB-X153-E11
SC-2015-PB-X153-A1	0,1,1,1,1,1	chrXXI	('chrXXI', 1799330, 1851556),('chrXXI', 2111383, 2208871),('chrXXI', 2294442, 2301393),('chrXXI', 3349744, 3381212),('chrXXI', 3449657, 3454256),('chrXXI', 6308460, 6321874)	4.56319	4.47032	6			SC-2015-PB-X153-E12
SC-2015-PB-X153-A1	1,1,1	chrXXI	('chrXXI', 7177779, 7217149),('chrXXI', 8543099, 8594759),('chrXXI', 9282831, 9330825)	56.7623	2.11368	3			SC-2015-PB-X153-E1
SC-2015-PB-X153-A1	1	chrXXI	('chrXXI', 9726424, 11658344)	6.45823	1.93192	1			SC-2015-PB-X153-E2
SC-2015-PB-X153-A2	1,1,1,1,1,1,1,1,1,1	chrIV	('chrIV', 9645704, 9702141),('chrIV', 10495821, 10636655),('chrIV', 11003847, 11050746),('chrIV', 11211927, 11225935),('chrIV', 11376755, 11391473),('chrIV', 11475651, 11501305),('chrIV', 11678918, 11720288),('chrIV', 11868782, 11982836),('chrIV', 12345019, 12576455),('chrIV', 12762355, 13002578)	4.73525	3.30044	10			SC-2015-PB-X153-E3
SC-2015-PB-X153-A2	1,1,1,1,1,1,1,1	chrIV	('chrIV', 13346903, 13461891),('chrIV', 13857405, 14017452),('chrIV', 14326747, 14349257),('chrIV', 14486526, 14541307),('chrIV', 15047761, 15114807),('chrIV', 15520835, 15630558),('chrIV', 15734076, 15924094),('chrIV', 16763582, 16796358)	4.95855	3.33447	8			SC-2015-PB-X153-E4
SC-2015-PB-X153-A2	1,1	chrIV	('chrIV', 19874158, 20267644),('chrIV', 20364549, 20428956)	0.63936	0.16131	2			SC-2015-PB-X153-E5
SC-2015-PB-X153-A2	1,1,0,0,1,1,1,1,1,1,1,1,1,1,1	chrIV	('chrIV', 20863264, 21058729),('chrIV', 21225985, 21426295),('chrIV', 21511744, 21543814),('chrIV', 21867143, 22030942),('chrIV', 22163655, 22222092),('chrIV', 22273550, 22387764),('chrIV', 23203118, 23260295),('chrIV', 24866868, 24893796),('chrIV', 24951897, 25017064),('chrIV', 25435733, 25636081),('chrIV', 26470166, 26472414),('chrIV', 26535454, 26611907),('chrIV', 26702381, 26862659),('chrIV',…	3.20345	6.00974	15			SC-2015-PB-X153-E6
SC-2015-PB-X153-A2	1,1,1,1,1,1	chrIV	('chrIV', 27507771, 27513579),('chrIV', 28215127, 28219409),('chrIV', 28291323, 28293629),('chrIV', 28490523, 28496263),('chrIV', 28893323, 28899439),('chrIX', 4913535, 4925075)	27.7563	22.5885	6			SC-2015-PB-X153-E7
SC-2015-PB-X153-A2	1,1	chrVII	('chrVII', 7331625, 7391907),('chrVII', 7576148, 7578045)	0.38315	0.18614	2			SC-2015-PB-X153-E8
SC-2015-PB-X153-A2	1,1,1,1	chrVII	('chrVII', 8081693, 8095841),('chrVII', 8319013, 8321684),('chrVII', 8561404, 8630098),('chrVII', 8685205, 8748620)	1.25793	0.65278	4			SC-2015-PB-X153-E9
SC-2015-PB-X153-A2	1,1,1,1,1	chrVII	('chrVII', 9810880, 9966046),('chrVII', 10595523, 10622965),('chrVII', 10695475, 10758647),('chrVII', 10825959, 10888215),('chrVII', 12848924, 13034997)	2.07463	3.06895	5			SC-2015-PB-X153-F10
SC-2015-PB-X153-A2	1,0,1,0,1,1,1,0,1,1,1,1,1,1	chrVII	('chrVII', 15150903, 15171704),('chrVII', 15329234, 15381992),('chrVII', 15453442, 15458137),('chrVII', 15614096, 15701873),('chrVII', 15914786, 15986903),('chrVII', 16110135, 16204186),('chrVII', 16808769, 16881470),('chrVII', 17059363, 17083387),('chrVII', 17152366, 17220531),('chrVII', 17369610, 17382198),('chrVII', 17749620, 17828205),('chrVII', 18073349, 18101947),('chrVII', 18179140, 181954…	1.39044	3.29575	14			SC-2015-PB-X153-F11
SC-2015-PB-X153-A2	1,1,1,1,1,1,0,1,1	chrVII	('chrVII', 18916019, 18972758),('chrVII', 19499734, 19506055),('chrVII', 19687888, 19891745),('chrVII', 20105822, 20127560),('chrVII', 20192473, 20235550),('chrVII', 20327750, 20472104),('chrVII', 20611560, 20669085),('chrVII', 21020511, 21020637),('chrVII', 21466205, 21491183)	1.65837	2.51843	9			SC-2015-PB-X153-F12
SC-2015-PB-X153-A2	0	chrX	('chrX', 14311696, 14340790)	0.1778	0.02909	1			SC-2015-PB-X153-F1
SC-2015-PB-X153-A2	1,1,1,0,1,1,1,1,1,1,1,1,1,1,1	chrXII	('chrXII', 4384523, 4408327),('chrXII', 5067512, 5070382),('chrXII', 5776918, 5777131),('chrXII', 6116751, 6132327),('chrXII', 6591836, 6684812),('chrXII', 7065161, 7073536),('chrXII', 7747971, 7968794),('chrXII', 8216232, 8381168),('chrXII', 8754618, 8845336),('chrXII', 8998525, 9015089),('chrXII', 9146945, 9181268),('chrXII', 9345669, 9350156),('chrXII', 9759238, 9764742),('chrXII', 10045630, 1…	11.2279	5.76178	15			SC-2015-PB-X153-F2
SC-2015-PB-X153-A2	1,1,1	chrXII	('chrXII', 10707548, 10778699),('chrXII', 10906746, 10928054),('chrXIII', 8461375, 8464050)	2.80971	2.31465	3			SC-2015-PB-X153-F3
SC-2015-PB-X153-A2	1,1,1,1,1,1,1	chrXX	('chrXX', 6975334, 7000317),('chrXX', 7074160, 7088237),('chrXX', 7170513, 7178652),('chrXX', 7662344, 7686136),('chrXX', 8230667, 8252059),('chrXX', 8347258, 8386967),('chrXX', 9371965, 9424907)	1.80466	2.42459	7			SC-2015-PB-X153-F4
SC-2015-PB-X153-A2	1,1,1,1,1,1	chrXX	('chrXX', 9613012, 9616715),('chrXX', 9766872, 9790952),('chrXX', 9977444, 10006092),('chrXX', 10354408, 10392239),('chrXX', 10577479, 10658833),('chrXX', 10777390, 10822609)	0.90971	1.20589	6			SC-2015-PB-X153-F5
SC-2015-PB-X153-A2	1,0	chrXX	('chrXX', 11530314, 11671566),('chrXX', 11886822, 11921574)	0.45236	0.25001	2			SC-2015-PB-X153-F6
SC-2015-PB-X153-A2	1,1,1	chrXX	('chrXX', 13260771, 13329224),('chrXX', 13968383, 13997328),('chrXX', 14093201, 14104423)	1.70479	0.7752	3			SC-2015-PB-X153-F7
SC-2015-PB-X153-A3	1,1,1,1,0,1,1,1,1,1,1,1,1,1,1,1,1,1,1,1,1,1,0	chrIV	('chrIV', 8340141, 8435128),('chrIV', 8525484, 8547434),('chrIV', 9088814, 9167577),('chrIV', 9378675, 9388710),('chrIV', 9645704, 9702141),('chrIV', 10495821, 10636655),('chrIV', 11003847, 11050746),('chrIV', 11211927, 11225935),('chrIV', 11376755, 11391473),('chrIV', 11475651, 11501305),('chrIV', 11678918, 11720288),('chrIV', 11868782, 11982836),('chrIV', 12345019, 12576455),('chrIV', 12762355,…	11.773	8.36123	23			SC-2015-PB-X153-F8
SC-2015-PB-X153-A3	1,1,1,1,0,0,1,0,1,1,1,1,1,1,1,1	chrIV	('chrIV', 19874158, 20267644),('chrIV', 20364549, 20428956),('chrIV', 20512275, 20532219),('chrIV', 20863264, 21058729),('chrIV', 21225985, 21426295),('chrIV', 21511744, 21543814),('chrIV', 21867143, 22030942),('chrIV', 22163655, 22222092),('chrIV', 22273550, 22387764),('chrIV', 23203118, 23260295),('chrIV', 24866868, 24893796),('chrIV', 24951897, 25017064),('chrIV', 25435733, 25636081),('chrIV',…	4.18741	6.59502	16			SC-2015-PB-X153-F9
SC-2015-PB-X153-A3	1,1,1,1	chrIV	('chrIV', 27357302, 27374317),('chrIV', 27507771, 27513579),('chrIV', 28215127, 28219409),('chrIV', 28291323, 28293629)	2.64163	0.91931	4			SC-2015-PB-X153-G10
SC-2015-PB-X153-A3	1,1,1	chrIV	('chrIV', 28893323, 28899439),('chrIX', 4913535, 4925075),('chrIX', 5178667, 5181424)	29.9394	23.718	3			SC-2015-PB-X153-G11
SC-2015-PB-X153-A3	1,1,1,1,1,1,1,1	chrIX	('chrIX', 7661568, 7697972),('chrIX', 8409406, 8482918),('chrIX', 8693538, 8709348),('chrIX', 9246372, 9248838),('chrIX', 9325816, 9336512),('chrIX', 9392693, 9475442),('chrIX', 9753869, 9767020),('chrIX', 10016013, 10033264)	3.82536	2.33529	8			SC-2015-PB-X153-G12
SC-2015-PB-X153-A3	1,1,1,0,0,0,0,0,0	chrIX	('chrIX', 11302886, 11318624),('chrIX', 11702272, 11737094),('chrIX', 11898395, 11898994),('chrIX', 12924997, 12938722),('chrIX', 13024611, 13026517),('chrIX', 13368107, 13390524),('chrIX', 13499764, 13556794),('chrIX', 13713144, 13747322),('chrIX', 13835313, 13841399)	2.737	2.52278	9			SC-2015-PB-X153-G1
SC-2015-PB-X153-A3	0	chrIX	('chrIX', 15674294, 15691053)	0.05646	0.01676	1			SC-2015-PB-X153-G2
SC-2015-PB-X153-A3	0,1	chrV	('chrV', 11205985, 11206015),('chrVII', 7331625, 7391907)	12.3184	3.81411	2			SC-2015-PB-X153-G3
SC-2015-PB-X153-A3	1,1,1,1,1	chrVII	('chrVII', 7967618, 7985249),('chrVII', 8081693, 8095841),('chrVII', 8319013, 8321684),('chrVII', 8561404, 8630098),('chrVII', 8685205, 8748620)	1.46405	0.76337	5			SC-2015-PB-X153-G4
SC-2015-PB-X153-A3	1,1,1,1,1,1,1,1,1,1,1,1,1,1,1	chrVII	('chrVII', 9810880, 9966046),('chrVII', 10595523, 10622965),('chrVII', 10695475, 10758647),('chrVII', 10825959, 10888215),('chrVII', 12848924, 13034997),('chrVII', 14859578, 14924251),('chrVII', 15150903, 15171704),('chrVII', 15329234, 15381992),('chrVII', 15453442, 15458137),('chrVII', 15614096, 15701873),('chrVII', 15914786, 15986903),('chrVII', 16110135, 16204186),('chrVII', 16808769, 16881470…	5.06535	7.25448	15			SC-2015-PB-X153-G5
SC-2015-PB-X153-A3	1	chrVII	('chrVII', 17749620, 17828205)	0.02169	0.07859	1			SC-2015-PB-X153-G6
SC-2015-PB-X153-A3	1,1	chrVII	('chrVII', 18179140, 18195442),('chrVII', 18409014, 18467451)	0.10186	0.27201	2			SC-2015-PB-X153-G7
SC-2015-PB-X153-A3	1,0,1,1	chrVII	('chrVII', 18916019, 18972758),('chrVII', 19499734, 19506055),('chrVII', 19687888, 19891745),('chrVII', 20105822, 20127560)	0.47656	1.1548	4			SC-2015-PB-X153-G8
SC-2015-PB-X153-A3	1	chrVIII	('chrVIII', 8243104, 8366052)	0.13262	0.12295	1			SC-2015-PB-X153-G9
SC-2015-PB-X153-A3	1,1,1,1,1,1	chrVIII	('chrVIII', 9207065, 9215991),('chrVIII', 9399164, 9453191),('chrVIII', 9619553, 9702383),('chrVIII', 9803307, 9821764),('chrVIII', 10568822, 10570971),('chrVIII', 10807776, 10872886)	1.07083	1.6569	6			SC-2015-PB-X153-H10
SC-2015-PB-X153-A3	1,1,1,1,1	chrX	('chrX', 14311696, 14340790),('chrXI', 3848292, 3850184),('chrXI', 3968108, 3977923),('chrXI', 5885524, 5912268),('chrXI', 6184869, 6669320)	23.7314	7.67147	5			SC-2015-PB-X153-H11
SC-2015-PB-X153-A3	1,1,1	chrXI	('chrXI', 6997946, 7002829),('chrXI', 7075556, 7179089),('chrXI', 7319009, 7348566)	0.82276	0.34574	3			SC-2015-PB-X153-H12
SC-2015-PB-X153-A3	1,1,1,1	chrXI	('chrXI', 8095447, 8197544),('chrXI', 8498901, 8510089),('chrXI', 8667733, 8699314),('chrXI', 8931254, 8975376)	0.65711	0.77783	4			SC-2015-PB-X153-H1
SC-2015-PB-X153-A3	1,1,1	chrXI	('chrXI', 9467831, 9470175),('chrXI', 9823434, 9904248),('chrXI', 10291033, 10328126)	1.57676	0.85795	3			SC-2015-PB-X153-H2
SC-2015-PB-X153-A3	1,1	chrXI	('chrXI', 10671952, 10676497),('chrXI', 10844760, 10847604)	0.44565	0.17111	2			SC-2015-PB-X153-H3
SC-2015-PB-X153-A3	1,1,1	chrXIII	('chrXIII', 8461375, 8464050),('chrXIII', 10697238, 10698923),('chrXIII', 11792963, 11866003)	2.95123	3.40195	3			SC-2015-PB-X153-H4
SC-2015-PB-X153-A3	1,1,1,1,1,1,1	chrXX	('chrXX', 6975334, 7000317),('chrXX', 7074160, 7088237),('chrXX', 7170513, 7178652),('chrXX', 7662344, 7686136),('chrXX', 8230667, 8252059),('chrXX', 8347258, 8386967),('chrXX', 9371965, 9424907)	1.80466	2.42459	7			SC-2015-PB-X153-H5
SC-2015-PB-X153-A3	0,1,1,1,1,1	chrXX	('chrXX', 9613012, 9616715),('chrXX', 9766872, 9790952),('chrXX', 9977444, 10006092),('chrXX', 10354408, 10392239),('chrXX', 10577479, 10658833),('chrXX', 10777390, 10822609)	0.90971	1.20589	6			SC-2015-PB-X153-H6
SC-2015-PB-X153-A3	1	chrXX	('chrXX', 11530314, 11671566)	0.14841	0.14125	1			SC-2015-PB-X153-H7
SC-2015-PB-X153-A3	1,1,1,1,1,0,1,0,1,1,1,1,1,1,1	chrXX	('chrXX', 13260771, 13329224),('chrXX', 13968383, 13997328),('chrXX', 14093201, 14104423),('chrXXI', 1799330, 1851556),('chrXXI', 2111383, 2208871),('chrXXI', 2294442, 2301393),('chrXXI', 3349744, 3381212),('chrXXI', 3449657, 3454256),('chrXXI', 6308460, 6321874),('chrXXI', 6798437, 6815453),('chrXXI', 7177779, 7217149),('chrXXI', 8543099, 8594759),('chrXXI', 9282831, 9330825),('chrXXI', 9510357,…	2.20206	1.67088	15			SC-2015-PB-X153-H8
SC-2015-PB-X153-A4	1,1,1,1,1	chrI	('chrI', 8147673, 8190186),('chrI', 8254432, 8447624),('chrI', 8949916, 8961416),('chrI', 9047511, 9047891),('chrI', 9831376, 9905595)	1.60958	1.71541	5			SC-2015-PB-X153-H9
SC-2015-PB-X153-A4	1,1	chrI	('chrI', 10297026, 10320802),('chrI', 12170833, 12202289)	1.25989	1.88149	2
SC-2015-PB-X153-A4	1,1,1	chrI	('chrI', 12949638, 12978396),('chrI', 24465861, 24470156),('chrI', 26105785, 26548133)	31.0599	13.5697	3
SC-2015-PB-X153-A4	1,1	chrIX	('chrIX', 4913535, 4925075),('chrIX', 5178667, 5181424)	0.04912	0.25635	2
SC-2015-PB-X153-A4	1,1,1,0,1,1,1,1	chrIX	('chrIX', 7661568, 7697972),('chrIX', 8409406, 8482918),('chrIX', 8693538, 8709348),('chrIX', 9246372, 9248838),('chrIX', 9325816, 9336512),('chrIX', 9392693, 9475442),('chrIX', 9753869, 9767020),('chrIX', 10016013, 10033264)	3.82536	2.33529	8
SC-2015-PB-X153-A4	1,1,1,1,1	chrIX	('chrIX', 11302886, 11318624),('chrIX', 11702272, 11737094),('chrIX', 11898395, 11898994),('chrIX', 12924997, 12938722),('chrIX', 13024611, 13026517)	1.8804	1.70789	5
SC-2015-PB-X153-A4	1,1,1,1,1	chrIX	('chrIX', 13499764, 13556794),('chrIX', 13713144, 13747322),('chrIX', 13835313, 13841399),('chrIX', 14156582, 14157053),('chrIX', 15674294, 15691053)	6.31227	2.13426	5
SC-2015-PB-X153-A4	1,1,1	chrVIII	('chrVIII', 8243104, 8366052),('chrVIII', 9007121, 9046773),('chrVIII', 9207065, 9215991)	1.48069	0.84994	3
SC-2015-PB-X153-A4	0	chrVIII	('chrVIII', 9619553, 9702383)	0.02444	0.08283	1
SC-2015-PB-X153-A4	1,1,1,1	chrVIII	('chrVIII', 10568822, 10570971),('chrVIII', 10807776, 10872886),('chrVIII', 11540080, 11546929),('chrVIII', 11735422, 11767295)	0.95023	1.19632	4
SC-2015-PB-X153-A4	1,1	chrVIII	('chrVIII', 12988379, 13007213),('chrX', 14311696, 14340790)	2.3505	1.33358	2
SC-2015-PB-X153-A4	1,1,1,1	chrXI	('chrXI', 8095447, 8197544),('chrXI', 8498901, 8510089),('chrXI', 8667733, 8699314),('chrXI', 8931254, 8975376)	0.65711	0.77783	4
SC-2015-PB-X153-A4	1,1,1	chrXI	('chrXI', 9467831, 9470175),('chrXI', 9823434, 9904248),('chrXI', 10291033, 10328126)	1.57676	0.85795	3
SC-2015-PB-X153-A4	1,1	chrXI	('chrXI', 10671952, 10676497),('chrXI', 10844760, 10847604)	0.44565	0.17111	2
SC-2015-PB-X153-A4	1	chrXI	('chrXI', 12027149, 12038358)	0.00894	0.01121	1
SC-2015-PB-X153-A4	1	chrXIII	('chrXIII', 8461375, 8464050)	0.00043	0.00267	1
SC-2015-PB-X153-A4	1,1,0,1,0,1,1,1,1,1,1,1,1	chrXXI	('chrXXI', 1799330, 1851556),('chrXXI', 2111383, 2208871),('chrXXI', 2294442, 2301393),('chrXXI', 3349744, 3381212),('chrXXI', 3449657, 3454256),('chrXXI', 6308460, 6321874),('chrXXI', 6798437, 6815453),('chrXXI', 7177779, 7217149),('chrXXI', 8543099, 8594759),('chrXXI', 9282831, 9330825),('chrXXI', 9510357, 9618730),('chrXXI', 9726424, 11658344),('chrXXI', 12007318, 12017013)	70.6573	10.1655	13
SC-2015-PB-X153-A5	1,1,1,1,1	chrI	('chrI', 8147673, 8190186),('chrI', 8254432, 8447624),('chrI', 8949916, 8961416),('chrI', 9047511, 9047891),('chrI', 9831376, 9905595)	1.60958	1.71541	5
SC-2015-PB-X153-A5	1,1	chrI	('chrI', 10297026, 10320802),('chrI', 12170833, 12202289)	1.25989	1.88149	2
SC-2015-PB-X153-A5	1,1,1	chrI	('chrI', 12949638, 12978396),('chrI', 24465861, 24470156),('chrI', 26105785, 26548133)	31.0599	13.5697	3
SC-2015-PB-X153-A5	1,1,1,1,1,1,1	chrVII	('chrVII', 7331625, 7391907),('chrVII', 7576148, 7578045),('chrVII', 7967618, 7985249),('chrVII', 8081693, 8095841),('chrVII', 8319013, 8321684),('chrVII', 8561404, 8630098),('chrVII', 8685205, 8748620)	2.57073	1.35671	7
SC-2015-PB-X153-A5	1,1,1,1,1,1	chrVII	('chrVII', 9810880, 9966046),('chrVII', 10595523, 10622965),('chrVII', 10695475, 10758647),('chrVII', 10825959, 10888215),('chrVII', 12848924, 13034997),('chrVII', 14859578, 14924251)	3.95672	4.95821	6
SC-2015-PB-X153-A5	1,1,1,1,1,1,1,1	chrVII	('chrVII', 15329234, 15381992),('chrVII', 15453442, 15458137),('chrVII', 15614096, 15701873),('chrVII', 15914786, 15986903),('chrVII', 16110135, 16204186),('chrVII', 16808769, 16881470),('chrVII', 17059363, 17083387),('chrVII', 17152366, 17220531)	0.85052	1.83854	8
SC-2015-PB-X153-A5	1,1,1,1	chrVII	('chrVII', 17749620, 17828205),('chrVII', 18073349, 18101947),('chrVII', 18179140, 18195442),('chrVII', 18409014, 18467451)	0.27798	0.63925	4
SC-2015-PB-X153-A5	1,1,1,1,1,1	chrVII	('chrVII', 18916019, 18972758),('chrVII', 19499734, 19506055),('chrVII', 19687888, 19891745),('chrVII', 20105822, 20127560),('chrVII', 20192473, 20235550),('chrVII', 20327750, 20472104)	0.86889	1.49935	6
SC-2015-PB-X153-A5	1,1,0,1	chrVII	('chrVII', 21020511, 21020637),('chrVII', 21466205, 21491183),('chrVII', 22484561, 22533720),('chrVII', 22725642, 22755436)	0.9698	1.7348	4
SC-2015-PB-X153-A5	1,1,1	chrVII	('chrVII', 24070745, 24127525),('chrVII', 25341792, 25342048),('chrVIII', 8243104, 8366052)	12.531	15.7615	3
SC-2015-PB-X153-A5	1,1,1,1,1	chrVIII	('chrVIII', 9399164, 9453191),('chrVIII', 9619553, 9702383),('chrVIII', 9803307, 9821764),('chrVIII', 10568822, 10570971),('chrVIII', 10807776, 10872886)	0.94681	1.41969	5
SC-2015-PB-X153-A5	1	chrX	('chrX', 14311696, 14340790)	0.1778	0.02909	1
SC-2015-PB-X153-A5	1	chrXI	('chrXI', 6997946, 7002829)	0.03189	0.00488	1
SC-2015-PB-X153-A5	1,1,1,1	chrXII	('chrXII', 5067512, 5070382),('chrXII', 5776918, 5777131),('chrXII', 6116751, 6132327),('chrXII', 6591836, 6684812)	3.59277	1.61443	4
SC-2015-PB-X153-A5	1,1,1,1,1,1,1,1,1	chrXII	('chrXII', 7747971, 7968794),('chrXII', 8216232, 8381168),('chrXII', 8754618, 8845336),('chrXII', 8998525, 9015089),('chrXII', 9146945, 9181268),('chrXII', 9345669, 9350156),('chrXII', 9759238, 9764742),('chrXII', 10045630, 10048242),('chrXII', 10168745, 10170106)	3.08658	2.20131	9
SC-2015-PB-X153-A5	1,1	chrXII	('chrXII', 10707548, 10778699),('chrXII', 10906746, 10928054)	0.16035	0.14935	2
SC-2015-PB-X153-A5	1	chrXIII	('chrXIII', 12110571, 12166890)	0.03949	0.05632	1
SC-2015-PB-X153-A5	1,1,1,1,1,1,1	chrXX	('chrXX', 6975334, 7000317),('chrXX', 7074160, 7088237),('chrXX', 7170513, 7178652),('chrXX', 7662344, 7686136),('chrXX', 8230667, 8252059),('chrXX', 8347258, 8386967),('chrXX', 9371965, 9424907)	1.80466	2.42459	7
SC-2015-PB-X153-A5	0,1,1,1,1,1	chrXX	('chrXX', 9613012, 9616715),('chrXX', 9766872, 9790952),('chrXX', 9977444, 10006092),('chrXX', 10354408, 10392239),('chrXX', 10577479, 10658833),('chrXX', 10777390, 10822609)	0.90971	1.20589	6
SC-2015-PB-X153-A5	1	chrXX	('chrXX', 11530314, 11671566)	0.14841	0.14125	1
SC-2015-PB-X153-A5	1,1,1,1,1,1,1	chrXX	('chrXX', 13260771, 13329224),('chrXX', 13968383, 13997328),('chrXX', 14093201, 14104423),('chrXXI', 1799330, 1851556),('chrXXI', 2111383, 2208871),('chrXXI', 2294442, 2301393),('chrXXI', 3349744, 3381212)	23.5539	9.94801	7
SC-2015-PB-X153-A5	1	chrXXI	('chrXXI', 6308460, 6321874)	0.00463	0.01341	1
SC-2015-PB-X153-A5	1,1,1	chrXXI	('chrXXI', 7177779, 7217149),('chrXXI', 8543099, 8594759),('chrXXI', 9282831, 9330825)	56.7623	2.11368	3
SC-2015-PB-X153-A5	1	chrXXI	('chrXXI', 9726424, 11658344)	6.45823	1.93192	1
SC-2015-PB-X153-A6	1	chrIV	('chrIV', 9645704, 9702141)	0.04862	0.05644	1
SC-2015-PB-X153-A6	1,1,1,1	chrV	('chrV', 6141711, 6165791),('chrV', 6467693, 6675544),('chrV', 6797027, 6807221),('chrV', 11205985, 11206015)	15.9052	5.04022	4
SC-2015-PB-X153-A6	1,1,1	chrVIII	('chrVIII', 8243104, 8366052),('chrVIII', 9007121, 9046773),('chrVIII', 9207065, 9215991)	1.48069	0.84994	3
SC-2015-PB-X153-A6	1,1,1,0,1	chrVIII	('chrVIII', 9803307, 9821764),('chrVIII', 10568822, 10570971),('chrVIII', 10807776, 10872886),('chrVIII', 11540080, 11546929),('chrVIII', 11735422, 11767295)	1.46015	1.94553	5
SC-2015-PB-X153-A6	1	chrVIII	('chrVIII', 12988379, 13007213)	0.02932	0.01883	1
SC-2015-PB-X153-A6	1,1,1,1	chrXI	('chrXI', 3848292, 3850184),('chrXI', 3968108, 3977923),('chrXI', 5885524, 5912268),('chrXI', 6184869, 6669320)	8.21215	2.81914	4
SC-2015-PB-X153-A6	1,1,1	chrXI	('chrXI', 6997946, 7002829),('chrXI', 7075556, 7179089),('chrXI', 7319009, 7348566)	0.82276	0.34574	3
SC-2015-PB-X153-A6	1,1,1,1	chrXI	('chrXI', 8095447, 8197544),('chrXI', 8498901, 8510089),('chrXI', 8667733, 8699314),('chrXI', 8931254, 8975376)	0.65711	0.77783	4
SC-2015-PB-X153-A6	1,1,1	chrXI	('chrXI', 9467831, 9470175),('chrXI', 9823434, 9904248),('chrXI', 10291033, 10328126)	1.57676	0.85795	3
SC-2015-PB-X153-A6	1,1	chrXI	('chrXI', 10671952, 10676497),('chrXI', 10844760, 10847604)	0.44565	0.17111	2
SC-2015-PB-X153-A6	1	chrXI	('chrXI', 12027149, 12038358)	0.00894	0.01121	1
SC-2015-PB-X153-A6	1,1,1,1,1,1,1,1,1,1	chrXIX	('chrXIX', 2616293, 2640746),('chrXIX', 2728876, 2740544),('chrXIX', 5673443, 5675252),('chrXIX', 9497761, 9505425),('chrXIX', 9646831, 9742739),('chrXIX', 9895799, 9937027),('chrXIX', 10547428, 10564241),('chrXIX', 10640397, 10663034),('chrXIX', 11040861, 11159752),('chrXIX', 11279118, 11326264)	26.33	8.68552	10
SC-2015-PB-X153-A6	1	chrXXI	('chrXXI', 12007318, 12017013)	0.03907	0.0097	1
SC-2015-PB-X153-A7	1,1,0,1,1	chrI	('chrI', 8147673, 8190186),('chrI', 8254432, 8447624),('chrI', 8949916, 8961416),('chrI', 9047511, 9047891),('chrI', 9831376, 9905595)	1.60958	1.71541	5
SC-2015-PB-X153-A7	1,1	chrI	('chrI', 10297026, 10320802),('chrI', 12170833, 12202289)	1.25989	1.88149	2
SC-2015-PB-X153-A7	1,0,1	chrI	('chrI', 12949638, 12978396),('chrI', 24465861, 24470156),('chrI', 26105785, 26548133)	31.0599	13.5697	3
SC-2015-PB-X153-A7	1,1,1,1,1,1,1,0,1,1,1,1,0,1,1,1,1	chrIX	('chrIX', 8409406, 8482918),('chrIX', 8693538, 8709348),('chrIX', 9246372, 9248838),('chrIX', 9325816, 9336512),('chrIX', 9392693, 9475442),('chrIX', 9753869, 9767020),('chrIX', 10016013, 10033264),('chrIX', 11032913, 11033026),('chrIX', 11302886, 11318624),('chrIX', 11702272, 11737094),('chrIX', 11898395, 11898994),('chrIX', 12924997, 12938722),('chrIX', 13024611, 13026517),('chrIX', 13368107, 1…	6.26831	5.35848	17
SC-2015-PB-X153-A7	1	chrIX	('chrIX', 15674294, 15691053)	0.05646	0.01676	1
SC-2015-PB-X153-A7	0,1,1	chrV	('chrV', 11205985, 11206015),('chrVII', 7331625, 7391907),('chrVII', 7576148, 7578045)	11.1439	3.62797	3
SC-2015-PB-X153-A7	1,1,1,1	chrVII	('chrVII', 8081693, 8095841),('chrVII', 8319013, 8321684),('chrVII', 8561404, 8630098),('chrVII', 8685205, 8748620)	1.25793	0.65278	4
SC-2015-PB-X153-A7	1,1,1,1,1,1,1,1,0,1,1,1,1,1,1	chrVII	('chrVII', 9810880, 9966046),('chrVII', 10595523, 10622965),('chrVII', 10695475, 10758647),('chrVII', 10825959, 10888215),('chrVII', 12848924, 13034997),('chrVII', 14859578, 14924251),('chrVII', 15150903, 15171704),('chrVII', 15329234, 15381992),('chrVII', 15453442, 15458137),('chrVII', 15614096, 15701873),('chrVII', 15914786, 15986903),('chrVII', 16110135, 16204186),('chrVII', 16808769, 16881470…	5.06535	7.25448	15
SC-2015-PB-X153-A7	1,1,1,1	chrVII	('chrVII', 17749620, 17828205),('chrVII', 18073349, 18101947),('chrVII', 18179140, 18195442),('chrVII', 18409014, 18467451)	0.27798	0.63925	4
SC-2015-PB-X153-A7	1,1,1,1,1,1	chrVII	('chrVII', 18916019, 18972758),('chrVII', 19499734, 19506055),('chrVII', 19687888, 19891745),('chrVII', 20105822, 20127560),('chrVII', 20192473, 20235550),('chrVII', 20327750, 20472104)	0.86889	1.49935	6
SC-2015-PB-X153-A7	1,1,0,1	chrVII	('chrVII', 21020511, 21020637),('chrVII', 21466205, 21491183),('chrVII', 22484561, 22533720),('chrVII', 22725642, 22755436)	0.9698	1.7348	4
SC-2015-PB-X153-A7	1,1,1,1,1	chrVII	('chrVII', 24070745, 24127525),('chrVII', 25341792, 25342048),('chrVIII', 8243104, 8366052),('chrVIII', 9007121, 9046773),('chrVIII', 9207065, 9215991)	11.3399	14.9115	5
SC-2015-PB-X153-A7	1,1,1,1,1,1	chrVIII	('chrVIII', 9619553, 9702383),('chrVIII', 9803307, 9821764),('chrVIII', 10568822, 10570971),('chrVIII', 10807776, 10872886),('chrVIII', 11540080, 11546929),('chrVIII', 11735422, 11767295)	1.54121	2.06491	6
SC-2015-PB-X153-A7	1	chrVIII	('chrVIII', 12988379, 13007213)	0.02932	0.01883	1
SC-2015-PB-X153-A7	1,1,1,1	chrXI	('chrXI', 3848292, 3850184),('chrXI', 3968108, 3977923),('chrXI', 5885524, 5912268),('chrXI', 6184869, 6669320)	8.21215	2.81914	4
SC-2015-PB-X153-A7	1,1	chrXI	('chrXI', 6997946, 7002829),('chrXI', 7075556, 7179089)	0.31305	0.17626	2
SC-2015-PB-X153-A7	1,1,1,1	chrXI	('chrXI', 8095447, 8197544),('chrXI', 8498901, 8510089),('chrXI', 8667733, 8699314),('chrXI', 8931254, 8975376)	0.65711	0.77783	4
SC-2015-PB-X153-A7	1,1,1	chrXI	('chrXI', 9467831, 9470175),('chrXI', 9823434, 9904248),('chrXI', 10291033, 10328126)	1.57676	0.85795	3
SC-2015-PB-X153-A7	1,1	chrXI	('chrXI', 10671952, 10676497),('chrXI', 10844760, 10847604)	0.44565	0.17111	2
SC-2015-PB-X153-A7	1	chrXI	('chrXI', 12027149, 12038358)	0.00894	0.01121	1
SC-2015-PB-X153-A7	1	chrXIII	('chrXIII', 8461375, 8464050)	0.00043	0.00267	1
SC-2015-PB-X153-A7	1,1,0	chrXIII	('chrXIII', 11792963, 11866003),('chrXIII', 12110571, 12166890),('chrXIV', 11780404, 11784692)	0.00164	0.08131	3
SC-2015-PB-X153-A7	1,1,1,1,1,1,1,1,1	chrXIX	('chrXIX', 2728876, 2740544),('chrXIX', 5673443, 5675252),('chrXIX', 9497761, 9505425),('chrXIX', 9646831, 9742739),('chrXIX', 9895799, 9937027),('chrXIX', 10547428, 10564241),('chrXIX', 10640397, 10663034),('chrXIX', 11040861, 11159752),('chrXIX', 11279118, 11326264)	25.3845	8.58572	9
SC-2015-PB-X153-A7	1,1,1	chrXX	('chrXX', 13260771, 13329224),('chrXX', 13968383, 13997328),('chrXX', 14093201, 14104423)	1.70479	0.7752	3
SC-2015-PB-X153-A8	1,1,1,1,1,1,1,1,0,1,1,1,1,1,1,1,1,1,1,1,1,1,1,1,1	chrI	('chrI', 24465861, 24470156),('chrI', 26105785, 26548133),('chrIV', 8340141, 8435128),('chrIV', 8525484, 8547434),('chrIV', 9088814, 9167577),('chrIV', 9378675, 9388710),('chrIV', 9645704, 9702141),('chrIV', 10495821, 10636655),('chrIV', 11003847, 11050746),('chrIV', 11211927, 11225935),('chrIV', 11376755, 11391473),('chrIV', 11475651, 11501305),('chrIV', 11678918, 11720288),('chrIV', 11868782, 1…	15.8847	7.6738	25
SC-2015-PB-X153-A8	1,1,1,1,1,0	chrIV	('chrIV', 19874158, 20267644),('chrIV', 20364549, 20428956),('chrIV', 20512275, 20532219),('chrIV', 20863264, 21058729),('chrIV', 21225985, 21426295),('chrIV', 21511744, 21543814)	1.44372	1.27617	6
SC-2015-PB-X153-A8	1,1,1,1,1,1	chrIV	('chrIV', 22163655, 22222092),('chrIV', 22273550, 22387764),('chrIV', 23203118, 23260295),('chrIV', 24866868, 24893796),('chrIV', 24951897, 25017064),('chrIV', 25435733, 25636081)	1.74619	3.41399	6
SC-2015-PB-X153-A8	1,1	chrIV	('chrIV', 26535454, 26611907),('chrIV', 26702381, 26862659)	0.36561	0.25075	2
SC-2015-PB-X153-A8	1,1,0,1	chrIV	('chrIV', 27357302, 27374317),('chrIV', 27507771, 27513579),('chrIV', 28215127, 28219409),('chrIV', 28291323, 28293629)	2.64163	0.91931	4
SC-2015-PB-X153-A8	1,1,1,1	chrV	('chrV', 6141711, 6165791),('chrV', 6467693, 6675544),('chrV', 6797027, 6807221),('chrV', 11205985, 11206015)	15.9052	5.04022	4
SC-2015-PB-X153-A8	1,1,1	chrVIII	('chrVIII', 8243104, 8366052),('chrVIII', 9007121, 9046773),('chrVIII', 9207065, 9215991)	1.48069	0.84994	3
SC-2015-PB-X153-A8	1,1,1,1,1,1	chrVIII	('chrVIII', 9619553, 9702383),('chrVIII', 9803307, 9821764),('chrVIII', 10568822, 10570971),('chrVIII', 10807776, 10872886),('chrVIII', 11540080, 11546929),('chrVIII', 11735422, 11767295)	1.54121	2.06491	6
SC-2015-PB-X153-A8	1	chrVIII	('chrVIII', 12988379, 13007213)	0.02932	0.01883	1
SC-2015-PB-X153-A8	1,1	chrXI	('chrXI', 9823434, 9904248),('chrXI', 10291033, 10328126)	1.22272	0.42388	2
SC-2015-PB-X153-A8	1,1	chrXI	('chrXI', 10671952, 10676497),('chrXI', 10844760, 10847604)	0.44565	0.17111	2
SC-2015-PB-X153-A8	1	chrXI	('chrXI', 12027149, 12038358)	0.00894	0.01121	1
SC-2015-PB-X153-A8	0,1,1,1,1,1,1,1,0	chrXIX	('chrXIX', 5673443, 5675252),('chrXIX', 9497761, 9505425),('chrXIX', 9646831, 9742739),('chrXIX', 9895799, 9937027),('chrXIX', 10547428, 10564241),('chrXIX', 10640397, 10663034),('chrXIX', 11040861, 11159752),('chrXIX', 11279118, 11326264),('chrXVI', 11629190, 11630140)	18.6595	5.95489	9
SC-2015-PB-X153-A8	1,1,1,1,1,1,1	chrXX	('chrXX', 6975334, 7000317),('chrXX', 7074160, 7088237),('chrXX', 7170513, 7178652),('chrXX', 7662344, 7686136),('chrXX', 8230667, 8252059),('chrXX', 8347258, 8386967),('chrXX', 9371965, 9424907)	1.80466	2.42459	7
SC-2015-PB-X153-A8	1,1,1,1,0,1	chrXX	('chrXX', 9613012, 9616715),('chrXX', 9766872, 9790952),('chrXX', 9977444, 10006092),('chrXX', 10354408, 10392239),('chrXX', 10577479, 10658833),('chrXX', 10777390, 10822609)	0.90971	1.20589	6
SC-2015-PB-X153-A8	1,1	chrXX	('chrXX', 11530314, 11671566),('chrXX', 11886822, 11921574)	0.45236	0.25001	2
SC-2015-PB-X153-A8	1,1,1,1,1	chrXX	('chrXX', 13260771, 13329224),('chrXX', 13968383, 13997328),('chrXX', 14093201, 14104423),('chrXXI', 1799330, 1851556),('chrXXI', 2111383, 2208871)	38.9858	11.1204	5
SC-2015-PB-X153-A8	1,1,1	chrXXI	('chrXXI', 3349744, 3381212),('chrXXI', 3449657, 3454256),('chrXXI', 6308460, 6321874)	1.54578	2.94066	3
SC-2015-PB-X153-A8	1,1,1	chrXXI	('chrXXI', 7177779, 7217149),('chrXXI', 8543099, 8594759),('chrXXI', 9282831, 9330825)	56.7623	2.11368	3
SC-2015-PB-X153-A8	1	chrXXI	('chrXXI', 9726424, 11658344)	6.45823	1.93192	1
SC-2015-PB-X153-A9	1	chrI	('chrI', 24465861, 24470156)	0.00376	0.0043	1
SC-2015-PB-X153-A9	1,1,1,1,1,1,1,1,1,1,1,1,1,1,1,1,1,1,1	chrIV	('chrIV', 8340141, 8435128),('chrIV', 8525484, 8547434),('chrIV', 9088814, 9167577),('chrIV', 9378675, 9388710),('chrIV', 9645704, 9702141),('chrIV', 10495821, 10636655),('chrIV', 11003847, 11050746),('chrIV', 11211927, 11225935),('chrIV', 11376755, 11391473),('chrIV', 11475651, 11501305),('chrIV', 11678918, 11720288),('chrIV', 11868782, 11982836),('chrIV', 12345019, 12576455),('chrIV', 12762355,…	8.22087	6.10618	19
SC-2015-PB-X153-A9	1,1,1	chrV	('chrV', 6141711, 6165791),('chrV', 6467693, 6675544),('chrV', 6797027, 6807221)	1.97931	0.64143	3
SC-2015-PB-X153-A9	1,1	chrVII	('chrVII', 7331625, 7391907),('chrVII', 7576148, 7578045)	0.38315	0.18614	2
SC-2015-PB-X153-A9	0,1	chrVII	('chrVII', 8081693, 8095841),('chrVII', 8319013, 8321684)	0.57576	0.22584	2
SC-2015-PB-X153-A9	1	chrVII	('chrVII', 8685205, 8748620)	0.0143	0.06341	1
SC-2015-PB-X153-A9	1	chrVII	('chrVII', 9810880, 9966046)	0.10587	0.15517	1
SC-2015-PB-X153-A9	1,1,1,1,1,1,1,1,1,1,1,1,1,1,1,0,1,1	chrVII	('chrVII', 10695475, 10758647),('chrVII', 10825959, 10888215),('chrVII', 12848924, 13034997),('chrVII', 14859578, 14924251),('chrVII', 15150903, 15171704),('chrVII', 15329234, 15381992),('chrVII', 15453442, 15458137),('chrVII', 15614096, 15701873),('chrVII', 15914786, 15986903),('chrVII', 16110135, 16204186),('chrVII', 16808769, 16881470),('chrVII', 17059363, 17083387),('chrVII', 17152366, 172205…	4.89577	7.7088	18
SC-2015-PB-X153-A9	1,1,1,1,1,1,1,0,1	chrVII	('chrVII', 18916019, 18972758),('chrVII', 19499734, 19506055),('chrVII', 19687888, 19891745),('chrVII', 20105822, 20127560),('chrVII', 20192473, 20235550),('chrVII', 20327750, 20472104),('chrVII', 20611560, 20669085),('chrVII', 21020511, 21020637),('chrVII', 21466205, 21491183)	1.65837	2.51843	9
SC-2015-PB-X153-A9	1,1,1,1	chrVII	('chrVII', 22725642, 22755436),('chrVII', 22954277, 22954435),('chrVII', 24070745, 24127525),('chrVII', 25341792, 25342048)	6.28632	2.58661	4
SC-2015-PB-X153-A9	1,1,1,1	chrXII	('chrXII', 7747971, 7968794),('chrXII', 8216232, 8381168),('chrXII', 8754618, 8845336),('chrXII', 8998525, 9015089)	1.35616	1.04629	4
SC-2015-PB-X153-A9	1	chrXIII	('chrXIII', 8461375, 8464050)	0.00043	0.00267	1
SC-2015-PB-X153-A9	1	chrXX	('chrXX', 9613012, 9616715)	0.00214	0.0037	1
SC-2015-PB-X153-A9	1,1,1,1,1,1	chrXXI	('chrXXI', 1799330, 1851556),('chrXXI', 2111383, 2208871),('chrXXI', 2294442, 2301393),('chrXXI', 3349744, 3381212),('chrXXI', 3449657, 3454256),('chrXXI', 6308460, 6321874)	4.56319	4.47032	6
SC-2015-PB-X153-A9	1,1,1	chrXXI	('chrXXI', 7177779, 7217149),('chrXXI', 8543099, 8594759),('chrXXI', 9282831, 9330825)	56.7623	2.11368	3
SC-2015-PB-X153-A9	1	chrXXI	('chrXXI', 9726424, 11658344)	6.45823	1.93192	1
SC-2015-PB-X153-B10	1,1	chrV	('chrV', 6141711, 6165791),('chrV', 6467693, 6675544)	1.63247	0.50975	2
SC-2015-PB-X153-B10	1,0,1,1,1,1,1,1,1	chrXX	('chrXX', 6975334, 7000317),('chrXX', 7074160, 7088237),('chrXX', 7170513, 7178652),('chrXX', 7662344, 7686136),('chrXX', 8230667, 8252059),('chrXX', 8347258, 8386967),('chrXX', 9371965, 9424907),('chrXX', 9537828, 9562362),('chrXX', 9613012, 9616715)	2.01892	2.6164	9
SC-2015-PB-X153-B10	1,1,1,1,1,1,0,1	chrXX	('chrXX', 9977444, 10006092),('chrXX', 10354408, 10392239),('chrXX', 10577479, 10658833),('chrXX', 10777390, 10822609),('chrXX', 11314926, 11361456),('chrXX', 11530314, 11671566),('chrXX', 11886822, 11921574),('chrXX', 12431344, 12437139)	1.99476	2.43105	8
SC-2015-PB-X153-B11	1,1,1,1,1	chrIX	('chrIX', 8409406, 8482918),('chrIX', 8693538, 8709348),('chrIX', 9246372, 9248838),('chrIX', 9325816, 9336512),('chrIX', 9392693, 9475442)	1.24966	0.99252	5
SC-2015-PB-X153-B11	1,1,1,0,1,1,0,1,1,1,1	chrIX	('chrIX', 10016013, 10033264),('chrIX', 11032913, 11033026),('chrIX', 11302886, 11318624),('chrIX', 11702272, 11737094),('chrIX', 11898395, 11898994),('chrIX', 12924997, 12938722),('chrIX', 13024611, 13026517),('chrIX', 13368107, 13390524),('chrIX', 13499764, 13556794),('chrIX', 13713144, 13747322),('chrIX', 13835313, 13841399)	3.84547	3.80814	11
SC-2015-PB-X153-B11	1	chrIX	('chrIX', 15674294, 15691053)	0.05646	0.01676	1
SC-2015-PB-X153-B11	1,1	chrVII	('chrVII', 7331625, 7391907),('chrVII', 7576148, 7578045)	0.38315	0.18614	2
SC-2015-PB-X153-B11	1,1,1,1	chrVII	('chrVII', 8081693, 8095841),('chrVII', 8319013, 8321684),('chrVII', 8561404, 8630098),('chrVII', 8685205, 8748620)	1.25793	0.65278	4
SC-2015-PB-X153-B11	1,1,1,1,1,1,0	chrVII	('chrVII', 9810880, 9966046),('chrVII', 10595523, 10622965),('chrVII', 10695475, 10758647),('chrVII', 10825959, 10888215),('chrVII', 12848924, 13034997),('chrVII', 14859578, 14924251),('chrVII', 15150903, 15171704)	4.10785	5.20566	7
SC-2015-PB-X153-B11	1,1,1,1,1,1,1,1,1	chrVII	('chrVII', 15453442, 15458137),('chrVII', 15614096, 15701873),('chrVII', 15914786, 15986903),('chrVII', 16110135, 16204186),('chrVII', 16808769, 16881470),('chrVII', 17059363, 17083387),('chrVII', 17152366, 17220531),('chrVII', 17369610, 17382198),('chrVII', 17749620, 17828205)	0.96264	2.37007	9
SC-2015-PB-X153-B11	1,1	chrVII	('chrVII', 18179140, 18195442),('chrVII', 18409014, 18467451)	0.10186	0.27201	2
SC-2015-PB-X153-B11	1,1,1,1,1,1,1	chrVII	('chrVII', 18916019, 18972758),('chrVII', 19499734, 19506055),('chrVII', 19687888, 19891745),('chrVII', 20105822, 20127560),('chrVII', 20192473, 20235550),('chrVII', 20327750, 20472104),('chrVII', 20611560, 20669085)	0.9327	1.69633	7
SC-2015-PB-X153-B11	1	chrVII	('chrVII', 21466205, 21491183)	0.02803	0.02498	1
SC-2015-PB-X153-B11	1	chrVII	('chrVII', 22725642, 22755436)	0.015	0.02979	1
SC-2015-PB-X153-B11	1,1,1	chrVII	('chrVII', 24070745, 24127525),('chrVII', 25341792, 25342048),('chrVIII', 8243104, 8366052)	12.531	15.7615	3
SC-2015-PB-X153-B11	1	chrVIII	('chrVIII', 9207065, 9215991)	0.00639	0.00893	1
SC-2015-PB-X153-B11	1,1,1,1,1,1	chrVIII	('chrVIII', 9619553, 9702383),('chrVIII', 9803307, 9821764),('chrVIII', 10568822, 10570971),('chrVIII', 10807776, 10872886),('chrVIII', 11540080, 11546929),('chrVIII', 11735422, 11767295)	1.54121	2.06491	6
SC-2015-PB-X153-B11	1	chrVIII	('chrVIII', 12988379, 13007213)	0.02932	0.01883	1
SC-2015-PB-X153-B11	1	chrXI	('chrXI', 10671952, 10676497)	0.00349	0.00455	1
SC-2015-PB-X153-B11	0	chrXI	('chrXI', 11479222, 11483465)	0.00565	0.00424	1
SC-2015-PB-X153-B11	1,1,0,1,1,1,1,1,1,0,1,1,1,1,0	chrXII	('chrXII', 4384523, 4408327),('chrXII', 5067512, 5070382),('chrXII', 5776918, 5777131),('chrXII', 6116751, 6132327),('chrXII', 6591836, 6684812),('chrXII', 7065161, 7073536),('chrXII', 7747971, 7968794),('chrXII', 8216232, 8381168),('chrXII', 8754618, 8845336),('chrXII', 8998525, 9015089),('chrXII', 9146945, 9181268),('chrXII', 9345669, 9350156),('chrXII', 9759238, 9764742),('chrXII', 10045630, 1…	11.2279	5.76178	15
SC-2015-PB-X153-B11	1,1,0	chrXII	('chrXII', 10707548, 10778699),('chrXII', 10906746, 10928054),('chrXIII', 8461375, 8464050)	2.80971	2.31465	3
SC-2015-PB-X153-B11	1	chrXIX	('chrXIX', 5673443, 5675252)	0.00053	0.00181	1
SC-2015-PB-X153-B11	1,1,1,1,1,1,1	chrXX	('chrXX', 6975334, 7000317),('chrXX', 7074160, 7088237),('chrXX', 7170513, 7178652),('chrXX', 7662344, 7686136),('chrXX', 8230667, 8252059),('chrXX', 8347258, 8386967),('chrXX', 9371965, 9424907)	1.80466	2.42459	7
SC-2015-PB-X153-B11	1,1,1,1,1,1	chrXX	('chrXX', 9613012, 9616715),('chrXX', 9766872, 9790952),('chrXX', 9977444, 10006092),('chrXX', 10354408, 10392239),('chrXX', 10577479, 10658833),('chrXX', 10777390, 10822609)	0.90971	1.20589	6
SC-2015-PB-X153-B11	1,1	chrXX	('chrXX', 11530314, 11671566),('chrXX', 11886822, 11921574)	0.45236	0.25001	2
SC-2015-PB-X153-B11	1	chrXX	('chrXX', 13260771, 13329224)	0.14171	0.06845	1
SC-2015-PB-X153-B12	1,1,1,1,1,1,1,1,1,1	chrIV	('chrIV', 9645704, 9702141),('chrIV', 10495821, 10636655),('chrIV', 11003847, 11050746),('chrIV', 11211927, 11225935),('chrIV', 11376755, 11391473),('chrIV', 11475651, 11501305),('chrIV', 11678918, 11720288),('chrIV', 11868782, 11982836),('chrIV', 12345019, 12576455),('chrIV', 12762355, 13002578)	4.73525	3.30044	10
SC-2015-PB-X153-B12	1,1,1,1,1,1,1	chrIV	('chrIV', 13346903, 13461891),('chrIV', 13857405, 14017452),('chrIV', 14326747, 14349257),('chrIV', 14486526, 14541307),('chrIV', 15047761, 15114807),('chrIV', 15520835, 15630558),('chrIV', 15734076, 15924094)	3.54784	2.4622	7
SC-2015-PB-X153-B12	1,1,1,1,1,1	chrIV	('chrIV', 19874158, 20267644),('chrIV', 20364549, 20428956),('chrIV', 20512275, 20532219),('chrIV', 20863264, 21058729),('chrIV', 21225985, 21426295),('chrIV', 21511744, 21543814)	1.44372	1.27617	6
SC-2015-PB-X153-B12	1,1,1,1,1,1,1,1,1,1,1	chrIV	('chrIV', 22163655, 22222092),('chrIV', 22273550, 22387764),('chrIV', 23203118, 23260295),('chrIV', 24866868, 24893796),('chrIV', 24951897, 25017064),('chrIV', 25435733, 25636081),('chrIV', 26470166, 26472414),('chrIV', 26535454, 26611907),('chrIV', 26702381, 26862659),('chrIV', 26919845, 26925083),('chrIV', 27052851, 27068474)	2.65719	4.84638	11
SC-2015-PB-X153-B12	1,0	chrIV	('chrIV', 27507771, 27513579),('chrIV', 28215127, 28219409)	1.98381	0.70583	2
SC-2015-PB-X153-B12	1	chrIV	('chrIV', 28893323, 28899439)	0.01066	0.00612	1
SC-2015-PB-X153-B12	1,1,1,1,1,1,1	chrIX	('chrIX', 8409406, 8482918),('chrIX', 8693538, 8709348),('chrIX', 9246372, 9248838),('chrIX', 9325816, 9336512),('chrIX', 9392693, 9475442),('chrIX', 9753869, 9767020),('chrIX', 10016013, 10033264)	2.44095	1.55035	7
SC-2015-PB-X153-B12	1,1,1,1,1,1,1,1,1	chrIX	('chrIX', 11302886, 11318624),('chrIX', 11702272, 11737094),('chrIX', 11898395, 11898994),('chrIX', 12924997, 12938722),('chrIX', 13024611, 13026517),('chrIX', 13368107, 13390524),('chrIX', 13499764, 13556794),('chrIX', 13713144, 13747322),('chrIX', 13835313, 13841399)	2.737	2.52278	9
SC-2015-PB-X153-B12	1	chrIX	('chrIX', 15674294, 15691053)	0.05646	0.01676	1
SC-2015-PB-X153-B12	0	chrV	('chrV', 11205985, 11206015)	0	3e-05	1
SC-2015-PB-X153-B12	1	chrVII	('chrVII', 21020511, 21020637)	1e-05	0.00013	1
SC-2015-PB-X153-B12	1	chrVIII	('chrVIII', 8243104, 8366052)	0.13262	0.12295	1
SC-2015-PB-X153-B12	1,1,1,1,1,1	chrVIII	('chrVIII', 9207065, 9215991),('chrVIII', 9399164, 9453191),('chrVIII', 9619553, 9702383),('chrVIII', 9803307, 9821764),('chrVIII', 10568822, 10570971),('chrVIII', 10807776, 10872886)	1.07083	1.6569	6
SC-2015-PB-X153-B12	1,1,1,1	chrXI	('chrXI', 3848292, 3850184),('chrXI', 3968108, 3977923),('chrXI', 5885524, 5912268),('chrXI', 6184869, 6669320)	8.21215	2.81914	4
SC-2015-PB-X153-B12	1	chrXI	('chrXI', 6997946, 7002829)	0.03189	0.00488	1
SC-2015-PB-X153-B12	1	chrXI	('chrXI', 12027149, 12038358)	0.00894	0.01121	1
SC-2015-PB-X153-B12	0,0,0,0	chrXII	('chrXII', 5067512, 5070382),('chrXII', 5776918, 5777131),('chrXII', 6116751, 6132327),('chrXII', 6591836, 6684812)	3.59277	1.61443	4
SC-2015-PB-X153-B12	0,0,0,0,0,0,0,0,0	chrXII	('chrXII', 7747971, 7968794),('chrXII', 8216232, 8381168),('chrXII', 8754618, 8845336),('chrXII', 8998525, 9015089),('chrXII', 9146945, 9181268),('chrXII', 9345669, 9350156),('chrXII', 9759238, 9764742),('chrXII', 10045630, 10048242),('chrXII', 10168745, 10170106)	3.08658	2.20131	9
SC-2015-PB-X153-B12	0,0,1	chrXII	('chrXII', 10707548, 10778699),('chrXII', 10906746, 10928054),('chrXIII', 8461375, 8464050)	2.80971	2.31465	3
SC-2015-PB-X153-B12	0,1,0	chrXIX	('chrXIX', 2616293, 2640746),('chrXIX', 2728876, 2740544),('chrXIX', 5673443, 5675252)	8.39477	3.03451	3
SC-2015-PB-X153-B12	1	chrXVI	('chrXVI', 11629190, 11630140)	0.00112	0.00095	1
SC-2015-PB-X153-B12	1,1	chrXXI	('chrXXI', 1799330, 1851556),('chrXXI', 2111383, 2208871)	0.63326	0.35731	2
SC-2015-PB-X153-B12	1,1,1,1,1,1,1,1,1,1	chrXXI	('chrXXI', 3349744, 3381212),('chrXXI', 3449657, 3454256),('chrXXI', 6308460, 6321874),('chrXXI', 6798437, 6815453),('chrXXI', 7177779, 7217149),('chrXXI', 8543099, 8594759),('chrXXI', 9282831, 9330825),('chrXXI', 9510357, 9618730),('chrXXI', 9726424, 11658344),('chrXXI', 12007318, 12017013)	67.6398	8.6358	10
SC-2015-PB-X153-B1	1	chrI	('chrI', 26105785, 26548133)	1.83782	0.44235	1
SC-2015-PB-X153-B1	1,1,1,1,1	chrIV	('chrIV', 26470166, 26472414),('chrIV', 26535454, 26611907),('chrIV', 26702381, 26862659),('chrIV', 26919845, 26925083),('chrIV', 27052851, 27068474)	0.51045	0.59606	5
SC-2015-PB-X153-B1	1	chrIV	('chrIV', 27507771, 27513579)	0.02174	0.00581	1
SC-2015-PB-X153-B1	1,1,1	chrIV	('chrIV', 28291323, 28293629),('chrIV', 28490523, 28496263),('chrIV', 28893323, 28899439)	0.77682	0.60581	3
SC-2015-PB-X153-B1	1,1	chrVIII	('chrVIII', 8243104, 8366052),('chrVIII', 9007121, 9046773)	1.15168	0.68072	2
SC-2015-PB-X153-B1	0,1,1,1,0,1	chrVIII	('chrVIII', 9619553, 9702383),('chrVIII', 9803307, 9821764),('chrVIII', 10568822, 10570971),('chrVIII', 10807776, 10872886),('chrVIII', 11540080, 11546929),('chrVIII', 11735422, 11767295)	1.54121	2.06491	6
SC-2015-PB-X153-B1	1	chrX	('chrX', 14311696, 14340790)	0.1778	0.02909	1
SC-2015-PB-X153-B1	1,1	chrXI	('chrXI', 5885524, 5912268),('chrXI', 6184869, 6669320)	2.73053	0.75705	2
SC-2015-PB-X153-B1	1	chrXI	('chrXI', 6997946, 7002829)	0.03189	0.00488	1
SC-2015-PB-X153-B1	1,1,1	chrXI	('chrXI', 7319009, 7348566),('chrXI', 7402516, 7415707),('chrXI', 8095447, 8197544)	1.59429	0.84898	3
SC-2015-PB-X153-B1	1,1,1,1,1,1,1,1	chrXI	('chrXI', 8667733, 8699314),('chrXI', 8931254, 8975376),('chrXI', 9188887, 9198503),('chrXI', 9467831, 9470175),('chrXI', 9823434, 9904248),('chrXI', 10291033, 10328126),('chrXI', 10614139, 10615576),('chrXI', 10671952, 10676497)	3.44502	1.97718	8
SC-2015-PB-X153-B1	0	chrXI	('chrXI', 12027149, 12038358)	0.00894	0.01121	1
SC-2015-PB-X153-B1	1	chrXVI	('chrXVI', 11629190, 11630140)	0.00112	0.00095	1
SC-2015-PB-X153-B1	1,1,1,1,1,1,1	chrXX	('chrXX', 6975334, 7000317),('chrXX', 7074160, 7088237),('chrXX', 7170513, 7178652),('chrXX', 7662344, 7686136),('chrXX', 8230667, 8252059),('chrXX', 8347258, 8386967),('chrXX', 9371965, 9424907)	1.80466	2.42459	7
SC-2015-PB-X153-B1	0,1,1,1,1,1	chrXX	('chrXX', 9613012, 9616715),('chrXX', 9766872, 9790952),('chrXX', 9977444, 10006092),('chrXX', 10354408, 10392239),('chrXX', 10577479, 10658833),('chrXX', 10777390, 10822609)	0.90971	1.20589	6
SC-2015-PB-X153-B1	1,1	chrXX	('chrXX', 11530314, 11671566),('chrXX', 11886822, 11921574)	0.45236	0.25001	2
SC-2015-PB-X153-B1	1,1,1,1,0,1,0,1,1,1,1,1,1,1,1,1	chrXX	('chrXX', 13260771, 13329224),('chrXX', 13968383, 13997328),('chrXX', 14093201, 14104423),('chrXXI', 1799330, 1851556),('chrXXI', 2111383, 2208871),('chrXXI', 2294442, 2301393),('chrXXI', 3349744, 3381212),('chrXXI', 3449657, 3454256),('chrXXI', 6308460, 6321874),('chrXXI', 6798437, 6815453),('chrXXI', 7177779, 7217149),('chrXXI', 8543099, 8594759),('chrXXI', 9282831, 9330825),('chrXXI', 9510357,…	1.71058	1.31221	16
SC-2015-PB-X153-B2	1,1,1,1,1,1,1,1,1	chrI	('chrI', 26105785, 26548133),('chrIV', 8340141, 8435128),('chrIV', 8525484, 8547434),('chrIV', 9088814, 9167577),('chrIV', 9378675, 9388710),('chrIV', 9645704, 9702141),('chrIV', 10495821, 10636655),('chrIV', 11003847, 11050746),('chrIV', 11211927, 11225935)	31.2247	15.3222	9
SC-2015-PB-X153-B2	1,1,1,1,1,1,1,1,1,1,1	chrIV	('chrIV', 11475651, 11501305),('chrIV', 11678918, 11720288),('chrIV', 11868782, 11982836),('chrIV', 12345019, 12576455),('chrIV', 12762355, 13002578),('chrIV', 13074057, 13113291),('chrIV', 13346903, 13461891),('chrIV', 13857405, 14017452),('chrIV', 14326747, 14349257),('chrIV', 14486526, 14541307),('chrIV', 15047761, 15114807)	4.08932	3.6135	11
SC-2015-PB-X153-B2	1	chrIX	('chrIX', 4913535, 4925075)	3e-05	0.01154	1
SC-2015-PB-X153-B2	1,1,1,1,0,1,1,1	chrIX	('chrIX', 7661568, 7697972),('chrIX', 8409406, 8482918),('chrIX', 8693538, 8709348),('chrIX', 9246372, 9248838),('chrIX', 9325816, 9336512),('chrIX', 9392693, 9475442),('chrIX', 9753869, 9767020),('chrIX', 10016013, 10033264)	3.82536	2.33529	8
SC-2015-PB-X153-B2	1,1	chrIX	('chrIX', 11302886, 11318624),('chrIX', 11702272, 11737094)	0.57791	0.41847	2
SC-2015-PB-X153-B2	1,0,1,1,1,1	chrIX	('chrIX', 12924997, 12938722),('chrIX', 13024611, 13026517),('chrIX', 13368107, 13390524),('chrIX', 13499764, 13556794),('chrIX', 13713144, 13747322),('chrIX', 13835313, 13841399)	0.90093	0.90268	6
SC-2015-PB-X153-B2	1,0,1,1,1	chrIX	('chrIX', 15674294, 15691053),('chrV', 6141711, 6165791),('chrV', 6467693, 6675544),('chrV', 6797027, 6807221),('chrV', 11205985, 11206015)	8.57595	4.48504	5
SC-2015-PB-X153-B2	1	chrVIII	('chrVIII', 8243104, 8366052)	0.13262	0.12295	1
SC-2015-PB-X153-B2	1,1,0,1,1,1	chrVIII	('chrVIII', 9207065, 9215991),('chrVIII', 9399164, 9453191),('chrVIII', 9619553, 9702383),('chrVIII', 9803307, 9821764),('chrVIII', 10568822, 10570971),('chrVIII', 10807776, 10872886)	1.07083	1.6569	6
SC-2015-PB-X153-B2	0,0,0,1,0,1,0,1,0,0,0,0	chrXI	('chrXI', 3968108, 3977923),('chrXI', 5885524, 5912268),('chrXI', 6184869, 6669320),('chrXI', 6846967, 6856737),('chrXI', 6997946, 7002829),('chrXI', 7075556, 7179089),('chrXI', 7319009, 7348566),('chrXI', 7402516, 7415707),('chrXI', 8095447, 8197544),('chrXI', 8498901, 8510089),('chrXI', 8667733, 8699314),('chrXI', 8931254, 8975376)	11.5998	4.99745	12
SC-2015-PB-X153-B2	0,0,0,1,0,0,1	chrXI	('chrXI', 9467831, 9470175),('chrXI', 9823434, 9904248),('chrXI', 10291033, 10328126),('chrXI', 10614139, 10615576),('chrXI', 10671952, 10676497),('chrXI', 10844760, 10847604),('chrXI', 11479222, 11483465)	4.06754	2.01329	7
SC-2015-PB-X153-B2	1,1,0	chrXXI	('chrXXI', 1799330, 1851556),('chrXXI', 2111383, 2208871),('chrXXI', 2294442, 2301393)	0.65966	0.44984	3
SC-2015-PB-X153-B2	1,1,1,1,1,1	chrXXI	('chrXXI', 3449657, 3454256),('chrXXI', 6308460, 6321874),('chrXXI', 6798437, 6815453),('chrXXI', 7177779, 7217149),('chrXXI', 8543099, 8594759),('chrXXI', 9282831, 9330825)	59.3034	5.87657	6
SC-2015-PB-X153-B2	1	chrXXI	('chrXXI', 9726424, 11658344)	6.45823	1.93192	1
SC-2015-PB-X153-B3	1	chrIX	('chrIX', 11702272, 11737094)	0.06961	0.03482	1
SC-2015-PB-X153-B3	1,1	chrV	('chrV', 6141711, 6165791),('chrV', 6467693, 6675544)	1.63247	0.50975	2
SC-2015-PB-X153-B3	1	chrV	('chrV', 11205985, 11206015)	0	3e-05	1
SC-2015-PB-X153-B3	0,1,1	chrXIII	('chrXIII', 8461375, 8464050),('chrXIII', 10697238, 10698923),('chrXIII', 11792963, 11866003)	2.95123	3.40195	3
SC-2015-PB-X153-B4	1	chrI	('chrI', 26105785, 26548133)	1.83782	0.44235	1
SC-2015-PB-X153-B4	1	chrIX	('chrIX', 7542118, 7542544)	0	0.00043	1
SC-2015-PB-X153-B4	0,0,1,1	chrXI	('chrXI', 3848292, 3850184),('chrXI', 3968108, 3977923),('chrXI', 5885524, 5912268),('chrXI', 6184869, 6669320)	8.21215	2.81914	4
SC-2015-PB-X153-B4	1,1,1	chrXI	('chrXI', 6997946, 7002829),('chrXI', 7075556, 7179089),('chrXI', 7319009, 7348566)	0.82276	0.34574	3
SC-2015-PB-X153-B4	1,0,1,1	chrXI	('chrXI', 8095447, 8197544),('chrXI', 8498901, 8510089),('chrXI', 8667733, 8699314),('chrXI', 8931254, 8975376)	0.65711	0.77783	4
SC-2015-PB-X153-B4	1,1,1	chrXI	('chrXI', 9467831, 9470175),('chrXI', 9823434, 9904248),('chrXI', 10291033, 10328126)	1.57676	0.85795	3
SC-2015-PB-X153-B4	1,1	chrXI	('chrXI', 10671952, 10676497),('chrXI', 10844760, 10847604)	0.44565	0.17111	2
SC-2015-PB-X153-B4	1	chrXI	('chrXI', 12027149, 12038358)	0.00894	0.01121	1
SC-2015-PB-X153-B4	1,0,1,1,1,1,1,1,1,1,1,0	chrXIV	('chrXIV', 11780404, 11784692),('chrXIX', 2616293, 2640746),('chrXIX', 2728876, 2740544),('chrXIX', 5673443, 5675252),('chrXIX', 9497761, 9505425),('chrXIX', 9646831, 9742739),('chrXIX', 9895799, 9937027),('chrXIX', 10547428, 10564241),('chrXIX', 10640397, 10663034),('chrXIX', 11040861, 11159752),('chrXIX', 11279118, 11326264),('chrXVI', 11629190, 11630140)	0.33773	0.15455	12
SC-2015-PB-X153-B5	1,1,1,1,1,1,1,1,1,1	chrIV	('chrIV', 9645704, 9702141),('chrIV', 10495821, 10636655),('chrIV', 11003847, 11050746),('chrIV', 11211927, 11225935),('chrIV', 11376755, 11391473),('chrIV', 11475651, 11501305),('chrIV', 11678918, 11720288),('chrIV', 11868782, 11982836),('chrIV', 12345019, 12576455),('chrIV', 12762355, 13002578)	4.73525	3.30044	10
SC-2015-PB-X153-B5	1,1,1,1,1,1,1,0	chrIV	('chrIV', 13346903, 13461891),('chrIV', 13857405, 14017452),('chrIV', 14326747, 14349257),('chrIV', 14486526, 14541307),('chrIV', 15047761, 15114807),('chrIV', 15520835, 15630558),('chrIV', 15734076, 15924094),('chrIV', 16763582, 16796358)	4.95855	3.33447	8
SC-2015-PB-X153-B5	1,1,1,1,1,1,1,1,1,1,1,1,1,1,1,1,1,1	chrIV	('chrIV', 19874158, 20267644),('chrIV', 20364549, 20428956),('chrIV', 20512275, 20532219),('chrIV', 20863264, 21058729),('chrIV', 21225985, 21426295),('chrIV', 21511744, 21543814),('chrIV', 21867143, 22030942),('chrIV', 22163655, 22222092),('chrIV', 22273550, 22387764),('chrIV', 23203118, 23260295),('chrIV', 24866868, 24893796),('chrIV', 24951897, 25017064),('chrIV', 25435733, 25636081),('chrIV',…	4.3092	6.80083	18
SC-2015-PB-X153-B5	1,1,1	chrIV	('chrIV', 27507771, 27513579),('chrIV', 28215127, 28219409),('chrIV', 28291323, 28293629)	2.21564	0.78005	3
SC-2015-PB-X153-B5	1	chrIV	('chrIV', 28893323, 28899439)	0.01066	0.00612	1
SC-2015-PB-X153-B5	1,1,1,1,1,1	chrV	('chrV', 6141711, 6165791),('chrV', 6467693, 6675544),('chrV', 6797027, 6807221),('chrV', 11205985, 11206015),('chrVII', 7331625, 7391907),('chrVII', 7576148, 7578045)	4.75973	1.41225	6
SC-2015-PB-X153-B5	1,1,1,1	chrVII	('chrVII', 8081693, 8095841),('chrVII', 8319013, 8321684),('chrVII', 8561404, 8630098),('chrVII', 8685205, 8748620)	1.25793	0.65278	4
SC-2015-PB-X153-B5	1,1,1,1,1,1,1,1,1,1,1,1,1,1,1,0,1,1,1,1	chrVII	('chrVII', 9810880, 9966046),('chrVII', 10595523, 10622965),('chrVII', 10695475, 10758647),('chrVII', 10825959, 10888215),('chrVII', 12848924, 13034997),('chrVII', 14859578, 14924251),('chrVII', 15150903, 15171704),('chrVII', 15329234, 15381992),('chrVII', 15453442, 15458137),('chrVII', 15614096, 15701873),('chrVII', 15914786, 15986903),('chrVII', 16110135, 16204186),('chrVII', 16808769, 16881470…	5.49473	8.50141	20
SC-2015-PB-X153-B5	1,1,1,1,1,1,1	chrVII	('chrVII', 18916019, 18972758),('chrVII', 19499734, 19506055),('chrVII', 19687888, 19891745),('chrVII', 20105822, 20127560),('chrVII', 20192473, 20235550),('chrVII', 20327750, 20472104),('chrVII', 20611560, 20669085)	0.9327	1.69633	7
SC-2015-PB-X153-B5	1,0,1,1,1,1	chrVII	('chrVII', 21466205, 21491183),('chrVII', 22484561, 22533720),('chrVII', 22725642, 22755436),('chrVII', 22954277, 22954435),('chrVII', 24070745, 24127525),('chrVII', 25341792, 25342048)	6.97984	3.85087	6
SC-2015-PB-X153-B5	0,0,1,0,1,0	chrXI	('chrXI', 3848292, 3850184),('chrXI', 3968108, 3977923),('chrXI', 5885524, 5912268),('chrXI', 6184869, 6669320),('chrXI', 6846967, 6856737),('chrXI', 6997946, 7002829)	9.18422	3.15265	6
SC-2015-PB-X153-B5	0,0,0,0,0,0,1,0,0,0,0,0,1,1,1,1,1,1,1,1	chrXI	('chrXI', 7319009, 7348566),('chrXI', 7402516, 7415707),('chrXI', 8095447, 8197544),('chrXI', 8498901, 8510089),('chrXI', 8667733, 8699314),('chrXI', 8931254, 8975376),('chrXI', 9188887, 9198503),('chrXI', 9467831, 9470175),('chrXI', 9823434, 9904248),('chrXI', 10291033, 10328126),('chrXI', 10614139, 10615576),('chrXI', 10671952, 10676497),('chrXI', 10844760, 10847604),('chrXI', 11479222, 1148346…	1.71246	0.66375	20
SC-2015-PB-X153-B5	1,1,1,1,1,1,1,1,1	chrXII	('chrXII', 7747971, 7968794),('chrXII', 8216232, 8381168),('chrXII', 8754618, 8845336),('chrXII', 8998525, 9015089),('chrXII', 9146945, 9181268),('chrXII', 9345669, 9350156),('chrXII', 9759238, 9764742),('chrXII', 10045630, 10048242),('chrXII', 10168745, 10170106)	3.08658	2.20131	9
SC-2015-PB-X153-B5	1,1	chrXII	('chrXII', 10707548, 10778699),('chrXII', 10906746, 10928054)	0.16035	0.14935	2
SC-2015-PB-X153-B5	1,1	chrXIII	('chrXIII', 10697238, 10698923),('chrXIII', 11792963, 11866003)	0.94901	1.16708	2
SC-2015-PB-X153-B5	1,1,1,1,1,1	chrXXI	('chrXXI', 1799330, 1851556),('chrXXI', 2111383, 2208871),('chrXXI', 2294442, 2301393),('chrXXI', 3349744, 3381212),('chrXXI', 3449657, 3454256),('chrXXI', 6308460, 6321874)	4.56319	4.47032	6
SC-2015-PB-X153-B5	1,1,1	chrXXI	('chrXXI', 7177779, 7217149),('chrXXI', 8543099, 8594759),('chrXXI', 9282831, 9330825)	56.7623	2.11368	3
SC-2015-PB-X153-B5	1	chrXXI	('chrXXI', 9726424, 11658344)	6.45823	1.93192	1
SC-2015-PB-X153-B6	1	chrIV	('chrIV', 14326747, 14349257)	0.01214	0.02251	1
SC-2015-PB-X153-B6	1	chrIX	('chrIX', 11702272, 11737094)	0.06961	0.03482	1
SC-2015-PB-X153-B6	1,1,1,1,1,1,1,1,0,1,1	chrV	('chrV', 6141711, 6165791),('chrV', 6467693, 6675544),('chrV', 6797027, 6807221),('chrV', 11205985, 11206015),('chrVII', 7331625, 7391907),('chrVII', 7576148, 7578045),('chrVII', 7967618, 7985249),('chrVII', 8081693, 8095841),('chrVII', 8319013, 8321684),('chrVII', 8561404, 8630098),('chrVII', 8685205, 8748620)	7.48181	2.58283	11
SC-2015-PB-X153-B6	1,1,1,1,1,1	chrVII	('chrVII', 9810880, 9966046),('chrVII', 10595523, 10622965),('chrVII', 10695475, 10758647),('chrVII', 10825959, 10888215),('chrVII', 12848924, 13034997),('chrVII', 14859578, 14924251)	3.95672	4.95821	6
SC-2015-PB-X153-B6	1,1,1,1,1,1,1,1	chrVII	('chrVII', 15329234, 15381992),('chrVII', 15453442, 15458137),('chrVII', 15614096, 15701873),('chrVII', 15914786, 15986903),('chrVII', 16110135, 16204186),('chrVII', 16808769, 16881470),('chrVII', 17059363, 17083387),('chrVII', 17152366, 17220531)	0.85052	1.83854	8
SC-2015-PB-X153-B6	1,1,1,1	chrVII	('chrVII', 17749620, 17828205),('chrVII', 18073349, 18101947),('chrVII', 18179140, 18195442),('chrVII', 18409014, 18467451)	0.27798	0.63925	4
SC-2015-PB-X153-B6	1,1,1,1,1,1	chrVII	('chrVII', 18916019, 18972758),('chrVII', 19499734, 19506055),('chrVII', 19687888, 19891745),('chrVII', 20105822, 20127560),('chrVII', 20192473, 20235550),('chrVII', 20327750, 20472104)	0.86889	1.49935	6
SC-2015-PB-X153-B6	0,1,1,1	chrVII	('chrVII', 21020511, 21020637),('chrVII', 21466205, 21491183),('chrVII', 22484561, 22533720),('chrVII', 22725642, 22755436)	0.9698	1.7348	4
SC-2015-PB-X153-B6	1	chrVII	('chrVII', 24070745, 24127525)	0.09995	0.05678	1
SC-2015-PB-X153-B6	1,0,1	chrVIII	('chrVIII', 8243104, 8366052),('chrVIII', 9007121, 9046773),('chrVIII', 9207065, 9215991)	1.48069	0.84994	3
SC-2015-PB-X153-B6	0,1,1,1,1,1	chrVIII	('chrVIII', 9619553, 9702383),('chrVIII', 9803307, 9821764),('chrVIII', 10568822, 10570971),('chrVIII', 10807776, 10872886),('chrVIII', 11540080, 11546929),('chrVIII', 11735422, 11767295)	1.54121	2.06491	6
SC-2015-PB-X153-B6	1	chrVIII	('chrVIII', 12988379, 13007213)	0.02932	0.01883	1
SC-2015-PB-X153-B6	1,1,1,1,1,1	chrXI	('chrXI', 3848292, 3850184),('chrXI', 3968108, 3977923),('chrXI', 5885524, 5912268),('chrXI', 6184869, 6669320),('chrXI', 6846967, 6856737),('chrXI', 6997946, 7002829)	9.18422	3.15265	6
SC-2015-PB-X153-B6	1,1,1,1,1,1,1,1,1,1,1,1	chrXI	('chrXI', 7319009, 7348566),('chrXI', 7402516, 7415707),('chrXI', 8095447, 8197544),('chrXI', 8498901, 8510089),('chrXI', 8667733, 8699314),('chrXI', 8931254, 8975376),('chrXI', 9188887, 9198503),('chrXI', 9467831, 9470175),('chrXI', 9823434, 9904248),('chrXI', 10291033, 10328126),('chrXI', 10614139, 10615576),('chrXI', 10671952, 10676497)	5.23889	3.32793	12
SC-2015-PB-X153-B6	1	chrXI	('chrXI', 12027149, 12038358)	0.00894	0.01121	1
SC-2015-PB-X153-B6	1	chrXIII	('chrXIII', 8461375, 8464050)	0.00043	0.00267	1
SC-2015-PB-X153-B6	1	chrXIV	('chrXIV', 11780404, 11784692)	0.00191	0.00429	1
SC-2015-PB-X153-B6	1	chrXX	('chrXX', 6975334, 7000317)	0.02515	0.02498	1
SC-2015-PB-X153-B6	1,1,1	chrXX	('chrXX', 7170513, 7178652),('chrXX', 7662344, 7686136),('chrXX', 8230667, 8252059)	0.71582	1.07341	3
SC-2015-PB-X153-B6	1	chrXX	('chrXX', 9371965, 9424907)	0.06651	0.05294	1
SC-2015-PB-X153-B6	1,1,1,1,1,1,0,1,1,1,1	chrXX	('chrXX', 9977444, 10006092),('chrXX', 10354408, 10392239),('chrXX', 10577479, 10658833),('chrXX', 10777390, 10822609),('chrXX', 11314926, 11361456),('chrXX', 11530314, 11671566),('chrXX', 11886822, 11921574),('chrXX', 12431344, 12437139),('chrXX', 13260771, 13329224),('chrXX', 13968383, 13997328),('chrXX', 14093201, 14104423)	5.1605	4.09833	11
SC-2015-PB-X153-B6	1,0,1	chrXXI	('chrXXI', 2111383, 2208871),('chrXXI', 2294442, 2301393),('chrXXI', 3349744, 3381212)	2.52024	1.17234	3
SC-2015-PB-X153-B6	1	chrXXI	('chrXXI', 6308460, 6321874)	0.00463	0.01341	1
SC-2015-PB-X153-B6	1,1	chrXXI	('chrXXI', 7177779, 7217149),('chrXXI', 8543099, 8594759)	55.0203	1.37761	2
SC-2015-PB-X153-B6	1	chrXXI	('chrXXI', 12007318, 12017013)	0.03907	0.0097	1
SC-2015-PB-X153-B7	1,1	chrI	('chrI', 24465861, 24470156),('chrI', 26105785, 26548133)	10.1486	2.07798	2
SC-2015-PB-X153-B7	1,1	chrIV	('chrIV', 9645704, 9702141),('chrIV', 10495821, 10636655)	1.77844	0.93451	2
SC-2015-PB-X153-B7	1,1,1,1,1,1,1	chrIV	('chrIV', 11211927, 11225935),('chrIV', 11376755, 11391473),('chrIV', 11475651, 11501305),('chrIV', 11678918, 11720288),('chrIV', 11868782, 11982836),('chrIV', 12345019, 12576455),('chrIV', 12762355, 13002578)	2.32713	1.77664	7
SC-2015-PB-X153-B7	1,1,1,1,1	chrIV	('chrIV', 13346903, 13461891),('chrIV', 13857405, 14017452),('chrIV', 14326747, 14349257),('chrIV', 14486526, 14541307),('chrIV', 15047761, 15114807)	2.08392	1.65292	5
SC-2015-PB-X153-B7	0,0,0,1,1,1	chrV	('chrV', 6141711, 6165791),('chrV', 6467693, 6675544),('chrV', 6797027, 6807221),('chrV', 11205985, 11206015),('chrVII', 7331625, 7391907),('chrVII', 7576148, 7578045)	4.75973	1.41225	6
SC-2015-PB-X153-B7	1,1,1,1	chrVII	('chrVII', 8081693, 8095841),('chrVII', 8319013, 8321684),('chrVII', 8561404, 8630098),('chrVII', 8685205, 8748620)	1.25793	0.65278	4
SC-2015-PB-X153-B7	1,1,1,1,1,1,1	chrVII	('chrVII', 9810880, 9966046),('chrVII', 10595523, 10622965),('chrVII', 10695475, 10758647),('chrVII', 10825959, 10888215),('chrVII', 12848924, 13034997),('chrVII', 14859578, 14924251),('chrVII', 15150903, 15171704)	4.10785	5.20566	7
SC-2015-PB-X153-B7	1,0,1,1,1,1,1,1,1,1,1,1	chrVII	('chrVII', 15453442, 15458137),('chrVII', 15614096, 15701873),('chrVII', 15914786, 15986903),('chrVII', 16110135, 16204186),('chrVII', 16808769, 16881470),('chrVII', 17059363, 17083387),('chrVII', 17152366, 17220531),('chrVII', 17369610, 17382198),('chrVII', 17749620, 17828205),('chrVII', 18073349, 18101947),('chrVII', 18179140, 18195442),('chrVII', 18409014, 18467451)	1.21892	3.00931	12
SC-2015-PB-X153-B7	1,1,1,1,1,1,1,0,1	chrVII	('chrVII', 18916019, 18972758),('chrVII', 19499734, 19506055),('chrVII', 19687888, 19891745),('chrVII', 20105822, 20127560),('chrVII', 20192473, 20235550),('chrVII', 20327750, 20472104),('chrVII', 20611560, 20669085),('chrVII', 21020511, 21020637),('chrVII', 21466205, 21491183)	1.65837	2.51843	9
SC-2015-PB-X153-B7	1,0,1,1,1,1,1	chrVII	('chrVII', 22725642, 22755436),('chrVII', 22954277, 22954435),('chrVII', 24070745, 24127525),('chrVII', 25341792, 25342048),('chrVIII', 8243104, 8366052),('chrVIII', 9007121, 9046773),('chrVIII', 9207065, 9215991)	8.57508	13.5395	7
SC-2015-PB-X153-B7	1,1,1,1,1	chrVIII	('chrVIII', 9803307, 9821764),('chrVIII', 10568822, 10570971),('chrVIII', 10807776, 10872886),('chrVIII', 11540080, 11546929),('chrVIII', 11735422, 11767295)	1.46015	1.94553	5
SC-2015-PB-X153-B7	1	chrVIII	('chrVIII', 12988379, 13007213)	0.02932	0.01883	1
SC-2015-PB-X153-B7	1,1,1,1	chrXI	('chrXI', 3848292, 3850184),('chrXI', 3968108, 3977923),('chrXI', 5885524, 5912268),('chrXI', 6184869, 6669320)	8.21215	2.81914	4
SC-2015-PB-X153-B7	1	chrXI	('chrXI', 6997946, 7002829)	0.03189	0.00488	1
SC-2015-PB-X153-B7	1,1,1,1,1,1,0	chrXI	('chrXI', 7319009, 7348566),('chrXI', 7402516, 7415707),('chrXI', 8095447, 8197544),('chrXI', 8498901, 8510089),('chrXI', 8667733, 8699314),('chrXI', 8931254, 8975376),('chrXI', 9188887, 9198503)	2.56315	1.84994	7
SC-2015-PB-X153-B7	0,1,1,1,1	chrXII	('chrXII', 4384523, 4408327),('chrXII', 5067512, 5070382),('chrXII', 5776918, 5777131),('chrXII', 6116751, 6132327),('chrXII', 6591836, 6684812)	6.73722	2.27649	5
SC-2015-PB-X153-B7	1,1,1,1,1,1,1,1,1	chrXII	('chrXII', 7747971, 7968794),('chrXII', 8216232, 8381168),('chrXII', 8754618, 8845336),('chrXII', 8998525, 9015089),('chrXII', 9146945, 9181268),('chrXII', 9345669, 9350156),('chrXII', 9759238, 9764742),('chrXII', 10045630, 10048242),('chrXII', 10168745, 10170106)	3.08658	2.20131	9
SC-2015-PB-X153-B7	1,1,1,1,1,1	chrXII	('chrXII', 10707548, 10778699),('chrXII', 10906746, 10928054),('chrXIII', 8461375, 8464050),('chrXIII', 10697238, 10698923),('chrXIII', 11792963, 11866003),('chrXIII', 12110571, 12166890)	1.9464	1.38819	6
SC-2015-PB-X153-B7	0,1,1,0,0,0,0,0,0,0	chrXIX	('chrXIX', 2616293, 2640746),('chrXIX', 2728876, 2740544),('chrXIX', 5673443, 5675252),('chrXIX', 9497761, 9505425),('chrXIX', 9646831, 9742739),('chrXIX', 9895799, 9937027),('chrXIX', 10547428, 10564241),('chrXIX', 10640397, 10663034),('chrXIX', 11040861, 11159752),('chrXIX', 11279118, 11326264)	26.33	8.68552	10
SC-2015-PB-X153-B7	1,1,1,1,1,1,1	chrXX	('chrXX', 6975334, 7000317),('chrXX', 7074160, 7088237),('chrXX', 7170513, 7178652),('chrXX', 7662344, 7686136),('chrXX', 8230667, 8252059),('chrXX', 8347258, 8386967),('chrXX', 9371965, 9424907)	1.80466	2.42459	7
SC-2015-PB-X153-B7	1,1,1,1,1,1	chrXX	('chrXX', 9613012, 9616715),('chrXX', 9766872, 9790952),('chrXX', 9977444, 10006092),('chrXX', 10354408, 10392239),('chrXX', 10577479, 10658833),('chrXX', 10777390, 10822609)	0.90971	1.20589	6
SC-2015-PB-X153-B7	1,1	chrXX	('chrXX', 11530314, 11671566),('chrXX', 11886822, 11921574)	0.45236	0.25001	2
SC-2015-PB-X153-B7	1,1,1	chrXX	('chrXX', 13260771, 13329224),('chrXX', 13968383, 13997328),('chrXX', 14093201, 14104423)	1.70479	0.7752	3
SC-2015-PB-X153-B8	1,1,1,1,1,1,1,1,1,1,1,1,1,1,1,1,1,1,1,1,1,1,0	chrIV	('chrIV', 8340141, 8435128),('chrIV', 8525484, 8547434),('chrIV', 9088814, 9167577),('chrIV', 9378675, 9388710),('chrIV', 9645704, 9702141),('chrIV', 10495821, 10636655),('chrIV', 11003847, 11050746),('chrIV', 11211927, 11225935),('chrIV', 11376755, 11391473),('chrIV', 11475651, 11501305),('chrIV', 11678918, 11720288),('chrIV', 11868782, 11982836),('chrIV', 12345019, 12576455),('chrIV', 12762355,…	11.773	8.36123	23
SC-2015-PB-X153-B8	1,1,0,1,1,1,1,1,1,1,1,1,1,1,1,1	chrIV	('chrIV', 19874158, 20267644),('chrIV', 20364549, 20428956),('chrIV', 20512275, 20532219),('chrIV', 20863264, 21058729),('chrIV', 21225985, 21426295),('chrIV', 21511744, 21543814),('chrIV', 21867143, 22030942),('chrIV', 22163655, 22222092),('chrIV', 22273550, 22387764),('chrIV', 23203118, 23260295),('chrIV', 24866868, 24893796),('chrIV', 24951897, 25017064),('chrIV', 25435733, 25636081),('chrIV',…	4.18741	6.59502	16
SC-2015-PB-X153-B8	1,1,1,1	chrIV	('chrIV', 27357302, 27374317),('chrIV', 27507771, 27513579),('chrIV', 28215127, 28219409),('chrIV', 28291323, 28293629)	2.64163	0.91931	4
SC-2015-PB-X153-B8	1	chrIV	('chrIV', 28893323, 28899439)	0.01066	0.00612	1
SC-2015-PB-X153-B8	1,1,1,1,1,1,1	chrIX	('chrIX', 8409406, 8482918),('chrIX', 8693538, 8709348),('chrIX', 9246372, 9248838),('chrIX', 9325816, 9336512),('chrIX', 9392693, 9475442),('chrIX', 9753869, 9767020),('chrIX', 10016013, 10033264)	2.44095	1.55035	7
SC-2015-PB-X153-B8	1	chrIX	('chrIX', 11302886, 11318624)	0.01824	0.01574	1
SC-2015-PB-X153-B8	1,1	chrVII	('chrVII', 7331625, 7391907),('chrVII', 7576148, 7578045)	0.38315	0.18614	2
SC-2015-PB-X153-B8	1,1	chrVII	('chrVII', 8081693, 8095841),('chrVII', 8319013, 8321684)	0.57576	0.22584	2
SC-2015-PB-X153-B8	1	chrVII	('chrVII', 8685205, 8748620)	0.0143	0.06341	1
SC-2015-PB-X153-B8	1,1,1,1,1,1,1,1,0,1,1,1,1,1,1,1,1,1,1,1	chrVII	('chrVII', 9810880, 9966046),('chrVII', 10595523, 10622965),('chrVII', 10695475, 10758647),('chrVII', 10825959, 10888215),('chrVII', 12848924, 13034997),('chrVII', 14859578, 14924251),('chrVII', 15150903, 15171704),('chrVII', 15329234, 15381992),('chrVII', 15453442, 15458137),('chrVII', 15614096, 15701873),('chrVII', 15914786, 15986903),('chrVII', 16110135, 16204186),('chrVII', 16808769, 16881470…	5.49473	8.50141	20
SC-2015-PB-X153-B8	0,1,1,1,1,1,1,1,1,1,1,1,1,1	chrVII	('chrVII', 18916019, 18972758),('chrVII', 19499734, 19506055),('chrVII', 19687888, 19891745),('chrVII', 20105822, 20127560),('chrVII', 20192473, 20235550),('chrVII', 20327750, 20472104),('chrVII', 20611560, 20669085),('chrVII', 21020511, 21020637),('chrVII', 21466205, 21491183),('chrVII', 22484561, 22533720),('chrVII', 22725642, 22755436),('chrVII', 22954277, 22954435),('chrVII', 24070745, 241275…	8.61019	6.36929	14
SC-2015-PB-X153-B8	1	chrXI	('chrXI', 5885524, 5912268)	0.02885	0.02674	1
SC-2015-PB-X153-B8	1	chrXIII	('chrXIII', 8461375, 8464050)	0.00043	0.00267	1
SC-2015-PB-X153-B8	1	chrXVI	('chrXVI', 11629190, 11630140)	0.00112	0.00095	1
SC-2015-PB-X153-B8	1,1,1,1,1,1,1,1,1,1,1,1,1	chrXXI	('chrXXI', 1799330, 1851556),('chrXXI', 2111383, 2208871),('chrXXI', 2294442, 2301393),('chrXXI', 3349744, 3381212),('chrXXI', 3449657, 3454256),('chrXXI', 6308460, 6321874),('chrXXI', 6798437, 6815453),('chrXXI', 7177779, 7217149),('chrXXI', 8543099, 8594759),('chrXXI', 9282831, 9330825),('chrXXI', 9510357, 9618730),('chrXXI', 9726424, 11658344),('chrXXI', 12007318, 12017013)	70.6573	10.1655	13
SC-2015-PB-X153-B9	1,1,1,1,1,1,1,1,1,1,1,1,1,1,1,1,1,1,1	chrIV	('chrIV', 8340141, 8435128),('chrIV', 8525484, 8547434),('chrIV', 9088814, 9167577),('chrIV', 9378675, 9388710),('chrIV', 9645704, 9702141),('chrIV', 10495821, 10636655),('chrIV', 11003847, 11050746),('chrIV', 11211927, 11225935),('chrIV', 11376755, 11391473),('chrIV', 11475651, 11501305),('chrIV', 11678918, 11720288),('chrIV', 11868782, 11982836),('chrIV', 12345019, 12576455),('chrIV', 12762355,…	8.22087	6.10618	19
SC-2015-PB-X153-B9	1,1,1	chrV	('chrV', 6141711, 6165791),('chrV', 6467693, 6675544),('chrV', 6797027, 6807221)	1.97931	0.64143	3
SC-2015-PB-X153-B9	1,1	chrVII	('chrVII', 7331625, 7391907),('chrVII', 7576148, 7578045)	0.38315	0.18614	2
SC-2015-PB-X153-B9	1,1,1,1	chrVII	('chrVII', 8081693, 8095841),('chrVII', 8319013, 8321684),('chrVII', 8561404, 8630098),('chrVII', 8685205, 8748620)	1.25793	0.65278	4
SC-2015-PB-X153-B9	1,1,1,1,1,1,1,1,1,1,1,1,1,1,1,1,1,1,1,1	chrVII	('chrVII', 9810880, 9966046),('chrVII', 10595523, 10622965),('chrVII', 10695475, 10758647),('chrVII', 10825959, 10888215),('chrVII', 12848924, 13034997),('chrVII', 14859578, 14924251),('chrVII', 15150903, 15171704),('chrVII', 15329234, 15381992),('chrVII', 15453442, 15458137),('chrVII', 15614096, 15701873),('chrVII', 15914786, 15986903),('chrVII', 16110135, 16204186),('chrVII', 16808769, 16881470…	5.49473	8.50141	20
SC-2015-PB-X153-B9	1,0,1,1,1,1,1,0,1,1,1,0,1,1	chrVII	('chrVII', 18916019, 18972758),('chrVII', 19499734, 19506055),('chrVII', 19687888, 19891745),('chrVII', 20105822, 20127560),('chrVII', 20192473, 20235550),('chrVII', 20327750, 20472104),('chrVII', 20611560, 20669085),('chrVII', 21020511, 21020637),('chrVII', 21466205, 21491183),('chrVII', 22484561, 22533720),('chrVII', 22725642, 22755436),('chrVII', 22954277, 22954435),('chrVII', 24070745, 241275…	8.61019	6.36929	14
SC-2015-PB-X153-B9	1	chrXI	('chrXI', 6997946, 7002829)	0.03189	0.00488	1
SC-2015-PB-X153-B9	1,1,1,1	chrXII	('chrXII', 7747971, 7968794),('chrXII', 8216232, 8381168),('chrXII', 8754618, 8845336),('chrXII', 8998525, 9015089)	1.35616	1.04629	4
SC-2015-PB-X153-B9	1	chrXIII	('chrXIII', 8461375, 8464050)	0.00043	0.00267	1
SC-2015-PB-X153-B9	1	chrXX	('chrXX', 9613012, 9616715)	0.00214	0.0037	1
SC-2015-PB-X153-B9	0,1,0,1,1,1	chrXXI	('chrXXI', 1799330, 1851556),('chrXXI', 2111383, 2208871),('chrXXI', 2294442, 2301393),('chrXXI', 3349744, 3381212),('chrXXI', 3449657, 3454256),('chrXXI', 6308460, 6321874)	4.56319	4.47032	6
SC-2015-PB-X153-B9	1,1,1	chrXXI	('chrXXI', 7177779, 7217149),('chrXXI', 8543099, 8594759),('chrXXI', 9282831, 9330825)	56.7623	2.11368	3
SC-2015-PB-X153-B9	1	chrXXI	('chrXXI', 9726424, 11658344)	6.45823	1.93192	1
SC-2015-PB-X153-C10	1,1,1,1,1,1,1,1,1,1	chrIV	('chrIV', 9645704, 9702141),('chrIV', 10495821, 10636655),('chrIV', 11003847, 11050746),('chrIV', 11211927, 11225935),('chrIV', 11376755, 11391473),('chrIV', 11475651, 11501305),('chrIV', 11678918, 11720288),('chrIV', 11868782, 11982836),('chrIV', 12345019, 12576455),('chrIV', 12762355, 13002578)	4.73525	3.30044	10
SC-2015-PB-X153-C10	1,1,1,1,1,1,1,1	chrIV	('chrIV', 13346903, 13461891),('chrIV', 13857405, 14017452),('chrIV', 14326747, 14349257),('chrIV', 14486526, 14541307),('chrIV', 15047761, 15114807),('chrIV', 15520835, 15630558),('chrIV', 15734076, 15924094),('chrIV', 16763582, 16796358)	4.95855	3.33447	8
SC-2015-PB-X153-C10	1,1,1,1,0,1	chrIV	('chrIV', 19874158, 20267644),('chrIV', 20364549, 20428956),('chrIV', 20512275, 20532219),('chrIV', 20863264, 21058729),('chrIV', 21225985, 21426295),('chrIV', 21511744, 21543814)	1.44372	1.27617	6
SC-2015-PB-X153-C10	1,1,1,1,1,1	chrIV	('chrIV', 22163655, 22222092),('chrIV', 22273550, 22387764),('chrIV', 23203118, 23260295),('chrIV', 24866868, 24893796),('chrIV', 24951897, 25017064),('chrIV', 25435733, 25636081)	1.74619	3.41399	6
SC-2015-PB-X153-C10	1,1,1,1	chrIV	('chrIV', 26535454, 26611907),('chrIV', 26702381, 26862659),('chrIV', 26919845, 26925083),('chrIV', 27052851, 27068474)	0.48741	0.45657	4
SC-2015-PB-X153-C10	1,1,1,1,1,1	chrIV	('chrIV', 27507771, 27513579),('chrIV', 28215127, 28219409),('chrIV', 28291323, 28293629),('chrIV', 28490523, 28496263),('chrIV', 28893323, 28899439),('chrIX', 4913535, 4925075)	27.7563	22.5885	6
SC-2015-PB-X153-C10	1	chrX	('chrX', 14311696, 14340790)	0.1778	0.02909	1
SC-2015-PB-X153-C10	1,1	chrXXI	('chrXXI', 1799330, 1851556),('chrXXI', 2111383, 2208871)	0.63326	0.35731	2
SC-2015-PB-X153-C10	1,1,1,1,1,1,1,1,1,1	chrXXI	('chrXXI', 3349744, 3381212),('chrXXI', 3449657, 3454256),('chrXXI', 6308460, 6321874),('chrXXI', 6798437, 6815453),('chrXXI', 7177779, 7217149),('chrXXI', 8543099, 8594759),('chrXXI', 9282831, 9330825),('chrXXI', 9510357, 9618730),('chrXXI', 9726424, 11658344),('chrXXI', 12007318, 12017013)	67.6398	8.6358	10
SC-2015-PB-X153-C11	1,1,1,1,1	chrI	('chrI', 8147673, 8190186),('chrI', 8254432, 8447624),('chrI', 8949916, 8961416),('chrI', 9047511, 9047891),('chrI', 9831376, 9905595)	1.60958	1.71541	5
SC-2015-PB-X153-C11	1,1	chrI	('chrI', 10297026, 10320802),('chrI', 12170833, 12202289)	1.25989	1.88149	2
SC-2015-PB-X153-C11	1	chrI	('chrI', 12949638, 12978396)	0.00389	0.02876	1
SC-2015-PB-X153-C11	1,1,1	chrXI	('chrXI', 9467831, 9470175),('chrXI', 9823434, 9904248),('chrXI', 10291033, 10328126)	1.57676	0.85795	3
SC-2015-PB-X153-C11	1,1	chrXI	('chrXI', 10671952, 10676497),('chrXI', 10844760, 10847604)	0.44565	0.17111	2
SC-2015-PB-X153-C11	1,1,1,1,1	chrXI	('chrXI', 12027149, 12038358),('chrXII', 4384523, 4408327),('chrXII', 5067512, 5070382),('chrXII', 5776918, 5777131),('chrXII', 6116751, 6132327)	11.7649	5.90603	5
SC-2015-PB-X153-C11	1,0,1,1	chrXIII	('chrXIII', 8461375, 8464050),('chrXIII', 10697238, 10698923),('chrXIII', 11792963, 11866003),('chrXIII', 12110571, 12166890)	3.38643	3.70284	4
SC-2015-PB-X153-C12	1,1	chrI	('chrI', 8147673, 8190186),('chrI', 8254432, 8447624)	0.65952	0.25744	2
SC-2015-PB-X153-C12	1,1,1,1,1,1	chrI	('chrI', 9047511, 9047891),('chrI', 9831376, 9905595),('chrI', 10142128, 10150941),('chrI', 10297026, 10320802),('chrI', 12170833, 12202289),('chrI', 12502725, 12520275)	2.49988	3.47238	6
SC-2015-PB-X153-C12	1,1,1,1,1,1,1,1,1,1	chrIV	('chrIV', 9645704, 9702141),('chrIV', 10495821, 10636655),('chrIV', 11003847, 11050746),('chrIV', 11211927, 11225935),('chrIV', 11376755, 11391473),('chrIV', 11475651, 11501305),('chrIV', 11678918, 11720288),('chrIV', 11868782, 11982836),('chrIV', 12345019, 12576455),('chrIV', 12762355, 13002578)	4.73525	3.30044	10
SC-2015-PB-X153-C12	1,1,1,1,1,1,1,1	chrIV	('chrIV', 13346903, 13461891),('chrIV', 13857405, 14017452),('chrIV', 14326747, 14349257),('chrIV', 14486526, 14541307),('chrIV', 15047761, 15114807),('chrIV', 15520835, 15630558),('chrIV', 15734076, 15924094),('chrIV', 16763582, 16796358)	4.95855	3.33447	8
SC-2015-PB-X153-C12	1,1,1,1,1,0,1,1,1,1,1,1,1,1,1,1,1,1	chrIV	('chrIV', 19874158, 20267644),('chrIV', 20364549, 20428956),('chrIV', 20512275, 20532219),('chrIV', 20863264, 21058729),('chrIV', 21225985, 21426295),('chrIV', 21511744, 21543814),('chrIV', 21867143, 22030942),('chrIV', 22163655, 22222092),('chrIV', 22273550, 22387764),('chrIV', 23203118, 23260295),('chrIV', 24866868, 24893796),('chrIV', 24951897, 25017064),('chrIV', 25435733, 25636081),('chrIV',…	4.3092	6.80083	18
SC-2015-PB-X153-C12	1,1,0,1,1	chrIV	('chrIV', 27507771, 27513579),('chrIV', 28215127, 28219409),('chrIV', 28291323, 28293629),('chrIV', 28490523, 28496263),('chrIV', 28893323, 28899439)	2.98838	1.38586	5
SC-2015-PB-X153-C12	1,1,1,1	chrV	('chrV', 6141711, 6165791),('chrV', 6467693, 6675544),('chrV', 6797027, 6807221),('chrV', 11205985, 11206015)	15.9052	5.04022	4
SC-2015-PB-X153-C12	1,1	chrVII	('chrVII', 25341792, 25342048),('chrVIII', 8243104, 8366052)	16.0518	16.976	2
SC-2015-PB-X153-C12	1,1,1,1,1,1	chrVIII	('chrVIII', 9207065, 9215991),('chrVIII', 9399164, 9453191),('chrVIII', 9619553, 9702383),('chrVIII', 9803307, 9821764),('chrVIII', 10568822, 10570971),('chrVIII', 10807776, 10872886)	1.07083	1.6569	6
SC-2015-PB-X153-C12	1,1,1,1	chrXI	('chrXI', 3848292, 3850184),('chrXI', 3968108, 3977923),('chrXI', 5885524, 5912268),('chrXI', 6184869, 6669320)	8.21215	2.81914	4
SC-2015-PB-X153-C12	1	chrXI	('chrXI', 6997946, 7002829)	0.03189	0.00488	1
SC-2015-PB-X153-C12	1,1,1,1,1,1,1,1,1,1,1,0	chrXI	('chrXI', 7319009, 7348566),('chrXI', 7402516, 7415707),('chrXI', 8095447, 8197544),('chrXI', 8498901, 8510089),('chrXI', 8667733, 8699314),('chrXI', 8931254, 8975376),('chrXI', 9188887, 9198503),('chrXI', 9467831, 9470175),('chrXI', 9823434, 9904248),('chrXI', 10291033, 10328126),('chrXI', 10614139, 10615576),('chrXI', 10671952, 10676497)	5.23889	3.32793	12
SC-2015-PB-X153-C12	1	chrXI	('chrXI', 12027149, 12038358)	0.00894	0.01121	1
SC-2015-PB-X153-C12	1,1,1,1,1,1,1,1,1	chrXII	('chrXII', 7747971, 7968794),('chrXII', 8216232, 8381168),('chrXII', 8754618, 8845336),('chrXII', 8998525, 9015089),('chrXII', 9146945, 9181268),('chrXII', 9345669, 9350156),('chrXII', 9759238, 9764742),('chrXII', 10045630, 10048242),('chrXII', 10168745, 10170106)	3.08658	2.20131	9
SC-2015-PB-X153-C12	1,1	chrXII	('chrXII', 10707548, 10778699),('chrXII', 10906746, 10928054)	0.16035	0.14935	2
SC-2015-PB-X153-C12	1,0,0,1,1,1,1,1,1,1,1,1,1	chrXXI	('chrXXI', 1799330, 1851556),('chrXXI', 2111383, 2208871),('chrXXI', 2294442, 2301393),('chrXXI', 3349744, 3381212),('chrXXI', 3449657, 3454256),('chrXXI', 6308460, 6321874),('chrXXI', 6798437, 6815453),('chrXXI', 7177779, 7217149),('chrXXI', 8543099, 8594759),('chrXXI', 9282831, 9330825),('chrXXI', 9510357, 9618730),('chrXXI', 9726424, 11658344),('chrXXI', 12007318, 12017013)	70.6573	10.1655	13
SC-2015-PB-X153-C1	1,1	chrI	('chrI', 8147673, 8190186),('chrI', 8254432, 8447624)	0.65952	0.25744	2
SC-2015-PB-X153-C1	1,1,0,1,1,1	chrI	('chrI', 9047511, 9047891),('chrI', 9831376, 9905595),('chrI', 10142128, 10150941),('chrI', 10297026, 10320802),('chrI', 12170833, 12202289),('chrI', 12502725, 12520275)	2.49988	3.47238	6
SC-2015-PB-X153-C1	0	chrI	('chrI', 26105785, 26548133)	1.83782	0.44235	1
SC-2015-PB-X153-C1	0,0,0,0,0,0,0,0	chrIX	('chrIX', 11702272, 11737094),('chrIX', 11898395, 11898994),('chrIX', 12924997, 12938722),('chrIX', 13024611, 13026517),('chrIX', 13368107, 13390524),('chrIX', 13499764, 13556794),('chrIX', 13713144, 13747322),('chrIX', 13835313, 13841399)	2.2287	2.10431	8
SC-2015-PB-X153-C1	0	chrIX	('chrIX', 15674294, 15691053)	0.05646	0.01676	1
SC-2015-PB-X153-C1	1,1,1,1,1,1,1	chrVII	('chrVII', 7331625, 7391907),('chrVII', 7576148, 7578045),('chrVII', 7967618, 7985249),('chrVII', 8081693, 8095841),('chrVII', 8319013, 8321684),('chrVII', 8561404, 8630098),('chrVII', 8685205, 8748620)	2.57073	1.35671	7
SC-2015-PB-X153-C1	1,1,1,1,1,1,1	chrVII	('chrVII', 9810880, 9966046),('chrVII', 10595523, 10622965),('chrVII', 10695475, 10758647),('chrVII', 10825959, 10888215),('chrVII', 12848924, 13034997),('chrVII', 14859578, 14924251),('chrVII', 15150903, 15171704)	4.10785	5.20566	7
SC-2015-PB-X153-C1	1,1,1,1,1,1,1	chrVII	('chrVII', 15453442, 15458137),('chrVII', 15614096, 15701873),('chrVII', 15914786, 15986903),('chrVII', 16110135, 16204186),('chrVII', 16808769, 16881470),('chrVII', 17059363, 17083387),('chrVII', 17152366, 17220531)	0.78955	1.76239	7
SC-2015-PB-X153-C1	1,1,1,1	chrVII	('chrVII', 17749620, 17828205),('chrVII', 18073349, 18101947),('chrVII', 18179140, 18195442),('chrVII', 18409014, 18467451)	0.27798	0.63925	4
SC-2015-PB-X153-C1	1,1,1,1,1,1	chrVII	('chrVII', 18916019, 18972758),('chrVII', 19499734, 19506055),('chrVII', 19687888, 19891745),('chrVII', 20105822, 20127560),('chrVII', 20192473, 20235550),('chrVII', 20327750, 20472104)	0.86889	1.49935	6
SC-2015-PB-X153-C1	1	chrVII	('chrVII', 21466205, 21491183)	0.02803	0.02498	1
SC-2015-PB-X153-C1	1	chrVII	('chrVII', 22725642, 22755436)	0.015	0.02979	1
SC-2015-PB-X153-C1	1,1,0,1,0,1,0,0,0,0,1,1	chrVII	('chrVII', 24070745, 24127525),('chrVII', 25341792, 25342048),('chrVIII', 8243104, 8366052),('chrVIII', 9007121, 9046773),('chrVIII', 9207065, 9215991),('chrVIII', 9399164, 9453191),('chrVIII', 9619553, 9702383),('chrVIII', 9803307, 9821764),('chrVIII', 10568822, 10570971),('chrVIII', 10807776, 10872886),('chrVIII', 11540080, 11546929),('chrVIII', 11735422, 11767295)	9.17155	12.3602	12
SC-2015-PB-X153-C1	1	chrVIII	('chrVIII', 12988379, 13007213)	0.02932	0.01883	1
SC-2015-PB-X153-C1	1,1,1,1	chrXI	('chrXI', 3848292, 3850184),('chrXI', 3968108, 3977923),('chrXI', 5885524, 5912268),('chrXI', 6184869, 6669320)	8.21215	2.81914	4
SC-2015-PB-X153-C1	1	chrXI	('chrXI', 6997946, 7002829)	0.03189	0.00488	1
SC-2015-PB-X153-C1	1,1,1,1,1,1,1,1,1	chrXI	('chrXI', 7319009, 7348566),('chrXI', 7402516, 7415707),('chrXI', 8095447, 8197544),('chrXI', 8498901, 8510089),('chrXI', 8667733, 8699314),('chrXI', 8931254, 8975376),('chrXI', 9188887, 9198503),('chrXI', 9467831, 9470175),('chrXI', 9823434, 9904248)	3.7178	2.55568	9
SC-2015-PB-X153-C1	1,1	chrXI	('chrXI', 10614139, 10615576),('chrXI', 10671952, 10676497)	0.07222	0.06092	2
SC-2015-PB-X153-C1	1	chrXI	('chrXI', 12027149, 12038358)	0.00894	0.01121	1
SC-2015-PB-X153-C1	1	chrXX	('chrXX', 10777390, 10822609)	0.01487	0.04522	1
SC-2015-PB-X153-C1	1,1	chrXX	('chrXX', 11530314, 11671566),('chrXX', 11886822, 11921574)	0.45236	0.25001	2
SC-2015-PB-X153-C1	1,1,1,0,0,0,0,0,0,1,0,0,0,1,0,1	chrXX	('chrXX', 13260771, 13329224),('chrXX', 13968383, 13997328),('chrXX', 14093201, 14104423),('chrXXI', 1799330, 1851556),('chrXXI', 2111383, 2208871),('chrXXI', 2294442, 2301393),('chrXXI', 3349744, 3381212),('chrXXI', 3449657, 3454256),('chrXXI', 6308460, 6321874),('chrXXI', 6798437, 6815453),('chrXXI', 7177779, 7217149),('chrXXI', 8543099, 8594759),('chrXXI', 9282831, 9330825),('chrXXI', 9510357,…	1.71058	1.31221	16
SC-2015-PB-X153-C2	1	chrI	('chrI', 24465861, 24470156)	0.00376	0.0043	1
SC-2015-PB-X153-C2	1,1,1,1,1,1,1,1,1,1,1,1,1,1,1,1,1,1,1,1,1,1,1	chrIV	('chrIV', 8340141, 8435128),('chrIV', 8525484, 8547434),('chrIV', 9088814, 9167577),('chrIV', 9378675, 9388710),('chrIV', 9645704, 9702141),('chrIV', 10495821, 10636655),('chrIV', 11003847, 11050746),('chrIV', 11211927, 11225935),('chrIV', 11376755, 11391473),('chrIV', 11475651, 11501305),('chrIV', 11678918, 11720288),('chrIV', 11868782, 11982836),('chrIV', 12345019, 12576455),('chrIV', 12762355,…	11.773	8.36123	23
SC-2015-PB-X153-C2	1,1,0,1,0,1,0,1,1,1,1,1,1	chrIV	('chrIV', 19874158, 20267644),('chrIV', 20364549, 20428956),('chrIV', 20512275, 20532219),('chrIV', 20863264, 21058729),('chrIV', 21225985, 21426295),('chrIV', 21511744, 21543814),('chrIV', 21867143, 22030942),('chrIV', 22163655, 22222092),('chrIV', 22273550, 22387764),('chrIV', 23203118, 23260295),('chrIV', 24866868, 24893796),('chrIV', 24951897, 25017064),('chrIV', 25435733, 25636081)	3.39821	5.36844	13
SC-2015-PB-X153-C2	1,1	chrIV	('chrIV', 26535454, 26611907),('chrIV', 26702381, 26862659)	0.36561	0.25075	2
SC-2015-PB-X153-C2	1,1,1,1	chrIV	('chrIV', 27357302, 27374317),('chrIV', 27507771, 27513579),('chrIV', 28215127, 28219409),('chrIV', 28291323, 28293629)	2.64163	0.91931	4
SC-2015-PB-X153-C2	1,1,0,1,1,1,1,0,1,1,1,1,1,1,1,1,1	chrIX	('chrIX', 8409406, 8482918),('chrIX', 8693538, 8709348),('chrIX', 9246372, 9248838),('chrIX', 9325816, 9336512),('chrIX', 9392693, 9475442),('chrIX', 9753869, 9767020),('chrIX', 10016013, 10033264),('chrIX', 11032913, 11033026),('chrIX', 11302886, 11318624),('chrIX', 11702272, 11737094),('chrIX', 11898395, 11898994),('chrIX', 12924997, 12938722),('chrIX', 13024611, 13026517),('chrIX', 13368107, 1…	6.26831	5.35848	17
SC-2015-PB-X153-C2	1,1,1	chrV	('chrV', 6141711, 6165791),('chrV', 6467693, 6675544),('chrV', 6797027, 6807221)	1.97931	0.64143	3
SC-2015-PB-X153-C2	1	chrVII	('chrVII', 7331625, 7391907)	0.12048	0.06028	1
SC-2015-PB-X153-C2	1,1,1,1,1	chrVII	('chrVII', 7967618, 7985249),('chrVII', 8081693, 8095841),('chrVII', 8319013, 8321684),('chrVII', 8561404, 8630098),('chrVII', 8685205, 8748620)	1.46405	0.76337	5
SC-2015-PB-X153-C2	1,1,1,1,1,1,1	chrVII	('chrVII', 9810880, 9966046),('chrVII', 10595523, 10622965),('chrVII', 10695475, 10758647),('chrVII', 10825959, 10888215),('chrVII', 12848924, 13034997),('chrVII', 14859578, 14924251),('chrVII', 15150903, 15171704)	4.10785	5.20566	7
SC-2015-PB-X153-C2	1,1,1,1,1,1,1	chrVII	('chrVII', 15453442, 15458137),('chrVII', 15614096, 15701873),('chrVII', 15914786, 15986903),('chrVII', 16110135, 16204186),('chrVII', 16808769, 16881470),('chrVII', 17059363, 17083387),('chrVII', 17152366, 17220531)	0.78955	1.76239	7
SC-2015-PB-X153-C2	1,1,1,1	chrVII	('chrVII', 17749620, 17828205),('chrVII', 18073349, 18101947),('chrVII', 18179140, 18195442),('chrVII', 18409014, 18467451)	0.27798	0.63925	4
SC-2015-PB-X153-C2	1,1,1,1,1,1	chrVII	('chrVII', 18916019, 18972758),('chrVII', 19499734, 19506055),('chrVII', 19687888, 19891745),('chrVII', 20105822, 20127560),('chrVII', 20192473, 20235550),('chrVII', 20327750, 20472104)	0.86889	1.49935	6
SC-2015-PB-X153-C2	1,1,1,1	chrVII	('chrVII', 21020511, 21020637),('chrVII', 21466205, 21491183),('chrVII', 22484561, 22533720),('chrVII', 22725642, 22755436)	0.9698	1.7348	4
SC-2015-PB-X153-C2	1,1,1,1,1	chrVII	('chrVII', 24070745, 24127525),('chrVII', 25341792, 25342048),('chrVIII', 8243104, 8366052),('chrVIII', 9007121, 9046773),('chrVIII', 9207065, 9215991)	11.3399	14.9115	5
SC-2015-PB-X153-C2	1,1,1,1,1,1	chrVIII	('chrVIII', 9619553, 9702383),('chrVIII', 9803307, 9821764),('chrVIII', 10568822, 10570971),('chrVIII', 10807776, 10872886),('chrVIII', 11540080, 11546929),('chrVIII', 11735422, 11767295)	1.54121	2.06491	6
SC-2015-PB-X153-C2	1	chrVIII	('chrVIII', 12988379, 13007213)	0.02932	0.01883	1
SC-2015-PB-X153-C2	1,1,1,1	chrXI	('chrXI', 3848292, 3850184),('chrXI', 3968108, 3977923),('chrXI', 5885524, 5912268),('chrXI', 6184869, 6669320)	8.21215	2.81914	4
SC-2015-PB-X153-C2	1,1,1	chrXI	('chrXI', 6997946, 7002829),('chrXI', 7075556, 7179089),('chrXI', 7319009, 7348566)	0.82276	0.34574	3
SC-2015-PB-X153-C2	1,1,1,1	chrXI	('chrXI', 8095447, 8197544),('chrXI', 8498901, 8510089),('chrXI', 8667733, 8699314),('chrXI', 8931254, 8975376)	0.65711	0.77783	4
SC-2015-PB-X153-C2	1,1,1	chrXI	('chrXI', 9467831, 9470175),('chrXI', 9823434, 9904248),('chrXI', 10291033, 10328126)	1.57676	0.85795	3
SC-2015-PB-X153-C2	1,1	chrXI	('chrXI', 10671952, 10676497),('chrXI', 10844760, 10847604)	0.44565	0.17111	2
SC-2015-PB-X153-C2	1	chrXVI	('chrXVI', 11629190, 11630140)	0.00112	0.00095	1
SC-2015-PB-X153-C3	1,1,1,1,1,1	chrIV	('chrIV', 14326747, 14349257),('chrIV', 14486526, 14541307),('chrIV', 15047761, 15114807),('chrIV', 15520835, 15630558),('chrIV', 15734076, 15924094),('chrIV', 16763582, 16796358)	3.9314	2.4471	6
SC-2015-PB-X153-C3	1,1,1,1,1,1,1,1,1,1,1,1,1	chrIV	('chrIV', 19874158, 20267644),('chrIV', 20364549, 20428956),('chrIV', 20512275, 20532219),('chrIV', 20863264, 21058729),('chrIV', 21225985, 21426295),('chrIV', 21511744, 21543814),('chrIV', 21867143, 22030942),('chrIV', 22163655, 22222092),('chrIV', 22273550, 22387764),('chrIV', 23203118, 23260295),('chrIV', 24866868, 24893796),('chrIV', 24951897, 25017064),('chrIV', 25435733, 25636081)	3.39821	5.36844	13
SC-2015-PB-X153-C3	1	chrIX	('chrIX', 7542118, 7542544)	0	0.00043	1
SC-2015-PB-X153-C3	1	chrXI	('chrXI', 11479222, 11483465)	0.00565	0.00424	1
SC-2015-PB-X153-C3	0	chrXIV	('chrXIV', 11780404, 11784692)	0.00191	0.00429	1
SC-2015-PB-X153-C3	1	chrXXI	('chrXXI', 3449657, 3454256)	0.00963	0.0046	1
SC-2015-PB-X153-C4	1,1,1,1,1	chrI	('chrI', 8147673, 8190186),('chrI', 8254432, 8447624),('chrI', 8949916, 8961416),('chrI', 9047511, 9047891),('chrI', 9831376, 9905595)	1.60958	1.71541	5
SC-2015-PB-X153-C4	1,1	chrI	('chrI', 10297026, 10320802),('chrI', 12170833, 12202289)	1.25989	1.88149	2
SC-2015-PB-X153-C4	1,1,1	chrI	('chrI', 12949638, 12978396),('chrI', 24465861, 24470156),('chrI', 26105785, 26548133)	31.0599	13.5697	3
SC-2015-PB-X153-C4	1,1,1,0,1,1	chrV	('chrV', 6141711, 6165791),('chrV', 6467693, 6675544),('chrV', 6797027, 6807221),('chrV', 11205985, 11206015),('chrVII', 7331625, 7391907),('chrVII', 7576148, 7578045)	4.75973	1.41225	6
SC-2015-PB-X153-C4	1,1,1,1	chrVII	('chrVII', 8081693, 8095841),('chrVII', 8319013, 8321684),('chrVII', 8561404, 8630098),('chrVII', 8685205, 8748620)	1.25793	0.65278	4
SC-2015-PB-X153-C4	1,1,1,1,1,1,1,1,1,1,1,1,1,1,1,1,1,1,1,1	chrVII	('chrVII', 9810880, 9966046),('chrVII', 10595523, 10622965),('chrVII', 10695475, 10758647),('chrVII', 10825959, 10888215),('chrVII', 12848924, 13034997),('chrVII', 14859578, 14924251),('chrVII', 15150903, 15171704),('chrVII', 15329234, 15381992),('chrVII', 15453442, 15458137),('chrVII', 15614096, 15701873),('chrVII', 15914786, 15986903),('chrVII', 16110135, 16204186),('chrVII', 16808769, 16881470…	5.49473	8.50141	20
SC-2015-PB-X153-C4	1	chrVII	('chrVII', 18916019, 18972758)	0.02399	0.05674	1
SC-2015-PB-X153-C4	1,1,1,1,1,0,1	chrVII	('chrVII', 19687888, 19891745),('chrVII', 20105822, 20127560),('chrVII', 20192473, 20235550),('chrVII', 20327750, 20472104),('chrVII', 20611560, 20669085),('chrVII', 21020511, 21020637),('chrVII', 21466205, 21491183)	1.44629	1.59944	7
SC-2015-PB-X153-C4	1,1,1,1,1	chrVII	('chrVII', 22725642, 22755436),('chrVII', 22954277, 22954435),('chrVII', 24070745, 24127525),('chrVII', 25341792, 25342048),('chrVIII', 8243104, 8366052)	9.76614	14.3894	5
SC-2015-PB-X153-C4	1,1,1,1,1,0	chrVIII	('chrVIII', 9399164, 9453191),('chrVIII', 9619553, 9702383),('chrVIII', 9803307, 9821764),('chrVIII', 10568822, 10570971),('chrVIII', 10807776, 10872886),('chrVIII', 11540080, 11546929)	1.25788	2.09374	6
SC-2015-PB-X153-C4	0	chrVIII	('chrVIII', 12514354, 12524704)	0.00707	0.01035	1
SC-2015-PB-X153-C4	1,1,1,1,1	chrX	('chrX', 14311696, 14340790),('chrXI', 3848292, 3850184),('chrXI', 3968108, 3977923),('chrXI', 5885524, 5912268),('chrXI', 6184869, 6669320)	23.7314	7.67147	5
SC-2015-PB-X153-C4	1,1,1	chrXI	('chrXI', 6997946, 7002829),('chrXI', 7075556, 7179089),('chrXI', 7319009, 7348566)	0.82276	0.34574	3
SC-2015-PB-X153-C4	1,1,1,1	chrXI	('chrXI', 8095447, 8197544),('chrXI', 8498901, 8510089),('chrXI', 8667733, 8699314),('chrXI', 8931254, 8975376)	0.65711	0.77783	4
SC-2015-PB-X153-C4	1,1,1	chrXI	('chrXI', 9467831, 9470175),('chrXI', 9823434, 9904248),('chrXI', 10291033, 10328126)	1.57676	0.85795	3
SC-2015-PB-X153-C4	1,1	chrXI	('chrXI', 10671952, 10676497),('chrXI', 10844760, 10847604)	0.44565	0.17111	2
SC-2015-PB-X153-C4	1	chrXI	('chrXI', 12027149, 12038358)	0.00894	0.01121	1
SC-2015-PB-X153-C4	1	chrXII	('chrXII', 10045630, 10048242)	0.00034	0.00261	1
SC-2015-PB-X153-C4	1	chrXIV	('chrXIV', 11780404, 11784692)	0.00191	0.00429	1
SC-2015-PB-X153-C4	1,1,1,1,1,1,1	chrXX	('chrXX', 6975334, 7000317),('chrXX', 7074160, 7088237),('chrXX', 7170513, 7178652),('chrXX', 7662344, 7686136),('chrXX', 8230667, 8252059),('chrXX', 8347258, 8386967),('chrXX', 9371965, 9424907)	1.80466	2.42459	7
SC-2015-PB-X153-C4	0,1,1,1,1,1	chrXX	('chrXX', 9613012, 9616715),('chrXX', 9766872, 9790952),('chrXX', 9977444, 10006092),('chrXX', 10354408, 10392239),('chrXX', 10577479, 10658833),('chrXX', 10777390, 10822609)	0.90971	1.20589	6
SC-2015-PB-X153-C4	1,1	chrXX	('chrXX', 11530314, 11671566),('chrXX', 11886822, 11921574)	0.45236	0.25001	2
SC-2015-PB-X153-C4	1,1,1	chrXX	('chrXX', 13260771, 13329224),('chrXX', 13968383, 13997328),('chrXX', 14093201, 14104423)	1.70479	0.7752	3
SC-2015-PB-X153-C5	1,1,1	chrI	('chrI', 26105785, 26548133),('chrIV', 8340141, 8435128),('chrIV', 8525484, 8547434)	32.8958	18.0007	3
SC-2015-PB-X153-C5	1,1	chrIX	('chrIX', 8409406, 8482918),('chrIX', 8693538, 8709348)	0.49607	0.22643	2
SC-2015-PB-X153-C5	1,1,1,1,1,1,1	chrIX	('chrIX', 9325816, 9336512),('chrIX', 9392693, 9475442),('chrIX', 9753869, 9767020),('chrIX', 10016013, 10033264),('chrIX', 11032913, 11033026),('chrIX', 11302886, 11318624),('chrIX', 11702272, 11737094)	3.06495	2.40058	7
SC-2015-PB-X153-C5	1,1,1,1,1,1	chrIX	('chrIX', 12924997, 12938722),('chrIX', 13024611, 13026517),('chrIX', 13368107, 13390524),('chrIX', 13499764, 13556794),('chrIX', 13713144, 13747322),('chrIX', 13835313, 13841399)	0.90093	0.90268	6
SC-2015-PB-X153-C5	1	chrIX	('chrIX', 15674294, 15691053)	0.05646	0.01676	1
SC-2015-PB-X153-C5	1,1	chrVII	('chrVII', 7331625, 7391907),('chrVII', 7576148, 7578045)	0.38315	0.18614	2
SC-2015-PB-X153-C5	1,1,1,1	chrVII	('chrVII', 8081693, 8095841),('chrVII', 8319013, 8321684),('chrVII', 8561404, 8630098),('chrVII', 8685205, 8748620)	1.25793	0.65278	4
SC-2015-PB-X153-C5	1,1,1,1,1,1,1,1,1,1,1,1,1,1,1,1,1,1,1,1	chrVII	('chrVII', 9810880, 9966046),('chrVII', 10595523, 10622965),('chrVII', 10695475, 10758647),('chrVII', 10825959, 10888215),('chrVII', 12848924, 13034997),('chrVII', 14859578, 14924251),('chrVII', 15150903, 15171704),('chrVII', 15329234, 15381992),('chrVII', 15453442, 15458137),('chrVII', 15614096, 15701873),('chrVII', 15914786, 15986903),('chrVII', 16110135, 16204186),('chrVII', 16808769, 16881470…	5.49473	8.50141	20
SC-2015-PB-X153-C5	1,1,1,1,1,1,1	chrVII	('chrVII', 18916019, 18972758),('chrVII', 19499734, 19506055),('chrVII', 19687888, 19891745),('chrVII', 20105822, 20127560),('chrVII', 20192473, 20235550),('chrVII', 20327750, 20472104),('chrVII', 20611560, 20669085)	0.9327	1.69633	7
SC-2015-PB-X153-C5	1	chrVII	('chrVII', 21466205, 21491183)	0.02803	0.02498	1
SC-2015-PB-X153-C5	1,1,1,1	chrVII	('chrVII', 22725642, 22755436),('chrVII', 22954277, 22954435),('chrVII', 24070745, 24127525),('chrVII', 25341792, 25342048)	6.28632	2.58661	4
SC-2015-PB-X153-C5	1	chrX	('chrX', 14311696, 14340790)	0.1778	0.02909	1
SC-2015-PB-X153-C5	1,1,1,1,1,1,1,1,1,1,1,1,1,1,1	chrXII	('chrXII', 4384523, 4408327),('chrXII', 5067512, 5070382),('chrXII', 5776918, 5777131),('chrXII', 6116751, 6132327),('chrXII', 6591836, 6684812),('chrXII', 7065161, 7073536),('chrXII', 7747971, 7968794),('chrXII', 8216232, 8381168),('chrXII', 8754618, 8845336),('chrXII', 8998525, 9015089),('chrXII', 9146945, 9181268),('chrXII', 9345669, 9350156),('chrXII', 9759238, 9764742),('chrXII', 10045630, 1…	11.2279	5.76178	15
SC-2015-PB-X153-C5	1,1	chrXII	('chrXII', 10707548, 10778699),('chrXII', 10906746, 10928054)	0.16035	0.14935	2
SC-2015-PB-X153-C5	0	chrXIV	('chrXIV', 11780404, 11784692)	0.00191	0.00429	1
SC-2015-PB-X153-C5	1	chrXIX	('chrXIX', 5673443, 5675252)	0.00053	0.00181	1
SC-2015-PB-X153-C6	1,1,1,1,1,1,1,1,1,1	chrIV	('chrIV', 9645704, 9702141),('chrIV', 10495821, 10636655),('chrIV', 11003847, 11050746),('chrIV', 11211927, 11225935),('chrIV', 11376755, 11391473),('chrIV', 11475651, 11501305),('chrIV', 11678918, 11720288),('chrIV', 11868782, 11982836),('chrIV', 12345019, 12576455),('chrIV', 12762355, 13002578)	4.73525	3.30044	10
SC-2015-PB-X153-C6	1,1,1,1,0,0,0,0	chrIV	('chrIV', 13346903, 13461891),('chrIV', 13857405, 14017452),('chrIV', 14326747, 14349257),('chrIV', 14486526, 14541307),('chrIV', 15047761, 15114807),('chrIV', 15520835, 15630558),('chrIV', 15734076, 15924094),('chrIV', 16763582, 16796358)	4.95855	3.33447	8
SC-2015-PB-X153-C6	0,0,0,0,0,0,0,0,0,0,0,0,0,0,0,0,0,0	chrIV	('chrIV', 19874158, 20267644),('chrIV', 20364549, 20428956),('chrIV', 20512275, 20532219),('chrIV', 20863264, 21058729),('chrIV', 21225985, 21426295),('chrIV', 21511744, 21543814),('chrIV', 21867143, 22030942),('chrIV', 22163655, 22222092),('chrIV', 22273550, 22387764),('chrIV', 23203118, 23260295),('chrIV', 24866868, 24893796),('chrIV', 24951897, 25017064),('chrIV', 25435733, 25636081),('chrIV',…	4.3092	6.80083	18
SC-2015-PB-X153-C6	0,0,0,0,0,0,0	chrIV	('chrIV', 27507771, 27513579),('chrIV', 28215127, 28219409),('chrIV', 28291323, 28293629),('chrIV', 28490523, 28496263),('chrIV', 28893323, 28899439),('chrIX', 4913535, 4925075),('chrIX', 5178667, 5181424)	26.9602	22.3322	7
SC-2015-PB-X153-C6	0,0,0,0,0,0,0,0	chrIX	('chrIX', 7661568, 7697972),('chrIX', 8409406, 8482918),('chrIX', 8693538, 8709348),('chrIX', 9246372, 9248838),('chrIX', 9325816, 9336512),('chrIX', 9392693, 9475442),('chrIX', 9753869, 9767020),('chrIX', 10016013, 10033264)	3.82536	2.33529	8
SC-2015-PB-X153-C6	0,0,0,0,0,0,0,0,0	chrIX	('chrIX', 11302886, 11318624),('chrIX', 11702272, 11737094),('chrIX', 11898395, 11898994),('chrIX', 12924997, 12938722),('chrIX', 13024611, 13026517),('chrIX', 13368107, 13390524),('chrIX', 13499764, 13556794),('chrIX', 13713144, 13747322),('chrIX', 13835313, 13841399)	2.737	2.52278	9
SC-2015-PB-X153-C6	1,1,1,1,1	chrIX	('chrIX', 15674294, 15691053),('chrV', 6141711, 6165791),('chrV', 6467693, 6675544),('chrV', 6797027, 6807221),('chrV', 11205985, 11206015)	8.57595	4.48504	5
SC-2015-PB-X153-C6	1,1,1	chrVIII	('chrVIII', 8243104, 8366052),('chrVIII', 9007121, 9046773),('chrVIII', 9207065, 9215991)	1.48069	0.84994	3
SC-2015-PB-X153-C6	1,0,1,1,0,1	chrVIII	('chrVIII', 9619553, 9702383),('chrVIII', 9803307, 9821764),('chrVIII', 10568822, 10570971),('chrVIII', 10807776, 10872886),('chrVIII', 11540080, 11546929),('chrVIII', 11735422, 11767295)	1.54121	2.06491	6
SC-2015-PB-X153-C6	1,1	chrVIII	('chrVIII', 12988379, 13007213),('chrX', 14311696, 14340790)	2.3505	1.33358	2
SC-2015-PB-X153-C6	1,1,1,1,1	chrXIII	('chrXIII', 8461375, 8464050),('chrXIII', 10697238, 10698923),('chrXIII', 11792963, 11866003),('chrXIII', 12110571, 12166890),('chrXIV', 11780404, 11784692)	2.90256	3.32064	5
SC-2015-PB-X153-C7	1,1,1,1,1,1,1,1,1,1	chrIV	('chrIV', 9645704, 9702141),('chrIV', 10495821, 10636655),('chrIV', 11003847, 11050746),('chrIV', 11211927, 11225935),('chrIV', 11376755, 11391473),('chrIV', 11475651, 11501305),('chrIV', 11678918, 11720288),('chrIV', 11868782, 11982836),('chrIV', 12345019, 12576455),('chrIV', 12762355, 13002578)	4.73525	3.30044	10
SC-2015-PB-X153-C7	1,1,1,1,1	chrIV	('chrIV', 13346903, 13461891),('chrIV', 13857405, 14017452),('chrIV', 14326747, 14349257),('chrIV', 14486526, 14541307),('chrIV', 15047761, 15114807)	2.08392	1.65292	5
SC-2015-PB-X153-C7	1,1,1,1,1,1,1	chrIX	('chrIX', 8409406, 8482918),('chrIX', 8693538, 8709348),('chrIX', 9246372, 9248838),('chrIX', 9325816, 9336512),('chrIX', 9392693, 9475442),('chrIX', 9753869, 9767020),('chrIX', 10016013, 10033264)	2.44095	1.55035	7
SC-2015-PB-X153-C7	1,1,1,1,1,1,1,1,1	chrIX	('chrIX', 11302886, 11318624),('chrIX', 11702272, 11737094),('chrIX', 11898395, 11898994),('chrIX', 12924997, 12938722),('chrIX', 13024611, 13026517),('chrIX', 13368107, 13390524),('chrIX', 13499764, 13556794),('chrIX', 13713144, 13747322),('chrIX', 13835313, 13841399)	2.737	2.52278	9
SC-2015-PB-X153-C7	1	chrX	('chrX', 14311696, 14340790)	0.1778	0.02909	1
SC-2015-PB-X153-C7	0	chrXI	('chrXI', 11479222, 11483465)	0.00565	0.00424	1
SC-2015-PB-X153-C7	1,1,1,1,1,1,0,1,1,1,1,1,1	chrXXI	('chrXXI', 1799330, 1851556),('chrXXI', 2111383, 2208871),('chrXXI', 2294442, 2301393),('chrXXI', 3349744, 3381212),('chrXXI', 3449657, 3454256),('chrXXI', 6308460, 6321874),('chrXXI', 6798437, 6815453),('chrXXI', 7177779, 7217149),('chrXXI', 8543099, 8594759),('chrXXI', 9282831, 9330825),('chrXXI', 9510357, 9618730),('chrXXI', 9726424, 11658344),('chrXXI', 12007318, 12017013)	70.6573	10.1655	13
SC-2015-PB-X153-C8	1	chrIV	('chrIV', 22273550, 22387764)	0.01353	0.11421	1
SC-2015-PB-X153-C8	0,1	chrIX	('chrIX', 13713144, 13747322),('chrIX', 13835313, 13841399)	0.31606	0.09408	2
SC-2015-PB-X153-C8	1,1,1,1	chrIX	('chrIX', 15674294, 15691053),('chrV', 6141711, 6165791),('chrV', 6467693, 6675544),('chrV', 6797027, 6807221)	13.6508	8.88383	4
SC-2015-PB-X153-C8	1	chrVIII	('chrVIII', 9207065, 9215991)	0.00639	0.00893	1
SC-2015-PB-X153-C8	1,1,1,1	chrVIII	('chrVIII', 9619553, 9702383),('chrVIII', 9803307, 9821764),('chrVIII', 10568822, 10570971),('chrVIII', 10807776, 10872886)	0.75286	1.1705	4
SC-2015-PB-X153-C8	1	chrVIII	('chrVIII', 11735422, 11767295)	0.05082	0.03187	1
SC-2015-PB-X153-C8	1,1	chrVIII	('chrVIII', 12988379, 13007213),('chrX', 14311696, 14340790)	2.3505	1.33358	2
SC-2015-PB-X153-C8	1,1,1,1,1	chrXII	('chrXII', 4384523, 4408327),('chrXII', 5067512, 5070382),('chrXII', 5776918, 5777131),('chrXII', 6116751, 6132327),('chrXII', 6591836, 6684812)	6.73722	2.27649	5
SC-2015-PB-X153-C8	1,1,1,1,1,1,1,1	chrXII	('chrXII', 7747971, 7968794),('chrXII', 8216232, 8381168),('chrXII', 8754618, 8845336),('chrXII', 8998525, 9015089),('chrXII', 9146945, 9181268),('chrXII', 9345669, 9350156),('chrXII', 9759238, 9764742),('chrXII', 10045630, 10048242)	3.01861	2.07945	8
SC-2015-PB-X153-C8	1,1	chrXII	('chrXII', 10707548, 10778699),('chrXII', 10906746, 10928054)	0.16035	0.14935	2
SC-2015-PB-X153-C8	0	chrXIV	('chrXIV', 11780404, 11784692)	0.00191	0.00429	1
SC-2015-PB-X153-C9	1	chrIX	('chrIX', 7542118, 7542544)	0	0.00043	1
SC-2015-PB-X153-C9	1,1,1	chrV	('chrV', 6141711, 6165791),('chrV', 6467693, 6675544),('chrV', 6797027, 6807221)	1.97931	0.64143	3
SC-2015-PB-X153-C9	1,1,1	chrVII	('chrVII', 7331625, 7391907),('chrVII', 7576148, 7578045),('chrVII', 7967618, 7985249)	1.11524	0.59334	3
SC-2015-PB-X153-C9	1,1,0,1	chrVII	('chrVII', 21020511, 21020637),('chrVII', 21466205, 21491183),('chrVII', 22484561, 22533720),('chrVII', 22725642, 22755436)	0.9698	1.7348	4
SC-2015-PB-X153-C9	1,1	chrVII	('chrVII', 24070745, 24127525),('chrVII', 25341792, 25342048)	3.52151	1.21452	2
SC-2015-PB-X153-C9	1,1,0,1,1,1	chrVIII	('chrVIII', 9207065, 9215991),('chrVIII', 9399164, 9453191),('chrVIII', 9619553, 9702383),('chrVIII', 9803307, 9821764),('chrVIII', 10568822, 10570971),('chrVIII', 10807776, 10872886)	1.07083	1.6569	6
SC-2015-PB-X153-C9	1	chrXIV	('chrXIV', 11780404, 11784692)	0.00191	0.00429	1
SC-2015-PB-X153-C9	1	chrXVI	('chrXVI', 11629190, 11630140)	0.00112	0.00095	1
SC-2015-PB-X153-C9	1,1,1,1,1,1,1	chrXX	('chrXX', 6975334, 7000317),('chrXX', 7074160, 7088237),('chrXX', 7170513, 7178652),('chrXX', 7662344, 7686136),('chrXX', 8230667, 8252059),('chrXX', 8347258, 8386967),('chrXX', 9371965, 9424907)	1.80466	2.42459	7
SC-2015-PB-X153-C9	1,1,1,1,1,1	chrXX	('chrXX', 9613012, 9616715),('chrXX', 9766872, 9790952),('chrXX', 9977444, 10006092),('chrXX', 10354408, 10392239),('chrXX', 10577479, 10658833),('chrXX', 10777390, 10822609)	0.90971	1.20589	6
SC-2015-PB-X153-C9	1,1	chrXX	('chrXX', 11530314, 11671566),('chrXX', 11886822, 11921574)	0.45236	0.25001	2
SC-2015-PB-X153-C9	1,1,1	chrXX	('chrXX', 13260771, 13329224),('chrXX', 13968383, 13997328),('chrXX', 14093201, 14104423)	1.70479	0.7752	3
SC-2015-PB-X153-D10	1	chrIV	('chrIV', 9645704, 9702141)	0.04862	0.05644	1
SC-2015-PB-X153-D10	1	chrIX	('chrIX', 13835313, 13841399)	0.00457	0.00609	1
SC-2015-PB-X153-D11	1	chrIX	('chrIX', 9325816, 9336512)	0.00458	0.0107	1
SC-2015-PB-X153-D11	1	chrXI	('chrXI', 10844760, 10847604)	0.00624	0.00284	1
SC-2015-PB-X153-D12	1,1,1,1,1	chrI	('chrI', 8147673, 8190186),('chrI', 8254432, 8447624),('chrI', 8949916, 8961416),('chrI', 9047511, 9047891),('chrI', 9831376, 9905595)	1.60958	1.71541	5
SC-2015-PB-X153-D12	1,1	chrI	('chrI', 10297026, 10320802),('chrI', 12170833, 12202289)	1.25989	1.88149	2
SC-2015-PB-X153-D12	1	chrI	('chrI', 12949638, 12978396)	0.00389	0.02876	1
SC-2015-PB-X153-D12	1	chrIV	('chrIV', 14326747, 14349257)	0.01214	0.02251	1
SC-2015-PB-X153-D12	1,1,1,1,1	chrIX	('chrIX', 9246372, 9248838),('chrIX', 9325816, 9336512),('chrIX', 9392693, 9475442),('chrIX', 9753869, 9767020),('chrIX', 10016013, 10033264)	1.45353	0.78443	5
SC-2015-PB-X153-D12	1,0	chrIX	('chrIX', 11302886, 11318624),('chrIX', 11702272, 11737094)	0.57791	0.41847	2
SC-2015-PB-X153-D12	1,1,1,1,1,1	chrIX	('chrIX', 12924997, 12938722),('chrIX', 13024611, 13026517),('chrIX', 13368107, 13390524),('chrIX', 13499764, 13556794),('chrIX', 13713144, 13747322),('chrIX', 13835313, 13841399)	0.90093	0.90268	6
SC-2015-PB-X153-D12	1,1,1,1,1,1,1	chrIX	('chrIX', 15674294, 15691053),('chrV', 6141711, 6165791),('chrV', 6467693, 6675544),('chrV', 6797027, 6807221),('chrV', 11205985, 11206015),('chrVII', 7331625, 7391907),('chrVII', 7576148, 7578045)	13.3781	8.11301	7
SC-2015-PB-X153-D12	1,1,1,1	chrVII	('chrVII', 8081693, 8095841),('chrVII', 8319013, 8321684),('chrVII', 8561404, 8630098),('chrVII', 8685205, 8748620)	1.25793	0.65278	4
SC-2015-PB-X153-D12	1	chrVII	('chrVII', 9810880, 9966046)	0.10587	0.15517	1
SC-2015-PB-X153-D12	1,1,1,1,0,1,0,1,1,1,1,1,1,1,1,1,1,1	chrVII	('chrVII', 10695475, 10758647),('chrVII', 10825959, 10888215),('chrVII', 12848924, 13034997),('chrVII', 14859578, 14924251),('chrVII', 15150903, 15171704),('chrVII', 15329234, 15381992),('chrVII', 15453442, 15458137),('chrVII', 15614096, 15701873),('chrVII', 15914786, 15986903),('chrVII', 16110135, 16204186),('chrVII', 16808769, 16881470),('chrVII', 17059363, 17083387),('chrVII', 17152366, 172205…	4.89577	7.7088	18
SC-2015-PB-X153-D12	1,0,1,1,1,1,1,1,1,0,1,1,1,1	chrVII	('chrVII', 18916019, 18972758),('chrVII', 19499734, 19506055),('chrVII', 19687888, 19891745),('chrVII', 20105822, 20127560),('chrVII', 20192473, 20235550),('chrVII', 20327750, 20472104),('chrVII', 20611560, 20669085),('chrVII', 21020511, 21020637),('chrVII', 21466205, 21491183),('chrVII', 22484561, 22533720),('chrVII', 22725642, 22755436),('chrVII', 22954277, 22954435),('chrVII', 24070745, 241275…	8.61019	6.36929	14
SC-2015-PB-X153-D12	1,1,1,1,1	chrX	('chrX', 14311696, 14340790),('chrXI', 3848292, 3850184),('chrXI', 3968108, 3977923),('chrXI', 5885524, 5912268),('chrXI', 6184869, 6669320)	23.7314	7.67147	5
SC-2015-PB-X153-D12	1	chrXI	('chrXI', 6997946, 7002829)	0.03189	0.00488	1
SC-2015-PB-X153-D12	1,1,1,1,1,1,1,1,1,1,1,1	chrXI	('chrXI', 7319009, 7348566),('chrXI', 7402516, 7415707),('chrXI', 8095447, 8197544),('chrXI', 8498901, 8510089),('chrXI', 8667733, 8699314),('chrXI', 8931254, 8975376),('chrXI', 9188887, 9198503),('chrXI', 9467831, 9470175),('chrXI', 9823434, 9904248),('chrXI', 10291033, 10328126),('chrXI', 10614139, 10615576),('chrXI', 10671952, 10676497)	5.23889	3.32793	12
SC-2015-PB-X153-D12	1	chrXI	('chrXI', 12027149, 12038358)	0.00894	0.01121	1
SC-2015-PB-X153-D12	0	chrXIV	('chrXIV', 11780404, 11784692)	0.00191	0.00429	1
SC-2015-PB-X153-D12	1,1,1,1,1,1,1,1,1,1	chrXIX	('chrXIX', 2728876, 2740544),('chrXIX', 5673443, 5675252),('chrXIX', 9497761, 9505425),('chrXIX', 9646831, 9742739),('chrXIX', 9895799, 9937027),('chrXIX', 10547428, 10564241),('chrXIX', 10640397, 10663034),('chrXIX', 11040861, 11159752),('chrXIX', 11279118, 11326264),('chrXVI', 11629190, 11630140)	26.1082	8.8896	10
SC-2015-PB-X153-D12	0,1,0,0,0,1,0	chrXX	('chrXX', 6975334, 7000317),('chrXX', 7074160, 7088237),('chrXX', 7170513, 7178652),('chrXX', 7662344, 7686136),('chrXX', 8230667, 8252059),('chrXX', 8347258, 8386967),('chrXX', 9371965, 9424907)	1.80466	2.42459	7
SC-2015-PB-X153-D12	1,1,0,0,0,0,1,0,0,1,0,0,0,1,1,0,1,1,1	chrXX	('chrXX', 9613012, 9616715),('chrXX', 9766872, 9790952),('chrXX', 9977444, 10006092),('chrXX', 10354408, 10392239),('chrXX', 10577479, 10658833),('chrXX', 10777390, 10822609),('chrXX', 11314926, 11361456),('chrXX', 11530314, 11671566),('chrXX', 11886822, 11921574),('chrXX', 12431344, 12437139),('chrXX', 13260771, 13329224),('chrXX', 13968383, 13997328),('chrXX', 14093201, 14104423),('chrXXI', 179…	3.25885	3.29484	19
SC-2015-PB-X153-D12	1,1,1	chrXXI	('chrXXI', 7177779, 7217149),('chrXXI', 8543099, 8594759),('chrXXI', 9282831, 9330825)	56.7623	2.11368	3
SC-2015-PB-X153-D12	1	chrXXI	('chrXXI', 9726424, 11658344)	6.45823	1.93192	1
SC-2015-PB-X153-D1	1,1	chrI	('chrI', 8147673, 8190186),('chrI', 8254432, 8447624)	0.65952	0.25744	2
SC-2015-PB-X153-D1	1,1,1,1,1,1	chrI	('chrI', 9047511, 9047891),('chrI', 9831376, 9905595),('chrI', 10142128, 10150941),('chrI', 10297026, 10320802),('chrI', 12170833, 12202289),('chrI', 12502725, 12520275)	2.49988	3.47238	6
SC-2015-PB-X153-D1	1,1,1,1,1,1,1,1,1,1,1	chrI	('chrI', 26105785, 26548133),('chrIV', 8340141, 8435128),('chrIV', 8525484, 8547434),('chrIV', 9088814, 9167577),('chrIV', 9378675, 9388710),('chrIV', 9645704, 9702141),('chrIV', 10495821, 10636655),('chrIV', 11003847, 11050746),('chrIV', 11211927, 11225935),('chrIV', 11376755, 11391473),('chrIV', 11475651, 11501305)	30.9998	15.0468	11
SC-2015-PB-X153-D1	1,1,1,1,1,1	chrV	('chrV', 6141711, 6165791),('chrV', 6467693, 6675544),('chrV', 6797027, 6807221),('chrV', 11205985, 11206015),('chrVII', 7331625, 7391907),('chrVII', 7576148, 7578045)	4.75973	1.41225	6
SC-2015-PB-X153-D1	1,1,1,1	chrVII	('chrVII', 8081693, 8095841),('chrVII', 8319013, 8321684),('chrVII', 8561404, 8630098),('chrVII', 8685205, 8748620)	1.25793	0.65278	4
SC-2015-PB-X153-D1	1,1,1,1,1,1,1,1,1,1,1,1,1,1,1,1,1	chrVII	('chrVII', 9810880, 9966046),('chrVII', 10595523, 10622965),('chrVII', 10695475, 10758647),('chrVII', 10825959, 10888215),('chrVII', 12848924, 13034997),('chrVII', 14859578, 14924251),('chrVII', 15150903, 15171704),('chrVII', 15329234, 15381992),('chrVII', 15453442, 15458137),('chrVII', 15614096, 15701873),('chrVII', 15914786, 15986903),('chrVII', 16110135, 16204186),('chrVII', 16808769, 16881470…	5.23845	7.86216	17
SC-2015-PB-X153-D1	1,1	chrVII	('chrVII', 18179140, 18195442),('chrVII', 18409014, 18467451)	0.10186	0.27201	2
SC-2015-PB-X153-D1	1,0,1,1,1,1,1	chrVII	('chrVII', 18916019, 18972758),('chrVII', 19499734, 19506055),('chrVII', 19687888, 19891745),('chrVII', 20105822, 20127560),('chrVII', 20192473, 20235550),('chrVII', 20327750, 20472104),('chrVII', 20611560, 20669085)	0.9327	1.69633	7
SC-2015-PB-X153-D1	1,0,1,1,1,1,1,1,1	chrVII	('chrVII', 21466205, 21491183),('chrVII', 22484561, 22533720),('chrVII', 22725642, 22755436),('chrVII', 22954277, 22954435),('chrVII', 24070745, 24127525),('chrVII', 25341792, 25342048),('chrVIII', 8243104, 8366052),('chrVIII', 9007121, 9046773),('chrVIII', 9207065, 9215991)	7.88158	12.2752	9
SC-2015-PB-X153-D1	1,1,1,1,1,1	chrVIII	('chrVIII', 9619553, 9702383),('chrVIII', 9803307, 9821764),('chrVIII', 10568822, 10570971),('chrVIII', 10807776, 10872886),('chrVIII', 11540080, 11546929),('chrVIII', 11735422, 11767295)	1.54121	2.06491	6
SC-2015-PB-X153-D1	1	chrVIII	('chrVIII', 12988379, 13007213)	0.02932	0.01883	1
SC-2015-PB-X153-D1	1,1,0,0	chrXI	('chrXI', 3848292, 3850184),('chrXI', 3968108, 3977923),('chrXI', 5885524, 5912268),('chrXI', 6184869, 6669320)	8.21215	2.81914	4
SC-2015-PB-X153-D1	0	chrXI	('chrXI', 6997946, 7002829)	0.03189	0.00488	1
SC-2015-PB-X153-D1	0,0,0,0,0,0,0,1,1,1,1,1	chrXI	('chrXI', 7319009, 7348566),('chrXI', 7402516, 7415707),('chrXI', 8095447, 8197544),('chrXI', 8498901, 8510089),('chrXI', 8667733, 8699314),('chrXI', 8931254, 8975376),('chrXI', 9188887, 9198503),('chrXI', 9467831, 9470175),('chrXI', 9823434, 9904248),('chrXI', 10291033, 10328126),('chrXI', 10614139, 10615576),('chrXI', 10671952, 10676497)	5.23889	3.32793	12
SC-2015-PB-X153-D1	1,0,0,0,0,0,0,0,0,0,0,0,0,0,0,0	chrXI	('chrXI', 12027149, 12038358),('chrXII', 4384523, 4408327),('chrXII', 5067512, 5070382),('chrXII', 5776918, 5777131),('chrXII', 6116751, 6132327),('chrXII', 6591836, 6684812),('chrXII', 7065161, 7073536),('chrXII', 7747971, 7968794),('chrXII', 8216232, 8381168),('chrXII', 8754618, 8845336),('chrXII', 8998525, 9015089),('chrXII', 9146945, 9181268),('chrXII', 9345669, 9350156),('chrXII', 9759238, 9…	4.40874	1.86825	16
SC-2015-PB-X153-D1	0,0	chrXII	('chrXII', 10707548, 10778699),('chrXII', 10906746, 10928054)	0.16035	0.14935	2
SC-2015-PB-X153-D1	1	chrXIV	('chrXIV', 11780404, 11784692)	0.00191	0.00429	1
SC-2015-PB-X153-D1	1,1,1,1,1,1,1	chrXIX	('chrXIX', 9497761, 9505425),('chrXIX', 9646831, 9742739),('chrXIX', 9895799, 9937027),('chrXIX', 10547428, 10564241),('chrXIX', 10640397, 10663034),('chrXIX', 11040861, 11159752),('chrXIX', 11279118, 11326264)	5.28591	1.82084	7
SC-2015-PB-X153-D1	1	chrXX	('chrXX', 6975334, 7000317)	0.02515	0.02498	1
SC-2015-PB-X153-D1	1,1,1	chrXX	('chrXX', 7170513, 7178652),('chrXX', 7662344, 7686136),('chrXX', 8230667, 8252059)	0.71582	1.07341	3
SC-2015-PB-X153-D1	1	chrXX	('chrXX', 9371965, 9424907)	0.06651	0.05294	1
SC-2015-PB-X153-D1	1,1,1,1,1,1,1,1,1,1,1,1,1,1,1,1,1	chrXX	('chrXX', 9977444, 10006092),('chrXX', 10354408, 10392239),('chrXX', 10577479, 10658833),('chrXX', 10777390, 10822609),('chrXX', 11314926, 11361456),('chrXX', 11530314, 11671566),('chrXX', 11886822, 11921574),('chrXX', 12431344, 12437139),('chrXX', 13260771, 13329224),('chrXX', 13968383, 13997328),('chrXX', 14093201, 14104423),('chrXXI', 1799330, 1851556),('chrXXI', 2111383, 2208871),('chrXXI', 2…	3.62436	3.68422	17
SC-2015-PB-X153-D1	1,1,1	chrXXI	('chrXXI', 7177779, 7217149),('chrXXI', 8543099, 8594759),('chrXXI', 9282831, 9330825)	56.7623	2.11368	3
SC-2015-PB-X153-D1	1	chrXXI	('chrXXI', 9726424, 11658344)	6.45823	1.93192	1
SC-2015-PB-X153-D2	1	chrIV	('chrIV', 28893323, 28899439)	0.01066	0.00612	1
SC-2015-PB-X153-D2	1	chrIX	('chrIX', 9392693, 9475442)	0.14846	0.08275	1
SC-2015-PB-X153-D3	1,1,1,1,1	chrI	('chrI', 8147673, 8190186),('chrI', 8254432, 8447624),('chrI', 8949916, 8961416),('chrI', 9047511, 9047891),('chrI', 9831376, 9905595)	1.60958	1.71541	5
SC-2015-PB-X153-D3	1,1	chrI	('chrI', 10297026, 10320802),('chrI', 12170833, 12202289)	1.25989	1.88149	2
SC-2015-PB-X153-D3	1,0,1	chrI	('chrI', 12949638, 12978396),('chrI', 24465861, 24470156),('chrI', 26105785, 26548133)	31.0599	13.5697	3
SC-2015-PB-X153-D3	1,1	chrIV	('chrIV', 9645704, 9702141),('chrIV', 10495821, 10636655)	1.77844	0.93451	2
SC-2015-PB-X153-D3	1,1,1,1,1,1,1	chrIV	('chrIV', 11211927, 11225935),('chrIV', 11376755, 11391473),('chrIV', 11475651, 11501305),('chrIV', 11678918, 11720288),('chrIV', 11868782, 11982836),('chrIV', 12345019, 12576455),('chrIV', 12762355, 13002578)	2.32713	1.77664	7
SC-2015-PB-X153-D3	1,1,1,1,1,1,1	chrIV	('chrIV', 13346903, 13461891),('chrIV', 13857405, 14017452),('chrIV', 14326747, 14349257),('chrIV', 14486526, 14541307),('chrIV', 15047761, 15114807),('chrIV', 15520835, 15630558),('chrIV', 15734076, 15924094)	3.54784	2.4622	7
SC-2015-PB-X153-D3	1,1,1,1,1	chrIV	('chrIV', 19874158, 20267644),('chrIV', 20364549, 20428956),('chrIV', 20512275, 20532219),('chrIV', 20863264, 21058729),('chrIV', 21225985, 21426295)	1.39529	1.15865	5
SC-2015-PB-X153-D3	1,0,1,1,1,1,1,1,1,1,1,1	chrIV	('chrIV', 21867143, 22030942),('chrIV', 22163655, 22222092),('chrIV', 22273550, 22387764),('chrIV', 23203118, 23260295),('chrIV', 24866868, 24893796),('chrIV', 24951897, 25017064),('chrIV', 25435733, 25636081),('chrIV', 26470166, 26472414),('chrIV', 26535454, 26611907),('chrIV', 26702381, 26862659),('chrIV', 26919845, 26925083),('chrIV', 27052851, 27068474)	2.78648	5.03753	12
SC-2015-PB-X153-D3	1	chrIV	('chrIV', 27507771, 27513579)	0.02174	0.00581	1
SC-2015-PB-X153-D3	1,1,1	chrIV	('chrIV', 28291323, 28293629),('chrIV', 28490523, 28496263),('chrIV', 28893323, 28899439)	0.77682	0.60581	3
SC-2015-PB-X153-D3	1,1,1,1,1,0,1,0,1,1	chrIX	('chrIX', 8409406, 8482918),('chrIX', 8693538, 8709348),('chrIX', 9246372, 9248838),('chrIX', 9325816, 9336512),('chrIX', 9392693, 9475442),('chrIX', 9753869, 9767020),('chrIX', 10016013, 10033264),('chrIX', 11032913, 11033026),('chrIX', 11302886, 11318624),('chrIX', 11702272, 11737094)	4.10922	3.25418	10
SC-2015-PB-X153-D3	1,1,1,1,1,1	chrIX	('chrIX', 12924997, 12938722),('chrIX', 13024611, 13026517),('chrIX', 13368107, 13390524),('chrIX', 13499764, 13556794),('chrIX', 13713144, 13747322),('chrIX', 13835313, 13841399)	0.90093	0.90268	6
SC-2015-PB-X153-D3	1,1,1,1,1,1	chrV	('chrV', 6141711, 6165791),('chrV', 6467693, 6675544),('chrV', 6797027, 6807221),('chrV', 11205985, 11206015),('chrVII', 7331625, 7391907),('chrVII', 7576148, 7578045)	4.75973	1.41225	6
SC-2015-PB-X153-D3	1,1,0,1	chrVII	('chrVII', 8081693, 8095841),('chrVII', 8319013, 8321684),('chrVII', 8561404, 8630098),('chrVII', 8685205, 8748620)	1.25793	0.65278	4
SC-2015-PB-X153-D3	1,1,1,1,1,1,1,0,1,1,1,1,1,1,1,1,1,1,1,1	chrVII	('chrVII', 9810880, 9966046),('chrVII', 10595523, 10622965),('chrVII', 10695475, 10758647),('chrVII', 10825959, 10888215),('chrVII', 12848924, 13034997),('chrVII', 14859578, 14924251),('chrVII', 15150903, 15171704),('chrVII', 15329234, 15381992),('chrVII', 15453442, 15458137),('chrVII', 15614096, 15701873),('chrVII', 15914786, 15986903),('chrVII', 16110135, 16204186),('chrVII', 16808769, 16881470…	5.49473	8.50141	20
SC-2015-PB-X153-D3	1,1,1,1,1,1,1,0,1,1,1	chrVII	('chrVII', 18916019, 18972758),('chrVII', 19499734, 19506055),('chrVII', 19687888, 19891745),('chrVII', 20105822, 20127560),('chrVII', 20192473, 20235550),('chrVII', 20327750, 20472104),('chrVII', 20611560, 20669085),('chrVII', 21020511, 21020637),('chrVII', 21466205, 21491183),('chrVII', 22484561, 22533720),('chrVII', 22725642, 22755436)	2.33886	3.78268	11
SC-2015-PB-X153-D3	1	chrVII	('chrVII', 24070745, 24127525)	0.09995	0.05678	1
SC-2015-PB-X153-D3	1,1,1	chrVIII	('chrVIII', 8243104, 8366052),('chrVIII', 9007121, 9046773),('chrVIII', 9207065, 9215991)	1.48069	0.84994	3
SC-2015-PB-X153-D3	1,1,1,1,1,1	chrVIII	('chrVIII', 9619553, 9702383),('chrVIII', 9803307, 9821764),('chrVIII', 10568822, 10570971),('chrVIII', 10807776, 10872886),('chrVIII', 11540080, 11546929),('chrVIII', 11735422, 11767295)	1.54121	2.06491	6
SC-2015-PB-X153-D3	1	chrVIII	('chrVIII', 12988379, 13007213)	0.02932	0.01883	1
SC-2015-PB-X153-D3	1,1,1	chrXI	('chrXI', 3968108, 3977923),('chrXI', 5885524, 5912268),('chrXI', 6184869, 6669320)	7.68381	2.6914	3
SC-2015-PB-X153-D3	0,1,1	chrXI	('chrXI', 6997946, 7002829),('chrXI', 7075556, 7179089),('chrXI', 7319009, 7348566)	0.82276	0.34574	3
SC-2015-PB-X153-D3	1,1,1,1	chrXI	('chrXI', 8095447, 8197544),('chrXI', 8498901, 8510089),('chrXI', 8667733, 8699314),('chrXI', 8931254, 8975376)	0.65711	0.77783	4
SC-2015-PB-X153-D3	1,1,1	chrXI	('chrXI', 9467831, 9470175),('chrXI', 9823434, 9904248),('chrXI', 10291033, 10328126)	1.57676	0.85795	3
SC-2015-PB-X153-D3	1,1	chrXI	('chrXI', 10671952, 10676497),('chrXI', 10844760, 10847604)	0.44565	0.17111	2
SC-2015-PB-X153-D3	1,1,1,1,1	chrXII	('chrXII', 4384523, 4408327),('chrXII', 5067512, 5070382),('chrXII', 5776918, 5777131),('chrXII', 6116751, 6132327),('chrXII', 6591836, 6684812)	6.73722	2.27649	5
SC-2015-PB-X153-D3	1,1,1,1,1,1,1	chrXII	('chrXII', 7747971, 7968794),('chrXII', 8216232, 8381168),('chrXII', 8754618, 8845336),('chrXII', 8998525, 9015089),('chrXII', 9146945, 9181268),('chrXII', 9345669, 9350156),('chrXII', 9759238, 9764742)	2.49915	1.79595	7
SC-2015-PB-X153-D3	1	chrXII	('chrXII', 10168745, 10170106)	0.00186	0.00136	1
SC-2015-PB-X153-D3	1,1,0	chrXII	('chrXII', 10707548, 10778699),('chrXII', 10906746, 10928054),('chrXIII', 8461375, 8464050)	2.80971	2.31465	3
SC-2015-PB-X153-D3	1,0,0,0,0,0,0,0,0,0,0	chrXIV	('chrXIV', 11780404, 11784692),('chrXIX', 2616293, 2640746),('chrXIX', 2728876, 2740544),('chrXIX', 5673443, 5675252),('chrXIX', 9497761, 9505425),('chrXIX', 9646831, 9742739),('chrXIX', 9895799, 9937027),('chrXIX', 10547428, 10564241),('chrXIX', 10640397, 10663034),('chrXIX', 11040861, 11159752),('chrXIX', 11279118, 11326264)	0.78955	0.45843	11
SC-2015-PB-X153-D3	1	chrXXI	('chrXXI', 3449657, 3454256)	0.00963	0.0046	1
SC-2015-PB-X153-D4	1	chrI	('chrI', 26105785, 26548133)	1.83782	0.44235	1
SC-2015-PB-X153-D4	1,0,0,0,0,0,0,0,1,0,0,0,0,0,0,0,0,0	chrIX	('chrIX', 7661568, 7697972),('chrIX', 8409406, 8482918),('chrIX', 8693538, 8709348),('chrIX', 9246372, 9248838),('chrIX', 9325816, 9336512),('chrIX', 9392693, 9475442),('chrIX', 9753869, 9767020),('chrIX', 10016013, 10033264),('chrIX', 11032913, 11033026),('chrIX', 11302886, 11318624),('chrIX', 11702272, 11737094),('chrIX', 11898395, 11898994),('chrIX', 12924997, 12938722),('chrIX', 13024611, 130…	7.65272	6.14343	18
SC-2015-PB-X153-D4	0	chrIX	('chrIX', 15674294, 15691053)	0.05646	0.01676	1
SC-2015-PB-X153-D4	1,0	chrVII	('chrVII', 7331625, 7391907),('chrVII', 7576148, 7578045)	0.38315	0.18614	2
SC-2015-PB-X153-D4	1,1,1,1	chrVII	('chrVII', 8081693, 8095841),('chrVII', 8319013, 8321684),('chrVII', 8561404, 8630098),('chrVII', 8685205, 8748620)	1.25793	0.65278	4
SC-2015-PB-X153-D4	1	chrVII	('chrVII', 9810880, 9966046)	0.10587	0.15517	1
SC-2015-PB-X153-D4	1,1,1,1	chrVII	('chrVII', 10695475, 10758647),('chrVII', 10825959, 10888215),('chrVII', 12848924, 13034997),('chrVII', 14859578, 14924251)	3.35777	4.1656	4
SC-2015-PB-X153-D4	1,1,1,1,1,1,1,1,1,1	chrVII	('chrVII', 15329234, 15381992),('chrVII', 15453442, 15458137),('chrVII', 15614096, 15701873),('chrVII', 15914786, 15986903),('chrVII', 16110135, 16204186),('chrVII', 16808769, 16881470),('chrVII', 17059363, 17083387),('chrVII', 17152366, 17220531),('chrVII', 17369610, 17382198),('chrVII', 17749620, 17828205)	1.02361	2.44621	10
SC-2015-PB-X153-D4	1,1	chrVII	('chrVII', 18179140, 18195442),('chrVII', 18409014, 18467451)	0.10186	0.27201	2
SC-2015-PB-X153-D4	1,1,1,1,1,1,1,1,1	chrVII	('chrVII', 18916019, 18972758),('chrVII', 19499734, 19506055),('chrVII', 19687888, 19891745),('chrVII', 20105822, 20127560),('chrVII', 20192473, 20235550),('chrVII', 20327750, 20472104),('chrVII', 20611560, 20669085),('chrVII', 21020511, 21020637),('chrVII', 21466205, 21491183)	1.65837	2.51843	9
SC-2015-PB-X153-D4	1,1,1,1,1,1,1	chrVII	('chrVII', 22725642, 22755436),('chrVII', 22954277, 22954435),('chrVII', 24070745, 24127525),('chrVII', 25341792, 25342048),('chrVIII', 8243104, 8366052),('chrVIII', 9007121, 9046773),('chrVIII', 9207065, 9215991)	8.57508	13.5395	7
SC-2015-PB-X153-D4	1,0	chrVIII	('chrVIII', 9619553, 9702383),('chrVIII', 9803307, 9821764)	0.08586	0.11938	2
SC-2015-PB-X153-D4	0,1,1	chrVIII	('chrVIII', 10807776, 10872886),('chrVIII', 11540080, 11546929),('chrVIII', 11735422, 11767295)	0.80606	0.89441	3
SC-2015-PB-X153-D4	1,1,1,1,1,1	chrVIII	('chrVIII', 12988379, 13007213),('chrX', 14311696, 14340790),('chrXI', 3848292, 3850184),('chrXI', 3968108, 3977923),('chrXI', 5885524, 5912268),('chrXI', 6184869, 6669320)	6.98974	6.33789	6
SC-2015-PB-X153-D4	0	chrXI	('chrXI', 6997946, 7002829)	0.03189	0.00488	1
SC-2015-PB-X153-D4	1,1,1,1,1,1,1,1,1,1,0	chrXI	('chrXI', 7319009, 7348566),('chrXI', 7402516, 7415707),('chrXI', 8095447, 8197544),('chrXI', 8498901, 8510089),('chrXI', 8667733, 8699314),('chrXI', 8931254, 8975376),('chrXI', 9188887, 9198503),('chrXI', 9467831, 9470175),('chrXI', 9823434, 9904248),('chrXI', 10291033, 10328126),('chrXI', 10614139, 10615576)	5.17161	3.26701	11
SC-2015-PB-X153-D4	1,1,1,1,1,1	chrXI	('chrXI', 12027149, 12038358),('chrXII', 4384523, 4408327),('chrXII', 5067512, 5070382),('chrXII', 5776918, 5777131),('chrXII', 6116751, 6132327),('chrXII', 6591836, 6684812)	10.3673	5.35355	6
SC-2015-PB-X153-D4	1,1,1,1,1,1	chrXII	('chrXII', 7747971, 7968794),('chrXII', 8216232, 8381168),('chrXII', 8754618, 8845336),('chrXII', 8998525, 9015089),('chrXII', 9146945, 9181268),('chrXII', 9345669, 9350156)	1.78493	1.38136	6
SC-2015-PB-X153-D4	0,1	chrXII	('chrXII', 10045630, 10048242),('chrXII', 10168745, 10170106)	0.06831	0.12186	2
SC-2015-PB-X153-D4	1,1,1	chrXII	('chrXII', 10707548, 10778699),('chrXII', 10906746, 10928054),('chrXIII', 8461375, 8464050)	2.80971	2.31465	3
SC-2015-PB-X153-D4	0,1,0,0,0,1,0	chrXX	('chrXX', 6975334, 7000317),('chrXX', 7074160, 7088237),('chrXX', 7170513, 7178652),('chrXX', 7662344, 7686136),('chrXX', 8230667, 8252059),('chrXX', 8347258, 8386967),('chrXX', 9371965, 9424907)	1.80466	2.42459	7
SC-2015-PB-X153-D4	0,1,0,0,0,0,1,0,0,1,0,0,0,1,1,0,1,1,1	chrXX	('chrXX', 9613012, 9616715),('chrXX', 9766872, 9790952),('chrXX', 9977444, 10006092),('chrXX', 10354408, 10392239),('chrXX', 10577479, 10658833),('chrXX', 10777390, 10822609),('chrXX', 11314926, 11361456),('chrXX', 11530314, 11671566),('chrXX', 11886822, 11921574),('chrXX', 12431344, 12437139),('chrXX', 13260771, 13329224),('chrXX', 13968383, 13997328),('chrXX', 14093201, 14104423),('chrXXI', 179…	3.25885	3.29484	19
SC-2015-PB-X153-D4	1,1,1	chrXXI	('chrXXI', 7177779, 7217149),('chrXXI', 8543099, 8594759),('chrXXI', 9282831, 9330825)	56.7623	2.11368	3
SC-2015-PB-X153-D4	1	chrXXI	('chrXXI', 9726424, 11658344)	6.45823	1.93192	1
SC-2015-PB-X153-D5	1,1,1,1,1,1,1,1,1,1	chrIV	('chrIV', 9645704, 9702141),('chrIV', 10495821, 10636655),('chrIV', 11003847, 11050746),('chrIV', 11211927, 11225935),('chrIV', 11376755, 11391473),('chrIV', 11475651, 11501305),('chrIV', 11678918, 11720288),('chrIV', 11868782, 11982836),('chrIV', 12345019, 12576455),('chrIV', 12762355, 13002578)	4.73525	3.30044	10
SC-2015-PB-X153-D5	1,1,0,1,1,1,1,1	chrIV	('chrIV', 13346903, 13461891),('chrIV', 13857405, 14017452),('chrIV', 14326747, 14349257),('chrIV', 14486526, 14541307),('chrIV', 15047761, 15114807),('chrIV', 15520835, 15630558),('chrIV', 15734076, 15924094),('chrIV', 16763582, 16796358)	4.95855	3.33447	8
SC-2015-PB-X153-D5	1,0,1,1,1,0,1,1,1,1,1,1,1,1,1,1,0,1	chrIV	('chrIV', 19874158, 20267644),('chrIV', 20364549, 20428956),('chrIV', 20512275, 20532219),('chrIV', 20863264, 21058729),('chrIV', 21225985, 21426295),('chrIV', 21511744, 21543814),('chrIV', 21867143, 22030942),('chrIV', 22163655, 22222092),('chrIV', 22273550, 22387764),('chrIV', 23203118, 23260295),('chrIV', 24866868, 24893796),('chrIV', 24951897, 25017064),('chrIV', 25435733, 25636081),('chrIV',…	4.3092	6.80083	18
SC-2015-PB-X153-D5	1,0,1,1,1	chrIV	('chrIV', 27507771, 27513579),('chrIV', 28215127, 28219409),('chrIV', 28291323, 28293629),('chrIV', 28490523, 28496263),('chrIV', 28893323, 28899439)	2.98838	1.38586	5
SC-2015-PB-X153-D5	1,1,1	chrV	('chrV', 6141711, 6165791),('chrV', 6467693, 6675544),('chrV', 6797027, 6807221)	1.97931	0.64143	3
SC-2015-PB-X153-D5	1	chrXI	('chrXI', 10671952, 10676497)	0.00349	0.00455	1
SC-2015-PB-X153-D5	1	chrXI	('chrXI', 11479222, 11483465)	0.00565	0.00424	1
SC-2015-PB-X153-D5	1,1,1,1,1,1,1,1,1,1,1,1,1	chrXII	('chrXII', 5776918, 5777131),('chrXII', 6116751, 6132327),('chrXII', 6591836, 6684812),('chrXII', 7065161, 7073536),('chrXII', 7747971, 7968794),('chrXII', 8216232, 8381168),('chrXII', 8754618, 8845336),('chrXII', 8998525, 9015089),('chrXII', 9146945, 9181268),('chrXII', 9345669, 9350156),('chrXII', 9759238, 9764742),('chrXII', 10045630, 10048242),('chrXII', 10168745, 10170106)	6.33921	4.39297	13
SC-2015-PB-X153-D5	1,1	chrXII	('chrXII', 10707548, 10778699),('chrXII', 10906746, 10928054)	0.16035	0.14935	2
SC-2015-PB-X153-D5	1	chrXIV	('chrXIV', 11780404, 11784692)	0.00191	0.00429	1
SC-2015-PB-X153-D6	1,1	chrI	('chrI', 24465861, 24470156),('chrI', 26105785, 26548133)	10.1486	2.07798	2
SC-2015-PB-X153-D6	1,1,1,1	chrV	('chrV', 6141711, 6165791),('chrV', 6467693, 6675544),('chrV', 6797027, 6807221),('chrV', 11205985, 11206015)	15.9052	5.04022	4
SC-2015-PB-X153-D6	1,1	chrXI	('chrXI', 10671952, 10676497),('chrXI', 10844760, 10847604)	0.44565	0.17111	2
SC-2015-PB-X153-D6	1	chrXI	('chrXI', 12027149, 12038358)	0.00894	0.01121	1
SC-2015-PB-X153-D6	1	chrXII	('chrXII', 7065161, 7073536)	0.00174	0.00838	1
SC-2015-PB-X153-D7	1,1	chrI	('chrI', 12170833, 12202289),('chrI', 12502725, 12520275)	0.52809	0.31799	2
SC-2015-PB-X153-D7	1	chrI	('chrI', 26105785, 26548133)	1.83782	0.44235	1
SC-2015-PB-X153-D7	1,1,1,1	chrIV	('chrIV', 9645704, 9702141),('chrIV', 10495821, 10636655),('chrIV', 11003847, 11050746),('chrIV', 11211927, 11225935)	2.41873	1.52379	4
SC-2015-PB-X153-D7	1,1,1,1,1	chrIV	('chrIV', 11475651, 11501305),('chrIV', 11678918, 11720288),('chrIV', 11868782, 11982836),('chrIV', 12345019, 12576455),('chrIV', 12762355, 13002578)	1.62329	1.50127	5
SC-2015-PB-X153-D7	1,1,1,1,1,1,1,1	chrIV	('chrIV', 13346903, 13461891),('chrIV', 13857405, 14017452),('chrIV', 14326747, 14349257),('chrIV', 14486526, 14541307),('chrIV', 15047761, 15114807),('chrIV', 15520835, 15630558),('chrIV', 15734076, 15924094),('chrIV', 16763582, 16796358)	4.95855	3.33447	8
SC-2015-PB-X153-D7	1,1,1,1,1,1,1,1,0,1,1,1,1,1,1,1,1,1	chrIV	('chrIV', 19874158, 20267644),('chrIV', 20364549, 20428956),('chrIV', 20512275, 20532219),('chrIV', 20863264, 21058729),('chrIV', 21225985, 21426295),('chrIV', 21511744, 21543814),('chrIV', 21867143, 22030942),('chrIV', 22163655, 22222092),('chrIV', 22273550, 22387764),('chrIV', 23203118, 23260295),('chrIV', 24866868, 24893796),('chrIV', 24951897, 25017064),('chrIV', 25435733, 25636081),('chrIV',…	4.3092	6.80083	18
SC-2015-PB-X153-D7	1,1,1,1,1,0,0	chrIV	('chrIV', 27507771, 27513579),('chrIV', 28215127, 28219409),('chrIV', 28291323, 28293629),('chrIV', 28490523, 28496263),('chrIV', 28893323, 28899439),('chrIX', 4913535, 4925075),('chrIX', 5178667, 5181424)	26.9602	22.3322	7
SC-2015-PB-X153-D7	0,0,0,0,0,0,0,0	chrIX	('chrIX', 7661568, 7697972),('chrIX', 8409406, 8482918),('chrIX', 8693538, 8709348),('chrIX', 9246372, 9248838),('chrIX', 9325816, 9336512),('chrIX', 9392693, 9475442),('chrIX', 9753869, 9767020),('chrIX', 10016013, 10033264)	3.82536	2.33529	8
SC-2015-PB-X153-D7	0,0,0,0,0,0,0,0,0	chrIX	('chrIX', 11302886, 11318624),('chrIX', 11702272, 11737094),('chrIX', 11898395, 11898994),('chrIX', 12924997, 12938722),('chrIX', 13024611, 13026517),('chrIX', 13368107, 13390524),('chrIX', 13499764, 13556794),('chrIX', 13713144, 13747322),('chrIX', 13835313, 13841399)	2.737	2.52278	9
SC-2015-PB-X153-D7	0,1,1,1	chrIX	('chrIX', 15674294, 15691053),('chrV', 6141711, 6165791),('chrV', 6467693, 6675544),('chrV', 6797027, 6807221)	13.6508	8.88383	4
SC-2015-PB-X153-D7	0,1,0,1,0,0,0,0,1,1	chrVIII	('chrVIII', 8243104, 8366052),('chrVIII', 9007121, 9046773),('chrVIII', 9207065, 9215991),('chrVIII', 9399164, 9453191),('chrVIII', 9619553, 9702383),('chrVIII', 9803307, 9821764),('chrVIII', 10568822, 10570971),('chrVIII', 10807776, 10872886),('chrVIII', 11540080, 11546929),('chrVIII', 11735422, 11767295)	3.33349	3.40124	10
SC-2015-PB-X153-D7	1,1	chrVIII	('chrVIII', 12988379, 13007213),('chrX', 14311696, 14340790)	2.3505	1.33358	2
SC-2015-PB-X153-D7	1	chrXI	('chrXI', 8931254, 8975376)	0.05857	0.04412	1
SC-2015-PB-X153-D7	1	chrXII	('chrXII', 4384523, 4408327)	0.05629	0.0238	1
SC-2015-PB-X153-D7	1,1,1	chrXII	('chrXII', 5776918, 5777131),('chrXII', 6116751, 6132327),('chrXII', 6591836, 6684812)	1.84858	0.90768	3
SC-2015-PB-X153-D7	1,1,1,1,1,1,1,1,1	chrXII	('chrXII', 7747971, 7968794),('chrXII', 8216232, 8381168),('chrXII', 8754618, 8845336),('chrXII', 8998525, 9015089),('chrXII', 9146945, 9181268),('chrXII', 9345669, 9350156),('chrXII', 9759238, 9764742),('chrXII', 10045630, 10048242),('chrXII', 10168745, 10170106)	3.08658	2.20131	9
SC-2015-PB-X153-D7	1,1,1	chrXII	('chrXII', 10707548, 10778699),('chrXII', 10906746, 10928054),('chrXIII', 8461375, 8464050)	2.80971	2.31465	3
SC-2015-PB-X153-D7	1	chrXIV	('chrXIV', 11780404, 11784692)	0.00191	0.00429	1
SC-2015-PB-X153-D7	1	chrXVI	('chrXVI', 11629190, 11630140)	0.00112	0.00095	1
SC-2015-PB-X153-D7	1	chrXX	('chrXX', 6975334, 7000317)	0.02515	0.02498	1
SC-2015-PB-X153-D7	1,1,1	chrXX	('chrXX', 7170513, 7178652),('chrXX', 7662344, 7686136),('chrXX', 8230667, 8252059)	0.71582	1.07341	3
SC-2015-PB-X153-D7	1	chrXX	('chrXX', 9371965, 9424907)	0.06651	0.05294	1
SC-2015-PB-X153-D7	1,1,1,0,1,1,1,1,1,1,1,0	chrXX	('chrXX', 9977444, 10006092),('chrXX', 10354408, 10392239),('chrXX', 10577479, 10658833),('chrXX', 10777390, 10822609),('chrXX', 11314926, 11361456),('chrXX', 11530314, 11671566),('chrXX', 11886822, 11921574),('chrXX', 12431344, 12437139),('chrXX', 13260771, 13329224),('chrXX', 13968383, 13997328),('chrXX', 14093201, 14104423),('chrXXI', 1799330, 1851556)	39.2079	8.15454	12
SC-2015-PB-X153-D7	0,1,1,1,1,1,1,1,1,1,1	chrXXI	('chrXXI', 2294442, 2301393),('chrXXI', 3349744, 3381212),('chrXXI', 3449657, 3454256),('chrXXI', 6308460, 6321874),('chrXXI', 6798437, 6815453),('chrXXI', 7177779, 7217149),('chrXXI', 8543099, 8594759),('chrXXI', 9282831, 9330825),('chrXXI', 9510357, 9618730),('chrXXI', 9726424, 11658344),('chrXXI', 12007318, 12017013)	70.0015	9.71562	11
SC-2015-PB-X153-D9	1,1	chrI	('chrI', 8147673, 8190186),('chrI', 8254432, 8447624)	0.65952	0.25744	2
SC-2015-PB-X153-D9	1,1,1,1,1,1	chrI	('chrI', 9047511, 9047891),('chrI', 9831376, 9905595),('chrI', 10142128, 10150941),('chrI', 10297026, 10320802),('chrI', 12170833, 12202289),('chrI', 12502725, 12520275)	2.49988	3.47238	6
SC-2015-PB-X153-D9	1	chrI	('chrI', 26105785, 26548133)	1.83782	0.44235	1
SC-2015-PB-X153-D9	1,1,1,1,1,1,1,1,1,1	chrIV	('chrIV', 9645704, 9702141),('chrIV', 10495821, 10636655),('chrIV', 11003847, 11050746),('chrIV', 11211927, 11225935),('chrIV', 11376755, 11391473),('chrIV', 11475651, 11501305),('chrIV', 11678918, 11720288),('chrIV', 11868782, 11982836),('chrIV', 12345019, 12576455),('chrIV', 12762355, 13002578)	4.73525	3.30044	10
SC-2015-PB-X153-D9	1,1,1,1,1,1,1,0	chrIV	('chrIV', 13346903, 13461891),('chrIV', 13857405, 14017452),('chrIV', 14326747, 14349257),('chrIV', 14486526, 14541307),('chrIV', 15047761, 15114807),('chrIV', 15520835, 15630558),('chrIV', 15734076, 15924094),('chrIV', 16763582, 16796358)	4.95855	3.33447	8
SC-2015-PB-X153-D9	1,1,1,1,1,1,1,1,1,1,1,1,1,1,1,1,1,1	chrIV	('chrIV', 19874158, 20267644),('chrIV', 20364549, 20428956),('chrIV', 20512275, 20532219),('chrIV', 20863264, 21058729),('chrIV', 21225985, 21426295),('chrIV', 21511744, 21543814),('chrIV', 21867143, 22030942),('chrIV', 22163655, 22222092),('chrIV', 22273550, 22387764),('chrIV', 23203118, 23260295),('chrIV', 24866868, 24893796),('chrIV', 24951897, 25017064),('chrIV', 25435733, 25636081),('chrIV',…	4.3092	6.80083	18
SC-2015-PB-X153-D9	1,1,1,1,1	chrIV	('chrIV', 27507771, 27513579),('chrIV', 28215127, 28219409),('chrIV', 28291323, 28293629),('chrIV', 28490523, 28496263),('chrIV', 28893323, 28899439)	2.98838	1.38586	5
SC-2015-PB-X153-D9	1	chrIX	('chrIX', 13368107, 13390524)	0.00786	0.02242	1
SC-2015-PB-X153-D9	1,1,1,1,1	chrX	('chrX', 14311696, 14340790),('chrXI', 3848292, 3850184),('chrXI', 3968108, 3977923),('chrXI', 5885524, 5912268),('chrXI', 6184869, 6669320)	23.7314	7.67147	5
SC-2015-PB-X153-D9	1	chrXI	('chrXI', 6997946, 7002829)	0.03189	0.00488	1
SC-2015-PB-X153-D9	1,1,1,1,1,1,1,1,1,1,1,1	chrXI	('chrXI', 7319009, 7348566),('chrXI', 7402516, 7415707),('chrXI', 8095447, 8197544),('chrXI', 8498901, 8510089),('chrXI', 8667733, 8699314),('chrXI', 8931254, 8975376),('chrXI', 9188887, 9198503),('chrXI', 9467831, 9470175),('chrXI', 9823434, 9904248),('chrXI', 10291033, 10328126),('chrXI', 10614139, 10615576),('chrXI', 10671952, 10676497)	5.23889	3.32793	12
SC-2015-PB-X153-D9	0,1,1,1,1,1	chrXI	('chrXI', 12027149, 12038358),('chrXII', 4384523, 4408327),('chrXII', 5067512, 5070382),('chrXII', 5776918, 5777131),('chrXII', 6116751, 6132327),('chrXII', 6591836, 6684812)	10.3673	5.35355	6
SC-2015-PB-X153-D9	1,1,1,1,1,1,1,1,1	chrXII	('chrXII', 7747971, 7968794),('chrXII', 8216232, 8381168),('chrXII', 8754618, 8845336),('chrXII', 8998525, 9015089),('chrXII', 9146945, 9181268),('chrXII', 9345669, 9350156),('chrXII', 9759238, 9764742),('chrXII', 10045630, 10048242),('chrXII', 10168745, 10170106)	3.08658	2.20131	9
SC-2015-PB-X153-D9	1,1,1	chrXII	('chrXII', 10707548, 10778699),('chrXII', 10906746, 10928054),('chrXIII', 8461375, 8464050)	2.80971	2.31465	3
SC-2015-PB-X153-D9	1	chrXVI	('chrXVI', 11629190, 11630140)	0.00112	0.00095	1
SC-2015-PB-X153-E10	1,1,1,1,1,1,1	chrIV	('chrIV', 13857405, 14017452),('chrIV', 14326747, 14349257),('chrIV', 14486526, 14541307),('chrIV', 15047761, 15114807),('chrIV', 15520835, 15630558),('chrIV', 15734076, 15924094),('chrIV', 16763582, 16796358)	4.74827	2.77891	7
SC-2015-PB-X153-E10	1,1,1,1,1,1,1,1,1,1,1,1,1,1,1,1	chrIV	('chrIV', 19874158, 20267644),('chrIV', 20364549, 20428956),('chrIV', 20512275, 20532219),('chrIV', 20863264, 21058729),('chrIV', 21225985, 21426295),('chrIV', 21511744, 21543814),('chrIV', 21867143, 22030942),('chrIV', 22163655, 22222092),('chrIV', 22273550, 22387764),('chrIV', 23203118, 23260295),('chrIV', 24866868, 24893796),('chrIV', 24951897, 25017064),('chrIV', 25435733, 25636081),('chrIV',…	4.18741	6.59502	16
SC-2015-PB-X153-E10	1,1	chrIV	('chrIV', 27357302, 27374317),('chrIV', 27507771, 27513579)	0.44774	0.13926	2
SC-2015-PB-X153-E10	1	chrIV	('chrIV', 28893323, 28899439)	0.01066	0.00612	1
SC-2015-PB-X153-E10	1,1	chrVII	('chrVII', 7331625, 7391907),('chrVII', 7576148, 7578045)	0.38315	0.18614	2
SC-2015-PB-X153-E10	1,1,1,1	chrVII	('chrVII', 8081693, 8095841),('chrVII', 8319013, 8321684),('chrVII', 8561404, 8630098),('chrVII', 8685205, 8748620)	1.25793	0.65278	4
SC-2015-PB-X153-E10	1,1,1,1,1,1,0,1,0,1,1,1,1,1,1,1,1,1,1,1	chrVII	('chrVII', 9810880, 9966046),('chrVII', 10595523, 10622965),('chrVII', 10695475, 10758647),('chrVII', 10825959, 10888215),('chrVII', 12848924, 13034997),('chrVII', 14859578, 14924251),('chrVII', 15150903, 15171704),('chrVII', 15329234, 15381992),('chrVII', 15453442, 15458137),('chrVII', 15614096, 15701873),('chrVII', 15914786, 15986903),('chrVII', 16110135, 16204186),('chrVII', 16808769, 16881470…	5.49473	8.50141	20
SC-2015-PB-X153-E10	1,1,1,1,1,1,0,1,1	chrVII	('chrVII', 18916019, 18972758),('chrVII', 19499734, 19506055),('chrVII', 19687888, 19891745),('chrVII', 20105822, 20127560),('chrVII', 20192473, 20235550),('chrVII', 20327750, 20472104),('chrVII', 20611560, 20669085),('chrVII', 21020511, 21020637),('chrVII', 21466205, 21491183)	1.65837	2.51843	9
SC-2015-PB-X153-E10	1,1,1,1,1,1,1	chrVII	('chrVII', 22725642, 22755436),('chrVII', 22954277, 22954435),('chrVII', 24070745, 24127525),('chrVII', 25341792, 25342048),('chrVIII', 8243104, 8366052),('chrVIII', 9007121, 9046773),('chrVIII', 9207065, 9215991)	8.57508	13.5395	7
SC-2015-PB-X153-E10	0,1,1,1,1,1	chrVIII	('chrVIII', 9619553, 9702383),('chrVIII', 9803307, 9821764),('chrVIII', 10568822, 10570971),('chrVIII', 10807776, 10872886),('chrVIII', 11540080, 11546929),('chrVIII', 11735422, 11767295)	1.54121	2.06491	6
SC-2015-PB-X153-E10	1	chrVIII	('chrVIII', 12988379, 13007213)	0.02932	0.01883	1
SC-2015-PB-X153-E10	1	chrXI	('chrXI', 5885524, 5912268)	0.02885	0.02674	1
SC-2015-PB-X153-E10	0,0,0,0,0	chrXII	('chrXII', 4384523, 4408327),('chrXII', 5067512, 5070382),('chrXII', 5776918, 5777131),('chrXII', 6116751, 6132327),('chrXII', 6591836, 6684812)	6.73722	2.27649	5
SC-2015-PB-X153-E10	0,0,0,0,0,0,0,0,0	chrXII	('chrXII', 7747971, 7968794),('chrXII', 8216232, 8381168),('chrXII', 8754618, 8845336),('chrXII', 8998525, 9015089),('chrXII', 9146945, 9181268),('chrXII', 9345669, 9350156),('chrXII', 9759238, 9764742),('chrXII', 10045630, 10048242),('chrXII', 10168745, 10170106)	3.08658	2.20131	9
SC-2015-PB-X153-E10	0,0,1	chrXII	('chrXII', 10707548, 10778699),('chrXII', 10906746, 10928054),('chrXIII', 8461375, 8464050)	2.80971	2.31465	3
SC-2015-PB-X153-E10	0,0,0,1	chrXIV	('chrXIV', 11780404, 11784692),('chrXIX', 2616293, 2640746),('chrXIX', 2728876, 2740544),('chrXIX', 5673443, 5675252)	15.1474	6.10944	4
SC-2015-PB-X153-E11	1	chrI	('chrI', 26105785, 26548133)	1.83782	0.44235	1
SC-2015-PB-X153-E11	1	chrIX	('chrIX', 9392693, 9475442)	0.14846	0.08275	1
SC-2015-PB-X153-E11	1,1,1,1	chrV	('chrV', 6141711, 6165791),('chrV', 6467693, 6675544),('chrV', 6797027, 6807221),('chrV', 11205985, 11206015)	15.9052	5.04022	4
SC-2015-PB-X153-E11	1,1,1	chrVIII	('chrVIII', 8243104, 8366052),('chrVIII', 9007121, 9046773),('chrVIII', 9207065, 9215991)	1.48069	0.84994	3
SC-2015-PB-X153-E11	1,1,1,1,1	chrVIII	('chrVIII', 9803307, 9821764),('chrVIII', 10568822, 10570971),('chrVIII', 10807776, 10872886),('chrVIII', 11540080, 11546929),('chrVIII', 11735422, 11767295)	1.46015	1.94553	5
SC-2015-PB-X153-E11	1	chrVIII	('chrVIII', 12988379, 13007213)	0.02932	0.01883	1
SC-2015-PB-X153-E11	1,1,1,1,1,1	chrXI	('chrXI', 12027149, 12038358),('chrXII', 4384523, 4408327),('chrXII', 5067512, 5070382),('chrXII', 5776918, 5777131),('chrXII', 6116751, 6132327),('chrXII', 6591836, 6684812)	10.3673	5.35355	6
SC-2015-PB-X153-E11	1,1,1,1,1,1,1,1,1	chrXII	('chrXII', 7747971, 7968794),('chrXII', 8216232, 8381168),('chrXII', 8754618, 8845336),('chrXII', 8998525, 9015089),('chrXII', 9146945, 9181268),('chrXII', 9345669, 9350156),('chrXII', 9759238, 9764742),('chrXII', 10045630, 10048242),('chrXII', 10168745, 10170106)	3.08658	2.20131	9
SC-2015-PB-X153-E11	1,1,1	chrXII	('chrXII', 10707548, 10778699),('chrXII', 10906746, 10928054),('chrXIII', 8461375, 8464050)	2.80971	2.31465	3
SC-2015-PB-X153-E11	1	chrXX	('chrXX', 6975334, 7000317)	0.02515	0.02498	1
SC-2015-PB-X153-E11	1,1,1	chrXX	('chrXX', 7170513, 7178652),('chrXX', 7662344, 7686136),('chrXX', 8230667, 8252059)	0.71582	1.07341	3
SC-2015-PB-X153-E11	1	chrXX	('chrXX', 9371965, 9424907)	0.06651	0.05294	1
SC-2015-PB-X153-E11	1,1,0,1,1,1,1,1,1,0,1	chrXX	('chrXX', 9977444, 10006092),('chrXX', 10354408, 10392239),('chrXX', 10577479, 10658833),('chrXX', 10777390, 10822609),('chrXX', 11314926, 11361456),('chrXX', 11530314, 11671566),('chrXX', 11886822, 11921574),('chrXX', 12431344, 12437139),('chrXX', 13260771, 13329224),('chrXX', 13968383, 13997328),('chrXX', 14093201, 14104423)	5.1605	4.09833	11
SC-2015-PB-X153-E12	1,1,1,1,1	chrI	('chrI', 8147673, 8190186),('chrI', 8254432, 8447624),('chrI', 8949916, 8961416),('chrI', 9047511, 9047891),('chrI', 9831376, 9905595)	1.60958	1.71541	5
SC-2015-PB-X153-E12	1,1	chrI	('chrI', 10297026, 10320802),('chrI', 12170833, 12202289)	1.25989	1.88149	2
SC-2015-PB-X153-E12	1,1	chrI	('chrI', 12949638, 12978396),('chrI', 24465861, 24470156)	20.9151	11.4918	2
SC-2015-PB-X153-E12	1,1,1,0,0,0,1,0,0,0,0	chrV	('chrV', 6141711, 6165791),('chrV', 6467693, 6675544),('chrV', 6797027, 6807221),('chrV', 11205985, 11206015),('chrVII', 7331625, 7391907),('chrVII', 7576148, 7578045),('chrVII', 7967618, 7985249),('chrVII', 8081693, 8095841),('chrVII', 8319013, 8321684),('chrVII', 8561404, 8630098),('chrVII', 8685205, 8748620)	7.48181	2.58283	11
SC-2015-PB-X153-E12	0,0,0,0,0,0,0,0,0,0,0,0,0,0,0	chrVII	('chrVII', 9810880, 9966046),('chrVII', 10595523, 10622965),('chrVII', 10695475, 10758647),('chrVII', 10825959, 10888215),('chrVII', 12848924, 13034997),('chrVII', 14859578, 14924251),('chrVII', 15150903, 15171704),('chrVII', 15329234, 15381992),('chrVII', 15453442, 15458137),('chrVII', 15614096, 15701873),('chrVII', 15914786, 15986903),('chrVII', 16110135, 16204186),('chrVII', 16808769, 16881470…	5.06535	7.25448	15
SC-2015-PB-X153-E12	0,0,0,0	chrVII	('chrVII', 17749620, 17828205),('chrVII', 18073349, 18101947),('chrVII', 18179140, 18195442),('chrVII', 18409014, 18467451)	0.27798	0.63925	4
SC-2015-PB-X153-E12	0,0,0,0,0,0,1,0,0,0,0,1,0,0	chrVII	('chrVII', 18916019, 18972758),('chrVII', 19499734, 19506055),('chrVII', 19687888, 19891745),('chrVII', 20105822, 20127560),('chrVII', 20192473, 20235550),('chrVII', 20327750, 20472104),('chrVII', 20611560, 20669085),('chrVII', 21020511, 21020637),('chrVII', 21466205, 21491183),('chrVII', 22484561, 22533720),('chrVII', 22725642, 22755436),('chrVII', 22954277, 22954435),('chrVII', 24070745, 241275…	8.61019	6.36929	14
SC-2015-PB-X153-E12	1,1,1,1,1	chrXII	('chrXII', 4384523, 4408327),('chrXII', 5067512, 5070382),('chrXII', 5776918, 5777131),('chrXII', 6116751, 6132327),('chrXII', 6591836, 6684812)	6.73722	2.27649	5
SC-2015-PB-X153-E12	1,1,1,1,1,1,1,1	chrXII	('chrXII', 7747971, 7968794),('chrXII', 8216232, 8381168),('chrXII', 8754618, 8845336),('chrXII', 8998525, 9015089),('chrXII', 9146945, 9181268),('chrXII', 9345669, 9350156),('chrXII', 9759238, 9764742),('chrXII', 10045630, 10048242)	3.01861	2.07945	8
SC-2015-PB-X153-E12	1,1,1	chrXII	('chrXII', 10707548, 10778699),('chrXII', 10906746, 10928054),('chrXIII', 8461375, 8464050)	2.80971	2.31465	3
SC-2015-PB-X153-E12	1	chrXX	('chrXX', 6975334, 7000317)	0.02515	0.02498	1
SC-2015-PB-X153-E12	1,1,1	chrXX	('chrXX', 7170513, 7178652),('chrXX', 7662344, 7686136),('chrXX', 8230667, 8252059)	0.71582	1.07341	3
SC-2015-PB-X153-E12	1	chrXX	('chrXX', 9371965, 9424907)	0.06651	0.05294	1
SC-2015-PB-X153-E12	1,1,1,1,1,1,0,1,1,1,1,1,1	chrXX	('chrXX', 9977444, 10006092),('chrXX', 10354408, 10392239),('chrXX', 10577479, 10658833),('chrXX', 10777390, 10822609),('chrXX', 11314926, 11361456),('chrXX', 11530314, 11671566),('chrXX', 11886822, 11921574),('chrXX', 12431344, 12437139),('chrXX', 13260771, 13329224),('chrXX', 13968383, 13997328),('chrXX', 14093201, 14104423),('chrXXI', 1799330, 1851556),('chrXXI', 2111383, 2208871)	35.53	7.79722	13
SC-2015-PB-X153-E12	1	chrXXI	('chrXXI', 3349744, 3381212)	0.02449	0.03147	1
SC-2015-PB-X153-E12	1	chrXXI	('chrXXI', 6308460, 6321874)	0.00463	0.01341	1
SC-2015-PB-X153-E12	1,1,1	chrXXI	('chrXXI', 7177779, 7217149),('chrXXI', 8543099, 8594759),('chrXXI', 9282831, 9330825)	56.7623	2.11368	3
SC-2015-PB-X153-E12	1	chrXXI	('chrXXI', 9726424, 11658344)	6.45823	1.93192	1
SC-2015-PB-X153-E1	1	chrI	('chrI', 24465861, 24470156)	0.00376	0.0043	1
SC-2015-PB-X153-E1	1,0,1,1,1,1,1,1,1	chrIV	('chrIV', 10495821, 10636655),('chrIV', 11003847, 11050746),('chrIV', 11211927, 11225935),('chrIV', 11376755, 11391473),('chrIV', 11475651, 11501305),('chrIV', 11678918, 11720288),('chrIV', 11868782, 11982836),('chrIV', 12345019, 12576455),('chrIV', 12762355, 13002578)	3.08089	2.36592	9
SC-2015-PB-X153-E1	1,1,1,1,1,1,1,1	chrIV	('chrIV', 13346903, 13461891),('chrIV', 13857405, 14017452),('chrIV', 14326747, 14349257),('chrIV', 14486526, 14541307),('chrIV', 15047761, 15114807),('chrIV', 15520835, 15630558),('chrIV', 15734076, 15924094),('chrIV', 16763582, 16796358)	4.95855	3.33447	8
SC-2015-PB-X153-E1	1,1,1,1,1,1,1,1,1,1,1,1,1,1,1,1,1,1	chrIV	('chrIV', 19874158, 20267644),('chrIV', 20364549, 20428956),('chrIV', 20512275, 20532219),('chrIV', 20863264, 21058729),('chrIV', 21225985, 21426295),('chrIV', 21511744, 21543814),('chrIV', 21867143, 22030942),('chrIV', 22163655, 22222092),('chrIV', 22273550, 22387764),('chrIV', 23203118, 23260295),('chrIV', 24866868, 24893796),('chrIV', 24951897, 25017064),('chrIV', 25435733, 25636081),('chrIV',…	4.3092	6.80083	18
SC-2015-PB-X153-E1	1,0,0,1,1,1,1	chrIV	('chrIV', 27507771, 27513579),('chrIV', 28215127, 28219409),('chrIV', 28291323, 28293629),('chrIV', 28490523, 28496263),('chrIV', 28893323, 28899439),('chrIX', 4913535, 4925075),('chrIX', 5178667, 5181424)	26.9602	22.3322	7
SC-2015-PB-X153-E1	1,1,1,1,1,1,1	chrIX	('chrIX', 7661568, 7697972),('chrIX', 8409406, 8482918),('chrIX', 8693538, 8709348),('chrIX', 9246372, 9248838),('chrIX', 9325816, 9336512),('chrIX', 9392693, 9475442),('chrIX', 9753869, 9767020)	3.18747	2.06905	7
SC-2015-PB-X153-E1	0,1,1,1	chrV	('chrV', 6141711, 6165791),('chrV', 6467693, 6675544),('chrV', 6797027, 6807221),('chrV', 11205985, 11206015)	15.9052	5.04022	4
SC-2015-PB-X153-E1	1,1,1	chrX	('chrX', 14311696, 14340790),('chrXI', 3848292, 3850184),('chrXI', 3968108, 3977923)	32.9738	10.3629	3
SC-2015-PB-X153-E1	1,1,1,1,1,1,1	chrXX	('chrXX', 6975334, 7000317),('chrXX', 7074160, 7088237),('chrXX', 7170513, 7178652),('chrXX', 7662344, 7686136),('chrXX', 8230667, 8252059),('chrXX', 8347258, 8386967),('chrXX', 9371965, 9424907)	1.80466	2.42459	7
SC-2015-PB-X153-E1	1,1,1,1,1,1	chrXX	('chrXX', 9613012, 9616715),('chrXX', 9766872, 9790952),('chrXX', 9977444, 10006092),('chrXX', 10354408, 10392239),('chrXX', 10577479, 10658833),('chrXX', 10777390, 10822609)	0.90971	1.20589	6
SC-2015-PB-X153-E1	1,1	chrXX	('chrXX', 11530314, 11671566),('chrXX', 11886822, 11921574)	0.45236	0.25001	2
SC-2015-PB-X153-E1	1,1,1	chrXX	('chrXX', 13260771, 13329224),('chrXX', 13968383, 13997328),('chrXX', 14093201, 14104423)	1.70479	0.7752	3
SC-2015-PB-X153-E2	1,1,0,1,1	chrI	('chrI', 8147673, 8190186),('chrI', 8254432, 8447624),('chrI', 8949916, 8961416),('chrI', 9047511, 9047891),('chrI', 9831376, 9905595)	1.60958	1.71541	5
SC-2015-PB-X153-E2	1,1	chrI	('chrI', 10297026, 10320802),('chrI', 12170833, 12202289)	1.25989	1.88149	2
SC-2015-PB-X153-E2	1,1,1,1,1,1,1,1,1,0,1,1,1,1,1,1,1,1,1,1,1,1,1,1,1,0	chrI	('chrI', 12949638, 12978396),('chrI', 24465861, 24470156),('chrI', 26105785, 26548133),('chrIV', 8340141, 8435128),('chrIV', 8525484, 8547434),('chrIV', 9088814, 9167577),('chrIV', 9378675, 9388710),('chrIV', 9645704, 9702141),('chrIV', 10495821, 10636655),('chrIV', 11003847, 11050746),('chrIV', 11211927, 11225935),('chrIV', 11376755, 11391473),('chrIV', 11475651, 11501305),('chrIV', 11678918, 11…	5.0259	3.81796	26
SC-2015-PB-X153-E2	1,1	chrIV	('chrIV', 19874158, 20267644),('chrIV', 20364549, 20428956)	0.63936	0.16131	2
SC-2015-PB-X153-E2	1,1,1,1,0,1,1,1,1,1,1,1,1	chrIV	('chrIV', 20863264, 21058729),('chrIV', 21225985, 21426295),('chrIV', 21511744, 21543814),('chrIV', 21867143, 22030942),('chrIV', 22163655, 22222092),('chrIV', 22273550, 22387764),('chrIV', 23203118, 23260295),('chrIV', 24866868, 24893796),('chrIV', 24951897, 25017064),('chrIV', 25435733, 25636081),('chrIV', 26470166, 26472414),('chrIV', 26535454, 26611907),('chrIV', 26702381, 26862659)	3.08165	5.80393	13
SC-2015-PB-X153-E2	1,1,1	chrIV	('chrIV', 27357302, 27374317),('chrIV', 27507771, 27513579),('chrIV', 28215127, 28219409)	2.40981	0.84509	3
SC-2015-PB-X153-E2	1,1	chrIV	('chrIV', 28490523, 28496263),('chrIV', 28893323, 28899439)	0.53842	0.40318	2
SC-2015-PB-X153-E2	1,1,1,0,1,1,1,1,1,1	chrIX	('chrIX', 8409406, 8482918),('chrIX', 8693538, 8709348),('chrIX', 9246372, 9248838),('chrIX', 9325816, 9336512),('chrIX', 9392693, 9475442),('chrIX', 9753869, 9767020),('chrIX', 10016013, 10033264),('chrIX', 11032913, 11033026),('chrIX', 11302886, 11318624),('chrIX', 11702272, 11737094)	4.10922	3.25418	10
SC-2015-PB-X153-E2	1,1,1,1,1,1	chrIX	('chrIX', 12924997, 12938722),('chrIX', 13024611, 13026517),('chrIX', 13368107, 13390524),('chrIX', 13499764, 13556794),('chrIX', 13713144, 13747322),('chrIX', 13835313, 13841399)	0.90093	0.90268	6
SC-2015-PB-X153-E2	1,1,1,1	chrIX	('chrIX', 15674294, 15691053),('chrV', 6141711, 6165791),('chrV', 6467693, 6675544),('chrV', 6797027, 6807221)	13.6508	8.88383	4
SC-2015-PB-X153-E2	1,1	chrVII	('chrVII', 7331625, 7391907),('chrVII', 7576148, 7578045)	0.38315	0.18614	2
SC-2015-PB-X153-E2	1,0,1,1	chrVII	('chrVII', 8081693, 8095841),('chrVII', 8319013, 8321684),('chrVII', 8561404, 8630098),('chrVII', 8685205, 8748620)	1.25793	0.65278	4
SC-2015-PB-X153-E2	1,1,1,1,1,1,0,1,1,1,1,1,1,0,1,1,1	chrVII	('chrVII', 9810880, 9966046),('chrVII', 10595523, 10622965),('chrVII', 10695475, 10758647),('chrVII', 10825959, 10888215),('chrVII', 12848924, 13034997),('chrVII', 14859578, 14924251),('chrVII', 15150903, 15171704),('chrVII', 15329234, 15381992),('chrVII', 15453442, 15458137),('chrVII', 15614096, 15701873),('chrVII', 15914786, 15986903),('chrVII', 16110135, 16204186),('chrVII', 16808769, 16881470…	5.23845	7.86216	17
SC-2015-PB-X153-E2	1,1	chrVII	('chrVII', 18179140, 18195442),('chrVII', 18409014, 18467451)	0.10186	0.27201	2
SC-2015-PB-X153-E2	1,0,1,1,1,1,1,0,1,1,1,1,1	chrVII	('chrVII', 18916019, 18972758),('chrVII', 19499734, 19506055),('chrVII', 19687888, 19891745),('chrVII', 20105822, 20127560),('chrVII', 20192473, 20235550),('chrVII', 20327750, 20472104),('chrVII', 20611560, 20669085),('chrVII', 21020511, 21020637),('chrVII', 21466205, 21491183),('chrVII', 22484561, 22533720),('chrVII', 22725642, 22755436),('chrVII', 22954277, 22954435),('chrVII', 24070745, 241275…	5.18863	5.15477	13
SC-2015-PB-X153-E2	0,0,0	chrVIII	('chrVIII', 8243104, 8366052),('chrVIII', 9007121, 9046773),('chrVIII', 9207065, 9215991)	1.48069	0.84994	3
SC-2015-PB-X153-E2	0,0,0,0,0,0	chrVIII	('chrVIII', 9619553, 9702383),('chrVIII', 9803307, 9821764),('chrVIII', 10568822, 10570971),('chrVIII', 10807776, 10872886),('chrVIII', 11540080, 11546929),('chrVIII', 11735422, 11767295)	1.54121	2.06491	6
SC-2015-PB-X153-E2	0	chrVIII	('chrVIII', 12988379, 13007213)	0.02932	0.01883	1
SC-2015-PB-X153-E2	1,1,1,1	chrXI	('chrXI', 3848292, 3850184),('chrXI', 3968108, 3977923),('chrXI', 5885524, 5912268),('chrXI', 6184869, 6669320)	8.21215	2.81914	4
SC-2015-PB-X153-E2	0,1,1	chrXI	('chrXI', 6997946, 7002829),('chrXI', 7075556, 7179089),('chrXI', 7319009, 7348566)	0.82276	0.34574	3
SC-2015-PB-X153-E2	1,1,1,1	chrXI	('chrXI', 8095447, 8197544),('chrXI', 8498901, 8510089),('chrXI', 8667733, 8699314),('chrXI', 8931254, 8975376)	0.65711	0.77783	4
SC-2015-PB-X153-E2	1,1,1	chrXI	('chrXI', 9467831, 9470175),('chrXI', 9823434, 9904248),('chrXI', 10291033, 10328126)	1.57676	0.85795	3
SC-2015-PB-X153-E2	1,1	chrXI	('chrXI', 10671952, 10676497),('chrXI', 10844760, 10847604)	0.44565	0.17111	2
SC-2015-PB-X153-E2	1,0,0,0,0,0	chrXI	('chrXI', 12027149, 12038358),('chrXII', 4384523, 4408327),('chrXII', 5067512, 5070382),('chrXII', 5776918, 5777131),('chrXII', 6116751, 6132327),('chrXII', 6591836, 6684812)	10.3673	5.35355	6
SC-2015-PB-X153-E2	0,0,0,0,0,0,0,0,0	chrXII	('chrXII', 7747971, 7968794),('chrXII', 8216232, 8381168),('chrXII', 8754618, 8845336),('chrXII', 8998525, 9015089),('chrXII', 9146945, 9181268),('chrXII', 9345669, 9350156),('chrXII', 9759238, 9764742),('chrXII', 10045630, 10048242),('chrXII', 10168745, 10170106)	3.08658	2.20131	9
SC-2015-PB-X153-E2	0,0,1,1,1,0,0,0,1,1,1,1,1,1,1,1,1	chrXII	('chrXII', 10707548, 10778699),('chrXII', 10906746, 10928054),('chrXIII', 8461375, 8464050),('chrXIII', 10697238, 10698923),('chrXIII', 11792963, 11866003),('chrXIII', 12110571, 12166890),('chrXIV', 11780404, 11784692),('chrXIX', 2616293, 2640746),('chrXIX', 2728876, 2740544),('chrXIX', 5673443, 5675252),('chrXIX', 9497761, 9505425),('chrXIX', 9646831, 9742739),('chrXIX', 9895799, 9937027),('chrX…	0.59665	0.54756	17
SC-2015-PB-X153-E2	1,1,1,1,1,1,1,1,1,1,1,1,1	chrXXI	('chrXXI', 1799330, 1851556),('chrXXI', 2111383, 2208871),('chrXXI', 2294442, 2301393),('chrXXI', 3349744, 3381212),('chrXXI', 3449657, 3454256),('chrXXI', 6308460, 6321874),('chrXXI', 6798437, 6815453),('chrXXI', 7177779, 7217149),('chrXXI', 8543099, 8594759),('chrXXI', 9282831, 9330825),('chrXXI', 9510357, 9618730),('chrXXI', 9726424, 11658344),('chrXXI', 12007318, 12017013)	70.6573	10.1655	13
SC-2015-PB-X153-E3	1	chrIX	('chrIX', 7542118, 7542544)	0	0.00043	1
SC-2015-PB-X153-E3	1	chrIX	('chrIX', 14156582, 14157053)	0.00025	0.00047	1
SC-2015-PB-X153-E4	0,0	chrI	('chrI', 8147673, 8190186),('chrI', 8254432, 8447624)	0.65952	0.25744	2
SC-2015-PB-X153-E4	0,0,1,0,0,1,1,1	chrI	('chrI', 9047511, 9047891),('chrI', 9831376, 9905595),('chrI', 10142128, 10150941),('chrI', 10297026, 10320802),('chrI', 12170833, 12202289),('chrI', 12502725, 12520275),('chrI', 12949638, 12978396),('chrI', 24465861, 24470156)	24.2654	15.4223	8
SC-2015-PB-X153-E4	1,1,1,1,1,1,1,1,1,1	chrIV	('chrIV', 9645704, 9702141),('chrIV', 10495821, 10636655),('chrIV', 11003847, 11050746),('chrIV', 11211927, 11225935),('chrIV', 11376755, 11391473),('chrIV', 11475651, 11501305),('chrIV', 11678918, 11720288),('chrIV', 11868782, 11982836),('chrIV', 12345019, 12576455),('chrIV', 12762355, 13002578)	4.73525	3.30044	10
SC-2015-PB-X153-E4	1,1,1,1,1,1,1,1	chrIV	('chrIV', 13346903, 13461891),('chrIV', 13857405, 14017452),('chrIV', 14326747, 14349257),('chrIV', 14486526, 14541307),('chrIV', 15047761, 15114807),('chrIV', 15520835, 15630558),('chrIV', 15734076, 15924094),('chrIV', 16763582, 16796358)	4.95855	3.33447	8
SC-2015-PB-X153-E4	1,1,1,1,1,1,1,1,1,1,1,1,1,1,1,1,1,1	chrIV	('chrIV', 19874158, 20267644),('chrIV', 20364549, 20428956),('chrIV', 20512275, 20532219),('chrIV', 20863264, 21058729),('chrIV', 21225985, 21426295),('chrIV', 21511744, 21543814),('chrIV', 21867143, 22030942),('chrIV', 22163655, 22222092),('chrIV', 22273550, 22387764),('chrIV', 23203118, 23260295),('chrIV', 24866868, 24893796),('chrIV', 24951897, 25017064),('chrIV', 25435733, 25636081),('chrIV',…	4.3092	6.80083	18
SC-2015-PB-X153-E4	1,1,1,0,1	chrIV	('chrIV', 27507771, 27513579),('chrIV', 28215127, 28219409),('chrIV', 28291323, 28293629),('chrIV', 28490523, 28496263),('chrIV', 28893323, 28899439)	2.98838	1.38586	5
SC-2015-PB-X153-E4	0,1	chrIX	('chrIX', 8409406, 8482918),('chrIX', 8693538, 8709348)	0.49607	0.22643	2
SC-2015-PB-X153-E4	0,1,1,1,1,1,1	chrIX	('chrIX', 9325816, 9336512),('chrIX', 9392693, 9475442),('chrIX', 9753869, 9767020),('chrIX', 10016013, 10033264),('chrIX', 11032913, 11033026),('chrIX', 11302886, 11318624),('chrIX', 11702272, 11737094)	3.06495	2.40058	7
SC-2015-PB-X153-E4	1,1,0,1,1,1	chrIX	('chrIX', 12924997, 12938722),('chrIX', 13024611, 13026517),('chrIX', 13368107, 13390524),('chrIX', 13499764, 13556794),('chrIX', 13713144, 13747322),('chrIX', 13835313, 13841399)	0.90093	0.90268	6
SC-2015-PB-X153-E4	0,0,0,1,1,1	chrV	('chrV', 6141711, 6165791),('chrV', 6467693, 6675544),('chrV', 6797027, 6807221),('chrV', 11205985, 11206015),('chrVII', 7331625, 7391907),('chrVII', 7576148, 7578045)	4.75973	1.41225	6
SC-2015-PB-X153-E4	1,1,1,1	chrVII	('chrVII', 8081693, 8095841),('chrVII', 8319013, 8321684),('chrVII', 8561404, 8630098),('chrVII', 8685205, 8748620)	1.25793	0.65278	4
SC-2015-PB-X153-E4	1,1,1,1,1,1,1,1,1,1,1,1,1,1,1,1,1,1,1,1	chrVII	('chrVII', 9810880, 9966046),('chrVII', 10595523, 10622965),('chrVII', 10695475, 10758647),('chrVII', 10825959, 10888215),('chrVII', 12848924, 13034997),('chrVII', 14859578, 14924251),('chrVII', 15150903, 15171704),('chrVII', 15329234, 15381992),('chrVII', 15453442, 15458137),('chrVII', 15614096, 15701873),('chrVII', 15914786, 15986903),('chrVII', 16110135, 16204186),('chrVII', 16808769, 16881470…	5.49473	8.50141	20
SC-2015-PB-X153-E4	0,0,1,1,1,1,1	chrVII	('chrVII', 18916019, 18972758),('chrVII', 19499734, 19506055),('chrVII', 19687888, 19891745),('chrVII', 20105822, 20127560),('chrVII', 20192473, 20235550),('chrVII', 20327750, 20472104),('chrVII', 20611560, 20669085)	0.9327	1.69633	7
SC-2015-PB-X153-E4	1,1,1,1,1,1,1,1,1	chrVII	('chrVII', 21466205, 21491183),('chrVII', 22484561, 22533720),('chrVII', 22725642, 22755436),('chrVII', 22954277, 22954435),('chrVII', 24070745, 24127525),('chrVII', 25341792, 25342048),('chrVIII', 8243104, 8366052),('chrVIII', 9007121, 9046773),('chrVIII', 9207065, 9215991)	7.88158	12.2752	9
SC-2015-PB-X153-E4	1,1,1,1,1,1	chrVIII	('chrVIII', 9619553, 9702383),('chrVIII', 9803307, 9821764),('chrVIII', 10568822, 10570971),('chrVIII', 10807776, 10872886),('chrVIII', 11540080, 11546929),('chrVIII', 11735422, 11767295)	1.54121	2.06491	6
SC-2015-PB-X153-E4	1,1,1,1,1,1	chrVIII	('chrVIII', 12988379, 13007213),('chrX', 14311696, 14340790),('chrXI', 3848292, 3850184),('chrXI', 3968108, 3977923),('chrXI', 5885524, 5912268),('chrXI', 6184869, 6669320)	6.98974	6.33789	6
SC-2015-PB-X153-E4	1,1	chrXI	('chrXI', 7075556, 7179089),('chrXI', 7319009, 7348566)	0.68047	0.16948	2
SC-2015-PB-X153-E4	1,1,1,1	chrXI	('chrXI', 8095447, 8197544),('chrXI', 8498901, 8510089),('chrXI', 8667733, 8699314),('chrXI', 8931254, 8975376)	0.65711	0.77783	4
SC-2015-PB-X153-E4	1,1,1	chrXI	('chrXI', 9467831, 9470175),('chrXI', 9823434, 9904248),('chrXI', 10291033, 10328126)	1.57676	0.85795	3
SC-2015-PB-X153-E4	1,1	chrXI	('chrXI', 10671952, 10676497),('chrXI', 10844760, 10847604)	0.44565	0.17111	2
SC-2015-PB-X153-E4	1,0,0,0,0,0	chrXI	('chrXI', 12027149, 12038358),('chrXII', 4384523, 4408327),('chrXII', 5067512, 5070382),('chrXII', 5776918, 5777131),('chrXII', 6116751, 6132327),('chrXII', 6591836, 6684812)	10.3673	5.35355	6
SC-2015-PB-X153-E4	0,0,0,0,0,0,0,0,0	chrXII	('chrXII', 7747971, 7968794),('chrXII', 8216232, 8381168),('chrXII', 8754618, 8845336),('chrXII', 8998525, 9015089),('chrXII', 9146945, 9181268),('chrXII', 9345669, 9350156),('chrXII', 9759238, 9764742),('chrXII', 10045630, 10048242),('chrXII', 10168745, 10170106)	3.08658	2.20131	9
SC-2015-PB-X153-E4	0,0	chrXII	('chrXII', 10707548, 10778699),('chrXII', 10906746, 10928054)	0.16035	0.14935	2
SC-2015-PB-X153-E4	0,1,1,1,1,1,1,1,1,1,1	chrXIX	('chrXIX', 2616293, 2640746),('chrXIX', 2728876, 2740544),('chrXIX', 5673443, 5675252),('chrXIX', 9497761, 9505425),('chrXIX', 9646831, 9742739),('chrXIX', 9895799, 9937027),('chrXIX', 10547428, 10564241),('chrXIX', 10640397, 10663034),('chrXIX', 11040861, 11159752),('chrXIX', 11279118, 11326264),('chrXVI', 11629190, 11630140)	27.0537	8.98939	11
SC-2015-PB-X153-E5	1,1,1,1,1,1,1,1,1,1	chrIV	('chrIV', 9645704, 9702141),('chrIV', 10495821, 10636655),('chrIV', 11003847, 11050746),('chrIV', 11211927, 11225935),('chrIV', 11376755, 11391473),('chrIV', 11475651, 11501305),('chrIV', 11678918, 11720288),('chrIV', 11868782, 11982836),('chrIV', 12345019, 12576455),('chrIV', 12762355, 13002578)	4.73525	3.30044	10
SC-2015-PB-X153-E5	1,0,0,0,0,0,0,0	chrIV	('chrIV', 13346903, 13461891),('chrIV', 13857405, 14017452),('chrIV', 14326747, 14349257),('chrIV', 14486526, 14541307),('chrIV', 15047761, 15114807),('chrIV', 15520835, 15630558),('chrIV', 15734076, 15924094),('chrIV', 16763582, 16796358)	4.95855	3.33447	8
SC-2015-PB-X153-E5	0,0,0,0,0,0,0,0,0,0,0,0,0,0,0,0,1,1,1,0,0,0,0,0	chrIV	('chrIV', 19874158, 20267644),('chrIV', 20364549, 20428956),('chrIV', 20512275, 20532219),('chrIV', 20863264, 21058729),('chrIV', 21225985, 21426295),('chrIV', 21511744, 21543814),('chrIV', 21867143, 22030942),('chrIV', 22163655, 22222092),('chrIV', 22273550, 22387764),('chrIV', 23203118, 23260295),('chrIV', 24866868, 24893796),('chrIV', 24951897, 25017064),('chrIV', 25435733, 25636081),('chrIV',…	7.94175	8.6318	24
SC-2015-PB-X153-E5	1,1,1,1,1,1	chrIX	('chrIX', 12924997, 12938722),('chrIX', 13024611, 13026517),('chrIX', 13368107, 13390524),('chrIX', 13499764, 13556794),('chrIX', 13713144, 13747322),('chrIX', 13835313, 13841399)	0.90093	0.90268	6
SC-2015-PB-X153-E5	1	chrIX	('chrIX', 15674294, 15691053)	0.05646	0.01676	1
SC-2015-PB-X153-E5	1,1,1,1,1,1,1	chrVII	('chrVII', 7331625, 7391907),('chrVII', 7576148, 7578045),('chrVII', 7967618, 7985249),('chrVII', 8081693, 8095841),('chrVII', 8319013, 8321684),('chrVII', 8561404, 8630098),('chrVII', 8685205, 8748620)	2.57073	1.35671	7
SC-2015-PB-X153-E5	1,1,1,1,1,1,0,1	chrVII	('chrVII', 9810880, 9966046),('chrVII', 10595523, 10622965),('chrVII', 10695475, 10758647),('chrVII', 10825959, 10888215),('chrVII', 12848924, 13034997),('chrVII', 14859578, 14924251),('chrVII', 15150903, 15171704),('chrVII', 15329234, 15381992)	4.2296	5.41595	8
SC-2015-PB-X153-E5	1,1,1,1,1,1	chrVII	('chrVII', 15614096, 15701873),('chrVII', 15914786, 15986903),('chrVII', 16110135, 16204186),('chrVII', 16808769, 16881470),('chrVII', 17059363, 17083387),('chrVII', 17152366, 17220531)	0.71828	1.51866	6
SC-2015-PB-X153-E5	1,0,1,1	chrVII	('chrVII', 17749620, 17828205),('chrVII', 18073349, 18101947),('chrVII', 18179140, 18195442),('chrVII', 18409014, 18467451)	0.27798	0.63925	4
SC-2015-PB-X153-E5	1,1,1,1,1,1	chrVII	('chrVII', 18916019, 18972758),('chrVII', 19499734, 19506055),('chrVII', 19687888, 19891745),('chrVII', 20105822, 20127560),('chrVII', 20192473, 20235550),('chrVII', 20327750, 20472104)	0.86889	1.49935	6
SC-2015-PB-X153-E5	1,1,1,1	chrVII	('chrVII', 21020511, 21020637),('chrVII', 21466205, 21491183),('chrVII', 22484561, 22533720),('chrVII', 22725642, 22755436)	0.9698	1.7348	4
SC-2015-PB-X153-E5	1,1	chrVII	('chrVII', 24070745, 24127525),('chrVII', 25341792, 25342048)	3.52151	1.21452	2
SC-2015-PB-X153-E5	1	chrVIII	('chrVIII', 11540080, 11546929)	0.00242	0.00685	1
SC-2015-PB-X153-E5	1	chrX	('chrX', 14311696, 14340790)	0.1778	0.02909	1
SC-2015-PB-X153-E5	1,1,1,1,1	chrXIII	('chrXIII', 8461375, 8464050),('chrXIII', 10697238, 10698923),('chrXIII', 11792963, 11866003),('chrXIII', 12110571, 12166890),('chrXIV', 11780404, 11784692)	2.90256	3.32064	5
SC-2015-PB-X153-E5	1	chrXXI	('chrXXI', 1799330, 1851556)	0.05607	0.05223	1
SC-2015-PB-X153-E5	0,1,1,1,1,1,1,1,1,1,1	chrXXI	('chrXXI', 2294442, 2301393),('chrXXI', 3349744, 3381212),('chrXXI', 3449657, 3454256),('chrXXI', 6308460, 6321874),('chrXXI', 6798437, 6815453),('chrXXI', 7177779, 7217149),('chrXXI', 8543099, 8594759),('chrXXI', 9282831, 9330825),('chrXXI', 9510357, 9618730),('chrXXI', 9726424, 11658344),('chrXXI', 12007318, 12017013)	70.0015	9.71562	11
SC-2015-PB-X153-E6	1,1,1,1,1,1,1,1	chrIX	('chrIX', 7661568, 7697972),('chrIX', 8409406, 8482918),('chrIX', 8693538, 8709348),('chrIX', 9246372, 9248838),('chrIX', 9325816, 9336512),('chrIX', 9392693, 9475442),('chrIX', 9753869, 9767020),('chrIX', 10016013, 10033264)	3.82536	2.33529	8
SC-2015-PB-X153-E6	1,1,1,1,1,1,1,1,1	chrIX	('chrIX', 11302886, 11318624),('chrIX', 11702272, 11737094),('chrIX', 11898395, 11898994),('chrIX', 12924997, 12938722),('chrIX', 13024611, 13026517),('chrIX', 13368107, 13390524),('chrIX', 13499764, 13556794),('chrIX', 13713144, 13747322),('chrIX', 13835313, 13841399)	2.737	2.52278	9
SC-2015-PB-X153-E6	1,1,1,1	chrIX	('chrIX', 15674294, 15691053),('chrV', 6141711, 6165791),('chrV', 6467693, 6675544),('chrV', 6797027, 6807221)	13.6508	8.88383	4
SC-2015-PB-X153-E6	1,1	chrVII	('chrVII', 7331625, 7391907),('chrVII', 7576148, 7578045)	0.38315	0.18614	2
SC-2015-PB-X153-E6	1	chrVIII	('chrVIII', 10807776, 10872886)	0.01771	0.06511	1
SC-2015-PB-X153-E6	1,1,1,1	chrXI	('chrXI', 3848292, 3850184),('chrXI', 3968108, 3977923),('chrXI', 5885524, 5912268),('chrXI', 6184869, 6669320)	8.21215	2.81914	4
SC-2015-PB-X153-E6	1	chrXI	('chrXI', 6997946, 7002829)	0.03189	0.00488	1
SC-2015-PB-X153-E6	1,1,1	chrXI	('chrXI', 7319009, 7348566),('chrXI', 7402516, 7415707),('chrXI', 8095447, 8197544)	1.59429	0.84898	3
SC-2015-PB-X153-E6	0	chrXI	('chrXI', 11479222, 11483465)	0.00565	0.00424	1
SC-2015-PB-X153-E6	1,0,0,0,0	chrXII	('chrXII', 4384523, 4408327),('chrXII', 5067512, 5070382),('chrXII', 5776918, 5777131),('chrXII', 6116751, 6132327),('chrXII', 6591836, 6684812)	6.73722	2.27649	5
SC-2015-PB-X153-E6	0,0,0,0,0,0,0,0,0	chrXII	('chrXII', 7747971, 7968794),('chrXII', 8216232, 8381168),('chrXII', 8754618, 8845336),('chrXII', 8998525, 9015089),('chrXII', 9146945, 9181268),('chrXII', 9345669, 9350156),('chrXII', 9759238, 9764742),('chrXII', 10045630, 10048242),('chrXII', 10168745, 10170106)	3.08658	2.20131	9
SC-2015-PB-X153-E6	0,0	chrXII	('chrXII', 10707548, 10778699),('chrXII', 10906746, 10928054)	0.16035	0.14935	2
SC-2015-PB-X153-E6	1,1,1,0	chrXIII	('chrXIII', 10697238, 10698923),('chrXIII', 11792963, 11866003),('chrXIII', 12110571, 12166890),('chrXIV', 11780404, 11784692)	0.90034	1.08577	4
SC-2015-PB-X153-E6	0	chrXVI	('chrXVI', 11629190, 11630140)	0.00112	0.00095	1
SC-2015-PB-X153-E6	1	chrXX	('chrXX', 6975334, 7000317)	0.02515	0.02498	1
SC-2015-PB-X153-E6	0,1,1	chrXX	('chrXX', 7170513, 7178652),('chrXX', 7662344, 7686136),('chrXX', 8230667, 8252059)	0.71582	1.07341	3
SC-2015-PB-X153-E6	1	chrXX	('chrXX', 9371965, 9424907)	0.06651	0.05294	1
SC-2015-PB-X153-E6	1,1,1,1,1,1,1,1	chrXX	('chrXX', 9977444, 10006092),('chrXX', 10354408, 10392239),('chrXX', 10577479, 10658833),('chrXX', 10777390, 10822609),('chrXX', 11314926, 11361456),('chrXX', 11530314, 11671566),('chrXX', 11886822, 11921574),('chrXX', 12431344, 12437139)	1.99476	2.43105	8
SC-2015-PB-X153-E6	1,1,1,1,1	chrXXI	('chrXXI', 2111383, 2208871),('chrXXI', 2294442, 2301393),('chrXXI', 3349744, 3381212),('chrXXI', 3449657, 3454256),('chrXXI', 6308460, 6321874)	4.04153	4.113	5
SC-2015-PB-X153-E6	1,1,1	chrXXI	('chrXXI', 7177779, 7217149),('chrXXI', 8543099, 8594759),('chrXXI', 9282831, 9330825)	56.7623	2.11368	3
SC-2015-PB-X153-E6	1	chrXXI	('chrXXI', 9726424, 11658344)	6.45823	1.93192	1
SC-2015-PB-X153-E7	1	chrI	('chrI', 24465861, 24470156)	0.00376	0.0043	1
SC-2015-PB-X153-E7	1	chrVIII	('chrVIII', 10807776, 10872886)	0.01771	0.06511	1
SC-2015-PB-X153-E7	1	chrXI	('chrXI', 3968108, 3977923)	0.00025	0.00982	1
SC-2015-PB-X153-E8	1,1,1,1	chrVII	('chrVII', 24070745, 24127525),('chrVII', 25341792, 25342048),('chrVIII', 8243104, 8366052),('chrVIII', 9007121, 9046773)	11.622	15.0808	4
SC-2015-PB-X153-E8	1,1,1,1,1,1	chrVIII	('chrVIII', 9619553, 9702383),('chrVIII', 9803307, 9821764),('chrVIII', 10568822, 10570971),('chrVIII', 10807776, 10872886),('chrVIII', 11540080, 11546929),('chrVIII', 11735422, 11767295)	1.54121	2.06491	6
SC-2015-PB-X153-E8	1,1,1,1,1,1	chrVIII	('chrVIII', 12988379, 13007213),('chrX', 14311696, 14340790),('chrXI', 3848292, 3850184),('chrXI', 3968108, 3977923),('chrXI', 5885524, 5912268),('chrXI', 6184869, 6669320)	6.98974	6.33789	6
SC-2015-PB-X153-E8	1	chrXI	('chrXI', 6997946, 7002829)	0.03189	0.00488	1
SC-2015-PB-X153-E8	1,1,1,1,1,1,1,1,1,0,1,0	chrXI	('chrXI', 7319009, 7348566),('chrXI', 7402516, 7415707),('chrXI', 8095447, 8197544),('chrXI', 8498901, 8510089),('chrXI', 8667733, 8699314),('chrXI', 8931254, 8975376),('chrXI', 9188887, 9198503),('chrXI', 9467831, 9470175),('chrXI', 9823434, 9904248),('chrXI', 10291033, 10328126),('chrXI', 10614139, 10615576),('chrXI', 10671952, 10676497)	5.23889	3.32793	12
SC-2015-PB-X153-E8	1,1,1,1,1,1,1,1,1,0,1,1,1,1,0	chrXII	('chrXII', 4384523, 4408327),('chrXII', 5067512, 5070382),('chrXII', 5776918, 5777131),('chrXII', 6116751, 6132327),('chrXII', 6591836, 6684812),('chrXII', 7065161, 7073536),('chrXII', 7747971, 7968794),('chrXII', 8216232, 8381168),('chrXII', 8754618, 8845336),('chrXII', 8998525, 9015089),('chrXII', 9146945, 9181268),('chrXII', 9345669, 9350156),('chrXII', 9759238, 9764742),('chrXII', 10045630, 1…	11.2279	5.76178	15
SC-2015-PB-X153-E8	1,1,1	chrXII	('chrXII', 10707548, 10778699),('chrXII', 10906746, 10928054),('chrXIII', 8461375, 8464050)	2.80971	2.31465	3
SC-2015-PB-X153-E8	1,1,1,1,1,1,1,1,1,1	chrXIX	('chrXIX', 2616293, 2640746),('chrXIX', 2728876, 2740544),('chrXIX', 5673443, 5675252),('chrXIX', 9497761, 9505425),('chrXIX', 9646831, 9742739),('chrXIX', 9895799, 9937027),('chrXIX', 10547428, 10564241),('chrXIX', 10640397, 10663034),('chrXIX', 11040861, 11159752),('chrXIX', 11279118, 11326264)	26.33	8.68552	10
SC-2015-PB-X153-E8	1	chrXX	('chrXX', 6975334, 7000317)	0.02515	0.02498	1
SC-2015-PB-X153-E8	1,1,1	chrXX	('chrXX', 7170513, 7178652),('chrXX', 7662344, 7686136),('chrXX', 8230667, 8252059)	0.71582	1.07341	3
SC-2015-PB-X153-E8	1	chrXX	('chrXX', 9371965, 9424907)	0.06651	0.05294	1
SC-2015-PB-X153-E8	1,1,1,1,1,1,0,1,1	chrXX	('chrXX', 9977444, 10006092),('chrXX', 10354408, 10392239),('chrXX', 10577479, 10658833),('chrXX', 10777390, 10822609),('chrXX', 11314926, 11361456),('chrXX', 11530314, 11671566),('chrXX', 11886822, 11921574),('chrXX', 12431344, 12437139),('chrXX', 13260771, 13329224)	3.59743	3.32313	9
SC-2015-PB-X153-E8	1,0,1,1,1,1,1	chrXX	('chrXX', 14093201, 14104423),('chrXXI', 1799330, 1851556),('chrXXI', 2111383, 2208871),('chrXXI', 2294442, 2301393),('chrXXI', 3349744, 3381212),('chrXXI', 3449657, 3454256),('chrXXI', 6308460, 6321874)	8.77038	7.78255	7
SC-2015-PB-X153-E8	1,1,1	chrXXI	('chrXXI', 7177779, 7217149),('chrXXI', 8543099, 8594759),('chrXXI', 9282831, 9330825)	56.7623	2.11368	3
SC-2015-PB-X153-E8	1	chrXXI	('chrXXI', 9726424, 11658344)	6.45823	1.93192	1
SC-2015-PB-X153-E9	1,1,1	chrIV	('chrIV', 15520835, 15630558),('chrIV', 15734076, 15924094),('chrIV', 16763582, 16796358)	1.77918	1.1658	3
SC-2015-PB-X153-E9	1,1,1,1,1,1,1,1,1,1,1,1,1,0,1,1	chrIV	('chrIV', 19874158, 20267644),('chrIV', 20364549, 20428956),('chrIV', 20512275, 20532219),('chrIV', 20863264, 21058729),('chrIV', 21225985, 21426295),('chrIV', 21511744, 21543814),('chrIV', 21867143, 22030942),('chrIV', 22163655, 22222092),('chrIV', 22273550, 22387764),('chrIV', 23203118, 23260295),('chrIV', 24866868, 24893796),('chrIV', 24951897, 25017064),('chrIV', 25435733, 25636081),('chrIV',…	4.18741	6.59502	16
SC-2015-PB-X153-E9	1,1,1,0	chrIV	('chrIV', 27357302, 27374317),('chrIV', 27507771, 27513579),('chrIV', 28215127, 28219409),('chrIV', 28291323, 28293629)	2.64163	0.91931	4
SC-2015-PB-X153-E9	1	chrIV	('chrIV', 28893323, 28899439)	0.01066	0.00612	1
SC-2015-PB-X153-E9	0,1,1,1,1,1,1,1	chrV	('chrV', 11205985, 11206015),('chrVII', 7331625, 7391907),('chrVII', 7576148, 7578045),('chrVII', 7967618, 7985249),('chrVII', 8081693, 8095841),('chrVII', 8319013, 8321684),('chrVII', 8561404, 8630098),('chrVII', 8685205, 8748620)	8.42319	2.45739	8
SC-2015-PB-X153-E9	1,1,1,1,1	chrVII	('chrVII', 9810880, 9966046),('chrVII', 10595523, 10622965),('chrVII', 10695475, 10758647),('chrVII', 10825959, 10888215),('chrVII', 12848924, 13034997)	2.07463	3.06895	5
SC-2015-PB-X153-E9	1,1,1,1,1,1,1,1	chrVII	('chrVII', 15329234, 15381992),('chrVII', 15453442, 15458137),('chrVII', 15614096, 15701873),('chrVII', 15914786, 15986903),('chrVII', 16110135, 16204186),('chrVII', 16808769, 16881470),('chrVII', 17059363, 17083387),('chrVII', 17152366, 17220531)	0.85052	1.83854	8
SC-2015-PB-X153-E9	1,1,1,1	chrVII	('chrVII', 17749620, 17828205),('chrVII', 18073349, 18101947),('chrVII', 18179140, 18195442),('chrVII', 18409014, 18467451)	0.27798	0.63925	4
SC-2015-PB-X153-E9	1,1,1,1,1,1	chrVII	('chrVII', 18916019, 18972758),('chrVII', 19499734, 19506055),('chrVII', 19687888, 19891745),('chrVII', 20105822, 20127560),('chrVII', 20192473, 20235550),('chrVII', 20327750, 20472104)	0.86889	1.49935	6
SC-2015-PB-X153-E9	1,0,1	chrVII	('chrVII', 21466205, 21491183),('chrVII', 22484561, 22533720),('chrVII', 22725642, 22755436)	0.70852	1.26425	3
SC-2015-PB-X153-E9	1,1,1	chrVII	('chrVII', 24070745, 24127525),('chrVII', 25341792, 25342048),('chrVIII', 8243104, 8366052)	12.531	15.7615	3
SC-2015-PB-X153-E9	1,1,1,1,1,1	chrVIII	('chrVIII', 9207065, 9215991),('chrVIII', 9399164, 9453191),('chrVIII', 9619553, 9702383),('chrVIII', 9803307, 9821764),('chrVIII', 10568822, 10570971),('chrVIII', 10807776, 10872886)	1.07083	1.6569	6
SC-2015-PB-X153-E9	1	chrXI	('chrXI', 8931254, 8975376)	0.05857	0.04412	1
SC-2015-PB-X153-E9	0,1	chrXIX	('chrXIX', 2616293, 2640746),('chrXIX', 2728876, 2740544)	0.95865	0.0998	2
SC-2015-PB-X153-F10	1	chrV	('chrV', 11205985, 11206015)	0	3e-05	1
SC-2015-PB-X153-F10	1,0,0,1,1	chrX	('chrX', 14311696, 14340790),('chrXI', 3848292, 3850184),('chrXI', 3968108, 3977923),('chrXI', 5885524, 5912268),('chrXI', 6184869, 6669320)	23.7314	7.67147	5
SC-2015-PB-X153-F10	1	chrXI	('chrXI', 6997946, 7002829)	0.03189	0.00488	1
SC-2015-PB-X153-F10	1,1,1,1,1,1,1,1,1,1,1,1	chrXI	('chrXI', 7319009, 7348566),('chrXI', 7402516, 7415707),('chrXI', 8095447, 8197544),('chrXI', 8498901, 8510089),('chrXI', 8667733, 8699314),('chrXI', 8931254, 8975376),('chrXI', 9188887, 9198503),('chrXI', 9467831, 9470175),('chrXI', 9823434, 9904248),('chrXI', 10291033, 10328126),('chrXI', 10614139, 10615576),('chrXI', 10671952, 10676497)	5.23889	3.32793	12
SC-2015-PB-X153-F10	1,1,1,1,1,1,1,1,1,1,1,1,1,1,1,1	chrXI	('chrXI', 12027149, 12038358),('chrXII', 4384523, 4408327),('chrXII', 5067512, 5070382),('chrXII', 5776918, 5777131),('chrXII', 6116751, 6132327),('chrXII', 6591836, 6684812),('chrXII', 7065161, 7073536),('chrXII', 7747971, 7968794),('chrXII', 8216232, 8381168),('chrXII', 8754618, 8845336),('chrXII', 8998525, 9015089),('chrXII', 9146945, 9181268),('chrXII', 9345669, 9350156),('chrXII', 9759238, 9…	4.40874	1.86825	16
SC-2015-PB-X153-F10	1,1	chrXII	('chrXII', 10707548, 10778699),('chrXII', 10906746, 10928054)	0.16035	0.14935	2
SC-2015-PB-X153-F10	1	chrXX	('chrXX', 7170513, 7178652)	0.00362	0.00814	1
SC-2015-PB-X153-F10	1,1,1,1,1,1	chrXXI	('chrXXI', 1799330, 1851556),('chrXXI', 2111383, 2208871),('chrXXI', 2294442, 2301393),('chrXXI', 3349744, 3381212),('chrXXI', 3449657, 3454256),('chrXXI', 6308460, 6321874)	4.56319	4.47032	6
SC-2015-PB-X153-F10	1,1,1	chrXXI	('chrXXI', 7177779, 7217149),('chrXXI', 8543099, 8594759),('chrXXI', 9282831, 9330825)	56.7623	2.11368	3
SC-2015-PB-X153-F11	1	chrI	('chrI', 26105785, 26548133)	1.83782	0.44235	1
SC-2015-PB-X153-F11	1,1,1,1	chrIV	('chrIV', 9645704, 9702141),('chrIV', 10495821, 10636655),('chrIV', 11003847, 11050746),('chrIV', 11211927, 11225935)	2.41873	1.52379	4
SC-2015-PB-X153-F11	1,1,1,1,1	chrIV	('chrIV', 11475651, 11501305),('chrIV', 11678918, 11720288),('chrIV', 11868782, 11982836),('chrIV', 12345019, 12576455),('chrIV', 12762355, 13002578)	1.62329	1.50127	5
SC-2015-PB-X153-F11	1,1,1,1,0,1,1,0	chrIV	('chrIV', 13346903, 13461891),('chrIV', 13857405, 14017452),('chrIV', 14326747, 14349257),('chrIV', 14486526, 14541307),('chrIV', 15047761, 15114807),('chrIV', 15520835, 15630558),('chrIV', 15734076, 15924094),('chrIV', 16763582, 16796358)	4.95855	3.33447	8
SC-2015-PB-X153-F11	1,1,1,1,1,1,0,1,1,1,1,1,1	chrIV	('chrIV', 19874158, 20267644),('chrIV', 20364549, 20428956),('chrIV', 20512275, 20532219),('chrIV', 20863264, 21058729),('chrIV', 21225985, 21426295),('chrIV', 21511744, 21543814),('chrIV', 21867143, 22030942),('chrIV', 22163655, 22222092),('chrIV', 22273550, 22387764),('chrIV', 23203118, 23260295),('chrIV', 24866868, 24893796),('chrIV', 24951897, 25017064),('chrIV', 25435733, 25636081)	3.39821	5.36844	13
SC-2015-PB-X153-F11	1,1,1,1	chrIV	('chrIV', 26535454, 26611907),('chrIV', 26702381, 26862659),('chrIV', 26919845, 26925083),('chrIV', 27052851, 27068474)	0.48741	0.45657	4
SC-2015-PB-X153-F11	1,1,1,0,1	chrIV	('chrIV', 27507771, 27513579),('chrIV', 28215127, 28219409),('chrIV', 28291323, 28293629),('chrIV', 28490523, 28496263),('chrIV', 28893323, 28899439)	2.98838	1.38586	5
SC-2015-PB-X153-F11	1,1,1	chrV	('chrV', 6141711, 6165791),('chrV', 6467693, 6675544),('chrV', 6797027, 6807221)	1.97931	0.64143	3
SC-2015-PB-X153-F11	0,1,0,1,0,0,0,0,1,1	chrVIII	('chrVIII', 8243104, 8366052),('chrVIII', 9007121, 9046773),('chrVIII', 9207065, 9215991),('chrVIII', 9399164, 9453191),('chrVIII', 9619553, 9702383),('chrVIII', 9803307, 9821764),('chrVIII', 10568822, 10570971),('chrVIII', 10807776, 10872886),('chrVIII', 11540080, 11546929),('chrVIII', 11735422, 11767295)	3.33349	3.40124	10
SC-2015-PB-X153-F11	1,0,1,1,1,1	chrVIII	('chrVIII', 12988379, 13007213),('chrX', 14311696, 14340790),('chrXI', 3848292, 3850184),('chrXI', 3968108, 3977923),('chrXI', 5885524, 5912268),('chrXI', 6184869, 6669320)	6.98974	6.33789	6
SC-2015-PB-X153-F11	1,1,1	chrXI	('chrXI', 6997946, 7002829),('chrXI', 7075556, 7179089),('chrXI', 7319009, 7348566)	0.82276	0.34574	3
SC-2015-PB-X153-F11	1,1,1	chrXIII	('chrXIII', 8461375, 8464050),('chrXIII', 10697238, 10698923),('chrXIII', 11792963, 11866003)	2.95123	3.40195	3
SC-2015-PB-X153-F11	0,1,1,1,1,1,1,1,1,1	chrXIX	('chrXIX', 2616293, 2640746),('chrXIX', 2728876, 2740544),('chrXIX', 5673443, 5675252),('chrXIX', 9497761, 9505425),('chrXIX', 9646831, 9742739),('chrXIX', 9895799, 9937027),('chrXIX', 10547428, 10564241),('chrXIX', 10640397, 10663034),('chrXIX', 11040861, 11159752),('chrXIX', 11279118, 11326264)	26.33	8.68552	10
SC-2015-PB-X153-F12	1,1,1,0,1	chrI	('chrI', 8147673, 8190186),('chrI', 8254432, 8447624),('chrI', 8949916, 8961416),('chrI', 9047511, 9047891),('chrI', 9831376, 9905595)	1.60958	1.71541	5
SC-2015-PB-X153-F12	1,1	chrI	('chrI', 10297026, 10320802),('chrI', 12170833, 12202289)	1.25989	1.88149	2
SC-2015-PB-X153-F12	1,1,0	chrI	('chrI', 12949638, 12978396),('chrI', 24465861, 24470156),('chrI', 26105785, 26548133)	31.0599	13.5697	3
SC-2015-PB-X153-F12	1,1	chrIV	('chrIV', 9645704, 9702141),('chrIV', 10495821, 10636655)	1.77844	0.93451	2
SC-2015-PB-X153-F12	1,1,1,1,1,1,1	chrIV	('chrIV', 11211927, 11225935),('chrIV', 11376755, 11391473),('chrIV', 11475651, 11501305),('chrIV', 11678918, 11720288),('chrIV', 11868782, 11982836),('chrIV', 12345019, 12576455),('chrIV', 12762355, 13002578)	2.32713	1.77664	7
SC-2015-PB-X153-F12	1,1,1,1,1,1,1,1	chrIV	('chrIV', 13346903, 13461891),('chrIV', 13857405, 14017452),('chrIV', 14326747, 14349257),('chrIV', 14486526, 14541307),('chrIV', 15047761, 15114807),('chrIV', 15520835, 15630558),('chrIV', 15734076, 15924094),('chrIV', 16763582, 16796358)	4.95855	3.33447	8
SC-2015-PB-X153-F12	1,1,1,1	chrIV	('chrIV', 19874158, 20267644),('chrIV', 20364549, 20428956),('chrIV', 20512275, 20532219),('chrIV', 20863264, 21058729)	1.20666	0.79109	4
SC-2015-PB-X153-F12	1,1,1,1,1,1,1,1,1,1,1,1,1	chrIV	('chrIV', 21511744, 21543814),('chrIV', 21867143, 22030942),('chrIV', 22163655, 22222092),('chrIV', 22273550, 22387764),('chrIV', 23203118, 23260295),('chrIV', 24866868, 24893796),('chrIV', 24951897, 25017064),('chrIV', 25435733, 25636081),('chrIV', 26470166, 26472414),('chrIV', 26535454, 26611907),('chrIV', 26702381, 26862659),('chrIV', 26919845, 26925083),('chrIV', 27052851, 27068474)	2.87235	5.52466	13
SC-2015-PB-X153-F12	1	chrIV	('chrIV', 27507771, 27513579)	0.02174	0.00581	1
SC-2015-PB-X153-F12	1,1,1	chrIV	('chrIV', 28291323, 28293629),('chrIV', 28490523, 28496263),('chrIV', 28893323, 28899439)	0.77682	0.60581	3
SC-2015-PB-X153-F12	1,1,0,1,1,1,1,0,1,1,1	chrIX	('chrIX', 8409406, 8482918),('chrIX', 8693538, 8709348),('chrIX', 9246372, 9248838),('chrIX', 9325816, 9336512),('chrIX', 9392693, 9475442),('chrIX', 9753869, 9767020),('chrIX', 10016013, 10033264),('chrIX', 11032913, 11033026),('chrIX', 11302886, 11318624),('chrIX', 11702272, 11737094),('chrIX', 11898395, 11898994)	4.25863	3.41608	11
SC-2015-PB-X153-F12	1,1	chrIX	('chrIX', 13024611, 13026517),('chrIX', 13368107, 13390524)	0.15781	0.36401	2
SC-2015-PB-X153-F12	1,1,1,1	chrV	('chrV', 6141711, 6165791),('chrV', 6467693, 6675544),('chrV', 6797027, 6807221),('chrV', 11205985, 11206015)	15.9052	5.04022	4
SC-2015-PB-X153-F12	1	chrVII	('chrVII', 15150903, 15171704)	0.00357	0.0208	1
SC-2015-PB-X153-F12	1,1,1,1,1,1,1	chrVII	('chrVII', 15453442, 15458137),('chrVII', 15614096, 15701873),('chrVII', 15914786, 15986903),('chrVII', 16110135, 16204186),('chrVII', 16808769, 16881470),('chrVII', 17059363, 17083387),('chrVII', 17152366, 17220531)	0.78955	1.76239	7
SC-2015-PB-X153-F12	1	chrVII	('chrVII', 17749620, 17828205)	0.02169	0.07859	1
SC-2015-PB-X153-F12	1,1	chrVII	('chrVII', 18179140, 18195442),('chrVII', 18409014, 18467451)	0.10186	0.27201	2
SC-2015-PB-X153-F12	1,1,1,1,1,1	chrVII	('chrVII', 18916019, 18972758),('chrVII', 19499734, 19506055),('chrVII', 19687888, 19891745),('chrVII', 20105822, 20127560),('chrVII', 20192473, 20235550),('chrVII', 20327750, 20472104)	0.86889	1.49935	6
SC-2015-PB-X153-F12	1,1,1,1	chrVII	('chrVII', 21020511, 21020637),('chrVII', 21466205, 21491183),('chrVII', 22484561, 22533720),('chrVII', 22725642, 22755436)	0.9698	1.7348	4
SC-2015-PB-X153-F12	1,1	chrVII	('chrVII', 24070745, 24127525),('chrVII', 25341792, 25342048)	3.52151	1.21452	2
SC-2015-PB-X153-F12	0,1,1,1,1	chrX	('chrX', 14311696, 14340790),('chrXI', 3848292, 3850184),('chrXI', 3968108, 3977923),('chrXI', 5885524, 5912268),('chrXI', 6184869, 6669320)	23.7314	7.67147	5
SC-2015-PB-X153-F12	1,1,1	chrXI	('chrXI', 6997946, 7002829),('chrXI', 7075556, 7179089),('chrXI', 7319009, 7348566)	0.82276	0.34574	3
SC-2015-PB-X153-F12	1	chrXII	('chrXII', 10045630, 10048242)	0.00034	0.00261	1
SC-2015-PB-X153-F12	0,1,1,1,1,1,1,1,1,1	chrXIX	('chrXIX', 2728876, 2740544),('chrXIX', 5673443, 5675252),('chrXIX', 9497761, 9505425),('chrXIX', 9646831, 9742739),('chrXIX', 9895799, 9937027),('chrXIX', 10547428, 10564241),('chrXIX', 10640397, 10663034),('chrXIX', 11040861, 11159752),('chrXIX', 11279118, 11326264),('chrXVI', 11629190, 11630140)	26.1082	8.8896	10
SC-2015-PB-X153-F1	1,1	chrI	('chrI', 8147673, 8190186),('chrI', 8254432, 8447624)	0.65952	0.25744	2
SC-2015-PB-X153-F1	1,1,1,1,1,1	chrI	('chrI', 9047511, 9047891),('chrI', 9831376, 9905595),('chrI', 10142128, 10150941),('chrI', 10297026, 10320802),('chrI', 12170833, 12202289),('chrI', 12502725, 12520275)	2.49988	3.47238	6
SC-2015-PB-X153-F1	1,1,0,1,1,1,1,1,1,1,1,1,1,1,1,1,1,1,1,1,1,1,1,1	chrI	('chrI', 26105785, 26548133),('chrIV', 8340141, 8435128),('chrIV', 8525484, 8547434),('chrIV', 9088814, 9167577),('chrIV', 9378675, 9388710),('chrIV', 9645704, 9702141),('chrIV', 10495821, 10636655),('chrIV', 11003847, 11050746),('chrIV', 11211927, 11225935),('chrIV', 11376755, 11391473),('chrIV', 11475651, 11501305),('chrIV', 11678918, 11720288),('chrIV', 11868782, 11982836),('chrIV', 12345019, …	24.1956	9.75178	24
SC-2015-PB-X153-F1	1,1,1,1	chrIV	('chrIV', 19874158, 20267644),('chrIV', 20364549, 20428956),('chrIV', 20512275, 20532219),('chrIV', 20863264, 21058729)	1.20666	0.79109	4
SC-2015-PB-X153-F1	1	chrIV	('chrIV', 21511744, 21543814)	0.00687	0.03207	1
SC-2015-PB-X153-F1	1	chrIV	('chrIV', 22163655, 22222092)	0.00283	0.05844	1
SC-2015-PB-X153-F1	1,1,1,1,0,1,1	chrIV	('chrIV', 23203118, 23260295),('chrIV', 24866868, 24893796),('chrIV', 24951897, 25017064),('chrIV', 25435733, 25636081),('chrIV', 26470166, 26472414),('chrIV', 26535454, 26611907),('chrIV', 26702381, 26862659)	2.1728	3.60236	7
SC-2015-PB-X153-F1	1,1,1,0,1,1,1,1	chrIV	('chrIV', 27357302, 27374317),('chrIV', 27507771, 27513579),('chrIV', 28215127, 28219409),('chrIV', 28291323, 28293629),('chrIV', 28490523, 28496263),('chrIV', 28893323, 28899439),('chrIX', 4913535, 4925075),('chrIX', 5178667, 5181424)	26.5356	22.1929	8
SC-2015-PB-X153-F1	1,1,1,1,1,1,0,1	chrIX	('chrIX', 7661568, 7697972),('chrIX', 8409406, 8482918),('chrIX', 8693538, 8709348),('chrIX', 9246372, 9248838),('chrIX', 9325816, 9336512),('chrIX', 9392693, 9475442),('chrIX', 9753869, 9767020),('chrIX', 10016013, 10033264)	3.82536	2.33529	8
SC-2015-PB-X153-F1	0,1,1,1,1,1,1,1,1	chrIX	('chrIX', 11302886, 11318624),('chrIX', 11702272, 11737094),('chrIX', 11898395, 11898994),('chrIX', 12924997, 12938722),('chrIX', 13024611, 13026517),('chrIX', 13368107, 13390524),('chrIX', 13499764, 13556794),('chrIX', 13713144, 13747322),('chrIX', 13835313, 13841399)	2.737	2.52278	9
SC-2015-PB-X153-F1	1,1,1,1,1,1,1	chrIX	('chrIX', 15674294, 15691053),('chrV', 6141711, 6165791),('chrV', 6467693, 6675544),('chrV', 6797027, 6807221),('chrV', 11205985, 11206015),('chrVII', 7331625, 7391907),('chrVII', 7576148, 7578045)	13.3781	8.11301	7
SC-2015-PB-X153-F1	1,1,1,1	chrVII	('chrVII', 8081693, 8095841),('chrVII', 8319013, 8321684),('chrVII', 8561404, 8630098),('chrVII', 8685205, 8748620)	1.25793	0.65278	4
SC-2015-PB-X153-F1	1,1,1,1,1,1,1,1,1,1,1,1,1,1,1,1,1	chrVII	('chrVII', 9810880, 9966046),('chrVII', 10595523, 10622965),('chrVII', 10695475, 10758647),('chrVII', 10825959, 10888215),('chrVII', 12848924, 13034997),('chrVII', 14859578, 14924251),('chrVII', 15150903, 15171704),('chrVII', 15329234, 15381992),('chrVII', 15453442, 15458137),('chrVII', 15614096, 15701873),('chrVII', 15914786, 15986903),('chrVII', 16110135, 16204186),('chrVII', 16808769, 16881470…	5.23845	7.86216	17
SC-2015-PB-X153-F1	1,1	chrVII	('chrVII', 18179140, 18195442),('chrVII', 18409014, 18467451)	0.10186	0.27201	2
SC-2015-PB-X153-F1	1,1,1,1,1,1,1,0,1,0,1,1,1,0,1,1,1	chrVII	('chrVII', 18916019, 18972758),('chrVII', 19499734, 19506055),('chrVII', 19687888, 19891745),('chrVII', 20105822, 20127560),('chrVII', 20192473, 20235550),('chrVII', 20327750, 20472104),('chrVII', 20611560, 20669085),('chrVII', 21020511, 21020637),('chrVII', 21466205, 21491183),('chrVII', 22484561, 22533720),('chrVII', 22725642, 22755436),('chrVII', 22954277, 22954435),('chrVII', 24070745, 241275…	6.25129	9.75677	17
SC-2015-PB-X153-F1	1,1,1,1,1,1	chrVIII	('chrVIII', 9619553, 9702383),('chrVIII', 9803307, 9821764),('chrVIII', 10568822, 10570971),('chrVIII', 10807776, 10872886),('chrVIII', 11540080, 11546929),('chrVIII', 11735422, 11767295)	1.54121	2.06491	6
SC-2015-PB-X153-F1	1	chrVIII	('chrVIII', 12988379, 13007213)	0.02932	0.01883	1
SC-2015-PB-X153-F1	1,1,0,0,1	chrXII	('chrXII', 4384523, 4408327),('chrXII', 5067512, 5070382),('chrXII', 5776918, 5777131),('chrXII', 6116751, 6132327),('chrXII', 6591836, 6684812)	6.73722	2.27649	5
SC-2015-PB-X153-F1	1,1,1,1,1,1,1,1,0	chrXII	('chrXII', 7747971, 7968794),('chrXII', 8216232, 8381168),('chrXII', 8754618, 8845336),('chrXII', 8998525, 9015089),('chrXII', 9146945, 9181268),('chrXII', 9345669, 9350156),('chrXII', 9759238, 9764742),('chrXII', 10045630, 10048242),('chrXII', 10168745, 10170106)	3.08658	2.20131	9
SC-2015-PB-X153-F1	1,1	chrXII	('chrXII', 10707548, 10778699),('chrXII', 10906746, 10928054)	0.16035	0.14935	2
SC-2015-PB-X153-F1	1	chrXIV	('chrXIV', 11780404, 11784692)	0.00191	0.00429	1
SC-2015-PB-X153-F1	1,1	chrXXI	('chrXXI', 1799330, 1851556),('chrXXI', 2111383, 2208871)	0.63326	0.35731	2
SC-2015-PB-X153-F1	1,1,1,1,1,1,1,1,1,1	chrXXI	('chrXXI', 3349744, 3381212),('chrXXI', 3449657, 3454256),('chrXXI', 6308460, 6321874),('chrXXI', 6798437, 6815453),('chrXXI', 7177779, 7217149),('chrXXI', 8543099, 8594759),('chrXXI', 9282831, 9330825),('chrXXI', 9510357, 9618730),('chrXXI', 9726424, 11658344),('chrXXI', 12007318, 12017013)	67.6398	8.6358	10
SC-2015-PB-X153-F2	0,0,1,1,0,1,0,0,1,1,1,1	chrI	('chrI', 8147673, 8190186),('chrI', 8254432, 8447624),('chrI', 8949916, 8961416),('chrI', 9047511, 9047891),('chrI', 9831376, 9905595),('chrI', 10142128, 10150941),('chrI', 10297026, 10320802),('chrI', 12170833, 12202289),('chrI', 12502725, 12520275),('chrI', 12949638, 12978396),('chrI', 24465861, 24470156),('chrI', 26105785, 26548133)	35.4968	18.3579	12
SC-2015-PB-X153-F2	1,1,1,1,1,1,1,1,1,1,1,1,1,1,1,1,1	chrIX	('chrIX', 8409406, 8482918),('chrIX', 8693538, 8709348),('chrIX', 9246372, 9248838),('chrIX', 9325816, 9336512),('chrIX', 9392693, 9475442),('chrIX', 9753869, 9767020),('chrIX', 10016013, 10033264),('chrIX', 11032913, 11033026),('chrIX', 11302886, 11318624),('chrIX', 11702272, 11737094),('chrIX', 11898395, 11898994),('chrIX', 12924997, 12938722),('chrIX', 13024611, 13026517),('chrIX', 13368107, 1…	6.26831	5.35848	17
SC-2015-PB-X153-F2	1	chrIX	('chrIX', 15674294, 15691053)	0.05646	0.01676	1
SC-2015-PB-X153-F2	1,1,1,1,1	chrV	('chrV', 6467693, 6675544),('chrV', 6797027, 6807221),('chrV', 11205985, 11206015),('chrVII', 7331625, 7391907),('chrVII', 7576148, 7578045)	3.30569	0.9025	5
SC-2015-PB-X153-F2	1,1,1,1	chrVII	('chrVII', 8081693, 8095841),('chrVII', 8319013, 8321684),('chrVII', 8561404, 8630098),('chrVII', 8685205, 8748620)	1.25793	0.65278	4
SC-2015-PB-X153-F2	1	chrVII	('chrVII', 9810880, 9966046)	0.10587	0.15517	1
SC-2015-PB-X153-F2	1,1,1,1,1,0,1,1,1,1,1,1,1,1,1	chrVII	('chrVII', 10695475, 10758647),('chrVII', 10825959, 10888215),('chrVII', 12848924, 13034997),('chrVII', 14859578, 14924251),('chrVII', 15150903, 15171704),('chrVII', 15329234, 15381992),('chrVII', 15453442, 15458137),('chrVII', 15614096, 15701873),('chrVII', 15914786, 15986903),('chrVII', 16110135, 16204186),('chrVII', 16808769, 16881470),('chrVII', 17059363, 17083387),('chrVII', 17152366, 172205…	4.63949	7.06956	15
SC-2015-PB-X153-F2	1,1	chrVII	('chrVII', 18179140, 18195442),('chrVII', 18409014, 18467451)	0.10186	0.27201	2
SC-2015-PB-X153-F2	1,1,1,1,1,1,1,1,1,0,1,1,0,1	chrVII	('chrVII', 18916019, 18972758),('chrVII', 19499734, 19506055),('chrVII', 19687888, 19891745),('chrVII', 20105822, 20127560),('chrVII', 20192473, 20235550),('chrVII', 20327750, 20472104),('chrVII', 20611560, 20669085),('chrVII', 21020511, 21020637),('chrVII', 21466205, 21491183),('chrVII', 22484561, 22533720),('chrVII', 22725642, 22755436),('chrVII', 22954277, 22954435),('chrVII', 24070745, 241275…	8.61019	6.36929	14
SC-2015-PB-X153-F2	1,1,1,1	chrXI	('chrXI', 3848292, 3850184),('chrXI', 3968108, 3977923),('chrXI', 5885524, 5912268),('chrXI', 6184869, 6669320)	8.21215	2.81914	4
SC-2015-PB-X153-F2	1,1,1	chrXI	('chrXI', 6997946, 7002829),('chrXI', 7075556, 7179089),('chrXI', 7319009, 7348566)	0.82276	0.34574	3
SC-2015-PB-X153-F2	1	chrXI	('chrXI', 8095447, 8197544)	0.08768	0.1021	1
SC-2015-PB-X153-F2	1,1	chrXI	('chrXI', 8667733, 8699314),('chrXI', 8931254, 8975376)	0.36985	0.27606	2
SC-2015-PB-X153-F2	1,1,1	chrXI	('chrXI', 9467831, 9470175),('chrXI', 9823434, 9904248),('chrXI', 10291033, 10328126)	1.57676	0.85795	3
SC-2015-PB-X153-F2	1,1	chrXI	('chrXI', 10671952, 10676497),('chrXI', 10844760, 10847604)	0.44565	0.17111	2
SC-2015-PB-X153-F2	1	chrXI	('chrXI', 12027149, 12038358)	0.00894	0.01121	1
SC-2015-PB-X153-F2	0,1,1,1,1,1,1,1,1,1	chrXIX	('chrXIX', 2616293, 2640746),('chrXIX', 2728876, 2740544),('chrXIX', 5673443, 5675252),('chrXIX', 9497761, 9505425),('chrXIX', 9646831, 9742739),('chrXIX', 9895799, 9937027),('chrXIX', 10547428, 10564241),('chrXIX', 10640397, 10663034),('chrXIX', 11040861, 11159752),('chrXIX', 11279118, 11326264)	26.33	8.68552	10
SC-2015-PB-X153-F2	1,0,1,1,1,1,1,1,1,1,1,1	chrXXI	('chrXXI', 2111383, 2208871),('chrXXI', 2294442, 2301393),('chrXXI', 3349744, 3381212),('chrXXI', 3449657, 3454256),('chrXXI', 6308460, 6321874),('chrXXI', 6798437, 6815453),('chrXXI', 7177779, 7217149),('chrXXI', 8543099, 8594759),('chrXXI', 9282831, 9330825),('chrXXI', 9510357, 9618730),('chrXXI', 9726424, 11658344),('chrXXI', 12007318, 12017013)	70.1356	9.80814	12
SC-2015-PB-X153-F3	1,1	chrI	('chrI', 8147673, 8190186),('chrI', 8254432, 8447624)	0.65952	0.25744	2
SC-2015-PB-X153-F3	1,1,1,1,1	chrI	('chrI', 9047511, 9047891),('chrI', 9831376, 9905595),('chrI', 10142128, 10150941),('chrI', 10297026, 10320802),('chrI', 12170833, 12202289)	1.97914	3.1544	5
SC-2015-PB-X153-F3	1,1,1,1,1,1,1,1,1,1,1,1,1,1,1,1,1,1,1,1,1,1,1,1	chrI	('chrI', 26105785, 26548133),('chrIV', 8340141, 8435128),('chrIV', 8525484, 8547434),('chrIV', 9088814, 9167577),('chrIV', 9378675, 9388710),('chrIV', 9645704, 9702141),('chrIV', 10495821, 10636655),('chrIV', 11003847, 11050746),('chrIV', 11211927, 11225935),('chrIV', 11376755, 11391473),('chrIV', 11475651, 11501305),('chrIV', 11678918, 11720288),('chrIV', 11868782, 11982836),('chrIV', 12345019, …	24.1956	9.75178	24
SC-2015-PB-X153-F3	1,1,1,1,1,1,1,1,1,1,1,1,1,1,1,1	chrIV	('chrIV', 19874158, 20267644),('chrIV', 20364549, 20428956),('chrIV', 20512275, 20532219),('chrIV', 20863264, 21058729),('chrIV', 21225985, 21426295),('chrIV', 21511744, 21543814),('chrIV', 21867143, 22030942),('chrIV', 22163655, 22222092),('chrIV', 22273550, 22387764),('chrIV', 23203118, 23260295),('chrIV', 24866868, 24893796),('chrIV', 24951897, 25017064),('chrIV', 25435733, 25636081),('chrIV',…	4.18741	6.59502	16
SC-2015-PB-X153-F3	1,1,1,1,0,1,1	chrIV	('chrIV', 27357302, 27374317),('chrIV', 27507771, 27513579),('chrIV', 28215127, 28219409),('chrIV', 28291323, 28293629),('chrIV', 28490523, 28496263),('chrIV', 28893323, 28899439),('chrIX', 4913535, 4925075)	27.3317	22.4492	7
SC-2015-PB-X153-F3	1	chrIX	('chrIX', 11702272, 11737094)	0.06961	0.03482	1
SC-2015-PB-X153-F3	1,1,1,1,1,1,1,0,1,1,1	chrV	('chrV', 6141711, 6165791),('chrV', 6467693, 6675544),('chrV', 6797027, 6807221),('chrV', 11205985, 11206015),('chrVII', 7331625, 7391907),('chrVII', 7576148, 7578045),('chrVII', 7967618, 7985249),('chrVII', 8081693, 8095841),('chrVII', 8319013, 8321684),('chrVII', 8561404, 8630098),('chrVII', 8685205, 8748620)	7.48181	2.58283	11
SC-2015-PB-X153-F3	1,1,1,1,1	chrVII	('chrVII', 9810880, 9966046),('chrVII', 10595523, 10622965),('chrVII', 10695475, 10758647),('chrVII', 10825959, 10888215),('chrVII', 12848924, 13034997)	2.07463	3.06895	5
SC-2015-PB-X153-F3	1,1,1,1,1,1,1,1,1	chrVII	('chrVII', 15150903, 15171704),('chrVII', 15329234, 15381992),('chrVII', 15453442, 15458137),('chrVII', 15614096, 15701873),('chrVII', 15914786, 15986903),('chrVII', 16110135, 16204186),('chrVII', 16808769, 16881470),('chrVII', 17059363, 17083387),('chrVII', 17152366, 17220531)	0.96107	2.04883	9
SC-2015-PB-X153-F3	1	chrVII	('chrVII', 17749620, 17828205)	0.02169	0.07859	1
SC-2015-PB-X153-F3	1,1	chrVII	('chrVII', 18179140, 18195442),('chrVII', 18409014, 18467451)	0.10186	0.27201	2
SC-2015-PB-X153-F3	1,1,1,1,1,1	chrVII	('chrVII', 18916019, 18972758),('chrVII', 19499734, 19506055),('chrVII', 19687888, 19891745),('chrVII', 20105822, 20127560),('chrVII', 20192473, 20235550),('chrVII', 20327750, 20472104)	0.86889	1.49935	6
SC-2015-PB-X153-F3	1	chrX	('chrX', 14311696, 14340790)	0.1778	0.02909	1
SC-2015-PB-X153-F3	1	chrXIV	('chrXIV', 11780404, 11784692)	0.00191	0.00429	1
SC-2015-PB-X153-F3	1	chrXVI	('chrXVI', 11629190, 11630140)	0.00112	0.00095	1
SC-2015-PB-X153-F3	1,1,1,0,1,1	chrXX	('chrXX', 7074160, 7088237),('chrXX', 7170513, 7178652),('chrXX', 7662344, 7686136),('chrXX', 8230667, 8252059),('chrXX', 8347258, 8386967),('chrXX', 9371965, 9424907)	1.74112	2.33667	6
SC-2015-PB-X153-F3	1,1,1,1,1,1	chrXX	('chrXX', 9613012, 9616715),('chrXX', 9766872, 9790952),('chrXX', 9977444, 10006092),('chrXX', 10354408, 10392239),('chrXX', 10577479, 10658833),('chrXX', 10777390, 10822609)	0.90971	1.20589	6
SC-2015-PB-X153-F3	1,0	chrXX	('chrXX', 11530314, 11671566),('chrXX', 11886822, 11921574)	0.45236	0.25001	2
SC-2015-PB-X153-F3	1,1,1	chrXX	('chrXX', 13260771, 13329224),('chrXX', 13968383, 13997328),('chrXX', 14093201, 14104423)	1.70479	0.7752	3
SC-2015-PB-X153-F4	1,1,1,1,0,0,0,0,0,0,0,0,0,0,1,1,1,1,1,1,1,1,1	chrIV	('chrIV', 8340141, 8435128),('chrIV', 8525484, 8547434),('chrIV', 9088814, 9167577),('chrIV', 9378675, 9388710),('chrIV', 9645704, 9702141),('chrIV', 10495821, 10636655),('chrIV', 11003847, 11050746),('chrIV', 11211927, 11225935),('chrIV', 11376755, 11391473),('chrIV', 11475651, 11501305),('chrIV', 11678918, 11720288),('chrIV', 11868782, 11982836),('chrIV', 12345019, 12576455),('chrIV', 12762355,…	11.773	8.36123	23
SC-2015-PB-X153-F4	1,1,1,1,1,1,0,1,1,1,1,1,1,1,1,1	chrIV	('chrIV', 19874158, 20267644),('chrIV', 20364549, 20428956),('chrIV', 20512275, 20532219),('chrIV', 20863264, 21058729),('chrIV', 21225985, 21426295),('chrIV', 21511744, 21543814),('chrIV', 21867143, 22030942),('chrIV', 22163655, 22222092),('chrIV', 22273550, 22387764),('chrIV', 23203118, 23260295),('chrIV', 24866868, 24893796),('chrIV', 24951897, 25017064),('chrIV', 25435733, 25636081),('chrIV',…	4.18741	6.59502	16
SC-2015-PB-X153-F4	0,1,1,0,1,1	chrIV	('chrIV', 27357302, 27374317),('chrIV', 27507771, 27513579),('chrIV', 28215127, 28219409),('chrIV', 28291323, 28293629),('chrIV', 28490523, 28496263),('chrIV', 28893323, 28899439)	3.41438	1.52512	6
SC-2015-PB-X153-F4	1,1,1,1,1,1	chrV	('chrV', 6141711, 6165791),('chrV', 6467693, 6675544),('chrV', 6797027, 6807221),('chrV', 11205985, 11206015),('chrVII', 7331625, 7391907),('chrVII', 7576148, 7578045)	4.75973	1.41225	6
SC-2015-PB-X153-F4	1,1,1,1	chrVII	('chrVII', 8081693, 8095841),('chrVII', 8319013, 8321684),('chrVII', 8561404, 8630098),('chrVII', 8685205, 8748620)	1.25793	0.65278	4
SC-2015-PB-X153-F4	1,1,1,1,1,1,1,1,1,1,1,1,1,1,1,1,1	chrVII	('chrVII', 9810880, 9966046),('chrVII', 10595523, 10622965),('chrVII', 10695475, 10758647),('chrVII', 10825959, 10888215),('chrVII', 12848924, 13034997),('chrVII', 14859578, 14924251),('chrVII', 15150903, 15171704),('chrVII', 15329234, 15381992),('chrVII', 15453442, 15458137),('chrVII', 15614096, 15701873),('chrVII', 15914786, 15986903),('chrVII', 16110135, 16204186),('chrVII', 16808769, 16881470…	5.23845	7.86216	17
SC-2015-PB-X153-F4	1,1	chrVII	('chrVII', 18179140, 18195442),('chrVII', 18409014, 18467451)	0.10186	0.27201	2
SC-2015-PB-X153-F4	1,1,1,1,1,1,1,1,1,1,1,1,1,1,1	chrVII	('chrVII', 18916019, 18972758),('chrVII', 19499734, 19506055),('chrVII', 19687888, 19891745),('chrVII', 20105822, 20127560),('chrVII', 20192473, 20235550),('chrVII', 20327750, 20472104),('chrVII', 20611560, 20669085),('chrVII', 21020511, 21020637),('chrVII', 21466205, 21491183),('chrVII', 22484561, 22533720),('chrVII', 22725642, 22755436),('chrVII', 22954277, 22954435),('chrVII', 24070745, 241275…	7.44236	10.6067	15
SC-2015-PB-X153-F4	1,0,0,1,1	chrX	('chrX', 14311696, 14340790),('chrXI', 3848292, 3850184),('chrXI', 3968108, 3977923),('chrXI', 5885524, 5912268),('chrXI', 6184869, 6669320)	23.7314	7.67147	5
SC-2015-PB-X153-F4	1,1,1	chrXI	('chrXI', 6997946, 7002829),('chrXI', 7075556, 7179089),('chrXI', 7319009, 7348566)	0.82276	0.34574	3
SC-2015-PB-X153-F4	1,0,1,1	chrXI	('chrXI', 8095447, 8197544),('chrXI', 8498901, 8510089),('chrXI', 8667733, 8699314),('chrXI', 8931254, 8975376)	0.65711	0.77783	4
SC-2015-PB-X153-F4	1,1,1	chrXI	('chrXI', 9467831, 9470175),('chrXI', 9823434, 9904248),('chrXI', 10291033, 10328126)	1.57676	0.85795	3
SC-2015-PB-X153-F4	1,1	chrXI	('chrXI', 10671952, 10676497),('chrXI', 10844760, 10847604)	0.44565	0.17111	2
SC-2015-PB-X153-F4	1	chrXI	('chrXI', 12027149, 12038358)	0.00894	0.01121	1
SC-2015-PB-X153-F4	1,1,1,0	chrXIII	('chrXIII', 8461375, 8464050),('chrXIII', 10697238, 10698923),('chrXIII', 11792963, 11866003),('chrXIII', 12110571, 12166890)	3.38643	3.70284	4
SC-2015-PB-X153-F4	0,0,0,0,0,0,0,0,1	chrXIX	('chrXIX', 5673443, 5675252),('chrXIX', 9497761, 9505425),('chrXIX', 9646831, 9742739),('chrXIX', 9895799, 9937027),('chrXIX', 10547428, 10564241),('chrXIX', 10640397, 10663034),('chrXIX', 11040861, 11159752),('chrXIX', 11279118, 11326264),('chrXVI', 11629190, 11630140)	18.6595	5.95489	9
SC-2015-PB-X153-F5	1,1,1,1,1	chrI	('chrI', 8147673, 8190186),('chrI', 8254432, 8447624),('chrI', 8949916, 8961416),('chrI', 9047511, 9047891),('chrI', 9831376, 9905595)	1.60958	1.71541	5
SC-2015-PB-X153-F5	1,1	chrI	('chrI', 10297026, 10320802),('chrI', 12170833, 12202289)	1.25989	1.88149	2
SC-2015-PB-X153-F5	1,1,1,1,1,1,1,1,1,1,1,1,1,1,1,1,1,1,1,1,1,1,1,1,1,1	chrI	('chrI', 12949638, 12978396),('chrI', 24465861, 24470156),('chrI', 26105785, 26548133),('chrIV', 8340141, 8435128),('chrIV', 8525484, 8547434),('chrIV', 9088814, 9167577),('chrIV', 9378675, 9388710),('chrIV', 9645704, 9702141),('chrIV', 10495821, 10636655),('chrIV', 11003847, 11050746),('chrIV', 11211927, 11225935),('chrIV', 11376755, 11391473),('chrIV', 11475651, 11501305),('chrIV', 11678918, 11…	5.0259	3.81796	26
SC-2015-PB-X153-F5	1,1,1,1,1,1,1,1,0,1,1,1,1	chrIV	('chrIV', 19874158, 20267644),('chrIV', 20364549, 20428956),('chrIV', 20512275, 20532219),('chrIV', 20863264, 21058729),('chrIV', 21225985, 21426295),('chrIV', 21511744, 21543814),('chrIV', 21867143, 22030942),('chrIV', 22163655, 22222092),('chrIV', 22273550, 22387764),('chrIV', 23203118, 23260295),('chrIV', 24866868, 24893796),('chrIV', 24951897, 25017064),('chrIV', 25435733, 25636081)	3.39821	5.36844	13
SC-2015-PB-X153-F5	1,1	chrIV	('chrIV', 26535454, 26611907),('chrIV', 26702381, 26862659)	0.36561	0.25075	2
SC-2015-PB-X153-F5	1,1,1,0,1,1	chrIV	('chrIV', 27357302, 27374317),('chrIV', 27507771, 27513579),('chrIV', 28215127, 28219409),('chrIV', 28291323, 28293629),('chrIV', 28490523, 28496263),('chrIV', 28893323, 28899439)	3.41438	1.52512	6
SC-2015-PB-X153-F5	1	chrIX	('chrIX', 5178667, 5181424)	0.00058	0.00276	1
SC-2015-PB-X153-F5	1,1,1,1	chrIX	('chrIX', 7661568, 7697972),('chrIX', 8409406, 8482918),('chrIX', 8693538, 8709348),('chrIX', 9246372, 9248838)	2.37687	1.55087	4
SC-2015-PB-X153-F5	1,1,1	chrIX	('chrIX', 9392693, 9475442),('chrIX', 9753869, 9767020),('chrIX', 10016013, 10033264)	1.33975	0.55782	3
SC-2015-PB-X153-F5	1,1,0,1,1,1,1,1,1	chrIX	('chrIX', 11302886, 11318624),('chrIX', 11702272, 11737094),('chrIX', 11898395, 11898994),('chrIX', 12924997, 12938722),('chrIX', 13024611, 13026517),('chrIX', 13368107, 13390524),('chrIX', 13499764, 13556794),('chrIX', 13713144, 13747322),('chrIX', 13835313, 13841399)	2.737	2.52278	9
SC-2015-PB-X153-F5	1	chrIX	('chrIX', 15674294, 15691053)	0.05646	0.01676	1
SC-2015-PB-X153-F5	1,1,1	chrVIII	('chrVIII', 8243104, 8366052),('chrVIII', 9007121, 9046773),('chrVIII', 9207065, 9215991)	1.48069	0.84994	3
SC-2015-PB-X153-F5	1,1,1,1	chrVIII	('chrVIII', 9619553, 9702383),('chrVIII', 9803307, 9821764),('chrVIII', 10568822, 10570971),('chrVIII', 10807776, 10872886)	0.75286	1.1705	4
SC-2015-PB-X153-F5	1	chrVIII	('chrVIII', 11735422, 11767295)	0.05082	0.03187	1
SC-2015-PB-X153-F5	1	chrVIII	('chrVIII', 12988379, 13007213)	0.02932	0.01883	1
SC-2015-PB-X153-F5	0	chrXII	('chrXII', 4384523, 4408327)	0.05629	0.0238	1
SC-2015-PB-X153-F5	1,1,1	chrXIII	('chrXIII', 8461375, 8464050),('chrXIII', 10697238, 10698923),('chrXIII', 11792963, 11866003)	2.95123	3.40195	3
SC-2015-PB-X153-F5	1	chrXX	('chrXX', 10777390, 10822609)	0.01487	0.04522	1
SC-2015-PB-X153-F6	1,1	chrI	('chrI', 8147673, 8190186),('chrI', 8254432, 8447624)	0.65952	0.25744	2
SC-2015-PB-X153-F6	1,1,1,1,1,1	chrI	('chrI', 9047511, 9047891),('chrI', 9831376, 9905595),('chrI', 10142128, 10150941),('chrI', 10297026, 10320802),('chrI', 12170833, 12202289),('chrI', 12502725, 12520275)	2.49988	3.47238	6
SC-2015-PB-X153-F6	1,1,1,1,1,1,1,1,1,1,1,1,1,1,1,1,1,1,1,1,1,1,1,1	chrI	('chrI', 26105785, 26548133),('chrIV', 8340141, 8435128),('chrIV', 8525484, 8547434),('chrIV', 9088814, 9167577),('chrIV', 9378675, 9388710),('chrIV', 9645704, 9702141),('chrIV', 10495821, 10636655),('chrIV', 11003847, 11050746),('chrIV', 11211927, 11225935),('chrIV', 11376755, 11391473),('chrIV', 11475651, 11501305),('chrIV', 11678918, 11720288),('chrIV', 11868782, 11982836),('chrIV', 12345019, …	24.1956	9.75178	24
SC-2015-PB-X153-F6	1,1,1,1,1,0,1,1,1,1,1,1,1,1,1,1	chrIV	('chrIV', 19874158, 20267644),('chrIV', 20364549, 20428956),('chrIV', 20512275, 20532219),('chrIV', 20863264, 21058729),('chrIV', 21225985, 21426295),('chrIV', 21511744, 21543814),('chrIV', 21867143, 22030942),('chrIV', 22163655, 22222092),('chrIV', 22273550, 22387764),('chrIV', 23203118, 23260295),('chrIV', 24866868, 24893796),('chrIV', 24951897, 25017064),('chrIV', 25435733, 25636081),('chrIV',…	4.18741	6.59502	16
SC-2015-PB-X153-F6	1,1	chrIV	('chrIV', 27357302, 27374317),('chrIV', 27507771, 27513579)	0.44774	0.13926	2
SC-2015-PB-X153-F6	1,1,1	chrIV	('chrIV', 28291323, 28293629),('chrIV', 28490523, 28496263),('chrIV', 28893323, 28899439)	0.77682	0.60581	3
SC-2015-PB-X153-F6	1,1,1,1,1,1,0,1,1,1,1,1,1,1,1,1,1	chrIX	('chrIX', 8409406, 8482918),('chrIX', 8693538, 8709348),('chrIX', 9246372, 9248838),('chrIX', 9325816, 9336512),('chrIX', 9392693, 9475442),('chrIX', 9753869, 9767020),('chrIX', 10016013, 10033264),('chrIX', 11032913, 11033026),('chrIX', 11302886, 11318624),('chrIX', 11702272, 11737094),('chrIX', 11898395, 11898994),('chrIX', 12924997, 12938722),('chrIX', 13024611, 13026517),('chrIX', 13368107, 1…	6.26831	5.35848	17
SC-2015-PB-X153-F6	1	chrIX	('chrIX', 15674294, 15691053)	0.05646	0.01676	1
SC-2015-PB-X153-F6	1,1	chrVII	('chrVII', 7331625, 7391907),('chrVII', 7576148, 7578045)	0.38315	0.18614	2
SC-2015-PB-X153-F6	1,1,1,1,1,1,1,1,1,1,1,1,1,1,1,1,1,1,1,1,1,1,1,1,1	chrVII	('chrVII', 8081693, 8095841),('chrVII', 8319013, 8321684),('chrVII', 8561404, 8630098),('chrVII', 8685205, 8748620),('chrVII', 9114181, 9125279),('chrVII', 9810880, 9966046),('chrVII', 10595523, 10622965),('chrVII', 10695475, 10758647),('chrVII', 10825959, 10888215),('chrVII', 12848924, 13034997),('chrVII', 14859578, 14924251),('chrVII', 15150903, 15171704),('chrVII', 15329234, 15381992),('chrVII…	7.7104	10.3716	25
SC-2015-PB-X153-F6	0,1,1,1,1,1,1,1,1,1,1,1,1,0,1,1,1	chrVII	('chrVII', 18916019, 18972758),('chrVII', 19499734, 19506055),('chrVII', 19687888, 19891745),('chrVII', 20105822, 20127560),('chrVII', 20192473, 20235550),('chrVII', 20327750, 20472104),('chrVII', 20611560, 20669085),('chrVII', 21020511, 21020637),('chrVII', 21466205, 21491183),('chrVII', 22484561, 22533720),('chrVII', 22725642, 22755436),('chrVII', 22954277, 22954435),('chrVII', 24070745, 241275…	6.25129	9.75677	17
SC-2015-PB-X153-F6	1,1,1,1,1,1	chrVIII	('chrVIII', 9619553, 9702383),('chrVIII', 9803307, 9821764),('chrVIII', 10568822, 10570971),('chrVIII', 10807776, 10872886),('chrVIII', 11540080, 11546929),('chrVIII', 11735422, 11767295)	1.54121	2.06491	6
SC-2015-PB-X153-F6	1,1	chrVIII	('chrVIII', 12988379, 13007213),('chrX', 14311696, 14340790)	2.3505	1.33358	2
SC-2015-PB-X153-F6	1	chrXI	('chrXI', 5885524, 5912268)	0.02885	0.02674	1
SC-2015-PB-X153-F6	1	chrXI	('chrXI', 12027149, 12038358)	0.00894	0.01121	1
SC-2015-PB-X153-F6	0,1,1,1	chrXIII	('chrXIII', 8461375, 8464050),('chrXIII', 10697238, 10698923),('chrXIII', 11792963, 11866003),('chrXIII', 12110571, 12166890)	3.38643	3.70284	4
SC-2015-PB-X153-F6	1	chrXX	('chrXX', 6975334, 7000317)	0.02515	0.02498	1
SC-2015-PB-X153-F6	1,1,1	chrXX	('chrXX', 7170513, 7178652),('chrXX', 7662344, 7686136),('chrXX', 8230667, 8252059)	0.71582	1.07341	3
SC-2015-PB-X153-F6	1	chrXX	('chrXX', 9371965, 9424907)	0.06651	0.05294	1
SC-2015-PB-X153-F6	1,1,1,1,1,1,1,1,1,1,1	chrXX	('chrXX', 9977444, 10006092),('chrXX', 10354408, 10392239),('chrXX', 10577479, 10658833),('chrXX', 10777390, 10822609),('chrXX', 11314926, 11361456),('chrXX', 11530314, 11671566),('chrXX', 11886822, 11921574),('chrXX', 12431344, 12437139),('chrXX', 13260771, 13329224),('chrXX', 13968383, 13997328),('chrXX', 14093201, 14104423)	5.1605	4.09833	11
SC-2015-PB-X153-F7	1,1,1,1,1	chrI	('chrI', 8147673, 8190186),('chrI', 8254432, 8447624),('chrI', 8949916, 8961416),('chrI', 9047511, 9047891),('chrI', 9831376, 9905595)	1.60958	1.71541	5
SC-2015-PB-X153-F7	1,1	chrI	('chrI', 10297026, 10320802),('chrI', 12170833, 12202289)	1.25989	1.88149	2
SC-2015-PB-X153-F7	1,1,1	chrI	('chrI', 12949638, 12978396),('chrI', 24465861, 24470156),('chrI', 26105785, 26548133)	31.0599	13.5697	3
SC-2015-PB-X153-F7	1,1	chrIV	('chrIV', 9645704, 9702141),('chrIV', 10495821, 10636655)	1.77844	0.93451	2
SC-2015-PB-X153-F7	1,1,1,1,1,1,1	chrIV	('chrIV', 11211927, 11225935),('chrIV', 11376755, 11391473),('chrIV', 11475651, 11501305),('chrIV', 11678918, 11720288),('chrIV', 11868782, 11982836),('chrIV', 12345019, 12576455),('chrIV', 12762355, 13002578)	2.32713	1.77664	7
SC-2015-PB-X153-F7	1,1,1,1,1,1,1,1	chrIV	('chrIV', 13346903, 13461891),('chrIV', 13857405, 14017452),('chrIV', 14326747, 14349257),('chrIV', 14486526, 14541307),('chrIV', 15047761, 15114807),('chrIV', 15520835, 15630558),('chrIV', 15734076, 15924094),('chrIV', 16763582, 16796358)	4.95855	3.33447	8
SC-2015-PB-X153-F7	1,1	chrIV	('chrIV', 19874158, 20267644),('chrIV', 20364549, 20428956)	0.63936	0.16131	2
SC-2015-PB-X153-F7	1	chrIV	('chrIV', 20863264, 21058729)	0.1009	0.19546	1
SC-2015-PB-X153-F7	1,1,1,1,1,1,1,1,1,1,1,1,1	chrIV	('chrIV', 21511744, 21543814),('chrIV', 21867143, 22030942),('chrIV', 22163655, 22222092),('chrIV', 22273550, 22387764),('chrIV', 23203118, 23260295),('chrIV', 24866868, 24893796),('chrIV', 24951897, 25017064),('chrIV', 25435733, 25636081),('chrIV', 26470166, 26472414),('chrIV', 26535454, 26611907),('chrIV', 26702381, 26862659),('chrIV', 26919845, 26925083),('chrIV', 27052851, 27068474)	2.87235	5.52466	13
SC-2015-PB-X153-F7	1,1,1,1,1	chrIV	('chrIV', 27507771, 27513579),('chrIV', 28215127, 28219409),('chrIV', 28291323, 28293629),('chrIV', 28490523, 28496263),('chrIV', 28893323, 28899439)	2.98838	1.38586	5
SC-2015-PB-X153-F7	1	chrX	('chrX', 14311696, 14340790)	0.1778	0.02909	1
SC-2015-PB-X153-F7	0,0,0,0,0,1,0,0,0,0,0,0,0,0,0	chrXII	('chrXII', 4384523, 4408327),('chrXII', 5067512, 5070382),('chrXII', 5776918, 5777131),('chrXII', 6116751, 6132327),('chrXII', 6591836, 6684812),('chrXII', 7065161, 7073536),('chrXII', 7747971, 7968794),('chrXII', 8216232, 8381168),('chrXII', 8754618, 8845336),('chrXII', 8998525, 9015089),('chrXII', 9146945, 9181268),('chrXII', 9345669, 9350156),('chrXII', 9759238, 9764742),('chrXII', 10045630, 1…	11.2279	5.76178	15
SC-2015-PB-X153-F7	0,0	chrXII	('chrXII', 10707548, 10778699),('chrXII', 10906746, 10928054)	0.16035	0.14935	2
SC-2015-PB-X153-F7	1	chrXIV	('chrXIV', 11780404, 11784692)	0.00191	0.00429	1
SC-2015-PB-X153-F7	1,1,1,1,1,1,1	chrXX	('chrXX', 6975334, 7000317),('chrXX', 7074160, 7088237),('chrXX', 7170513, 7178652),('chrXX', 7662344, 7686136),('chrXX', 8230667, 8252059),('chrXX', 8347258, 8386967),('chrXX', 9371965, 9424907)	1.80466	2.42459	7
SC-2015-PB-X153-F7	1,1,1,1,1,1	chrXX	('chrXX', 9613012, 9616715),('chrXX', 9766872, 9790952),('chrXX', 9977444, 10006092),('chrXX', 10354408, 10392239),('chrXX', 10577479, 10658833),('chrXX', 10777390, 10822609)	0.90971	1.20589	6
SC-2015-PB-X153-F7	1,1	chrXX	('chrXX', 11530314, 11671566),('chrXX', 11886822, 11921574)	0.45236	0.25001	2
SC-2015-PB-X153-F7	1,1,0,1,0,1,1,1	chrXX	('chrXX', 13968383, 13997328),('chrXX', 14093201, 14104423),('chrXXI', 1799330, 1851556),('chrXXI', 2111383, 2208871),('chrXXI', 2294442, 2301393),('chrXXI', 3349744, 3381212),('chrXXI', 3449657, 3454256),('chrXXI', 6308460, 6321874)	8.61568	7.67545	8
SC-2015-PB-X153-F7	1,1,1	chrXXI	('chrXXI', 7177779, 7217149),('chrXXI', 8543099, 8594759),('chrXXI', 9282831, 9330825)	56.7623	2.11368	3
SC-2015-PB-X153-F7	1	chrXXI	('chrXXI', 9726424, 11658344)	6.45823	1.93192	1
SC-2015-PB-X153-F8	1,1,1,1	chrI	('chrI', 8254432, 8447624),('chrI', 8949916, 8961416),('chrI', 9047511, 9047891),('chrI', 9831376, 9905595)	1.48783	1.45797	4
SC-2015-PB-X153-F8	1,1	chrI	('chrI', 10297026, 10320802),('chrI', 12170833, 12202289)	1.25989	1.88149	2
SC-2015-PB-X153-F8	1,1,1,1,1,1,1,1,1,1,1,1,1,1,1,1,1,1,1,1,1,1,1,1,1,1	chrI	('chrI', 12949638, 12978396),('chrI', 24465861, 24470156),('chrI', 26105785, 26548133),('chrIV', 8340141, 8435128),('chrIV', 8525484, 8547434),('chrIV', 9088814, 9167577),('chrIV', 9378675, 9388710),('chrIV', 9645704, 9702141),('chrIV', 10495821, 10636655),('chrIV', 11003847, 11050746),('chrIV', 11211927, 11225935),('chrIV', 11376755, 11391473),('chrIV', 11475651, 11501305),('chrIV', 11678918, 11…	5.0259	3.81796	26
SC-2015-PB-X153-F8	1,1,1,1,1,1	chrIV	('chrIV', 19874158, 20267644),('chrIV', 20364549, 20428956),('chrIV', 20512275, 20532219),('chrIV', 20863264, 21058729),('chrIV', 21225985, 21426295),('chrIV', 21511744, 21543814)	1.44372	1.27617	6
SC-2015-PB-X153-F8	1	chrIV	('chrIV', 22163655, 22222092)	0.00283	0.05844	1
SC-2015-PB-X153-F8	1,1,1,1	chrIV	('chrIV', 23203118, 23260295),('chrIV', 24866868, 24893796),('chrIV', 24951897, 25017064),('chrIV', 25435733, 25636081)	1.3836	2.37579	4
SC-2015-PB-X153-F8	1,1	chrIV	('chrIV', 26535454, 26611907),('chrIV', 26702381, 26862659)	0.36561	0.25075	2
SC-2015-PB-X153-F8	1,1	chrIV	('chrIV', 27357302, 27374317),('chrIV', 27507771, 27513579)	0.44774	0.13926	2
SC-2015-PB-X153-F8	1,0,1,1,1	chrIV	('chrIV', 28291323, 28293629),('chrIV', 28490523, 28496263),('chrIV', 28893323, 28899439),('chrIX', 4913535, 4925075),('chrIX', 5178667, 5181424)	29.1733	23.1122	5
SC-2015-PB-X153-F8	1,1,1,0,1,1	chrIX	('chrIX', 7661568, 7697972),('chrIX', 8409406, 8482918),('chrIX', 8693538, 8709348),('chrIX', 9246372, 9248838),('chrIX', 9325816, 9336512),('chrIX', 9392693, 9475442)	2.63407	1.77747	6
SC-2015-PB-X153-F8	1	chrIX	('chrIX', 10016013, 10033264)	0.01811	0.01725	1
SC-2015-PB-X153-F8	1,1,1,1,1,1,1,0,1	chrIX	('chrIX', 11302886, 11318624),('chrIX', 11702272, 11737094),('chrIX', 11898395, 11898994),('chrIX', 12924997, 12938722),('chrIX', 13024611, 13026517),('chrIX', 13368107, 13390524),('chrIX', 13499764, 13556794),('chrIX', 13713144, 13747322),('chrIX', 13835313, 13841399)	2.737	2.52278	9
SC-2015-PB-X153-F8	1	chrIX	('chrIX', 15674294, 15691053)	0.05646	0.01676	1
SC-2015-PB-X153-F8	1,1,1	chrVIII	('chrVIII', 8243104, 8366052),('chrVIII', 9007121, 9046773),('chrVIII', 9207065, 9215991)	1.48069	0.84994	3
SC-2015-PB-X153-F8	1,1,1,1,0,1	chrVIII	('chrVIII', 9619553, 9702383),('chrVIII', 9803307, 9821764),('chrVIII', 10568822, 10570971),('chrVIII', 10807776, 10872886),('chrVIII', 11540080, 11546929),('chrVIII', 11735422, 11767295)	1.54121	2.06491	6
SC-2015-PB-X153-F8	1	chrVIII	('chrVIII', 12988379, 13007213)	0.02932	0.01883	1
SC-2015-PB-X153-F8	1,0,1,1	chrXI	('chrXI', 3848292, 3850184),('chrXI', 3968108, 3977923),('chrXI', 5885524, 5912268),('chrXI', 6184869, 6669320)	8.21215	2.81914	4
SC-2015-PB-X153-F8	1	chrXI	('chrXI', 6997946, 7002829)	0.03189	0.00488	1
SC-2015-PB-X153-F8	0,1,1	chrXI	('chrXI', 7319009, 7348566),('chrXI', 7402516, 7415707),('chrXI', 8095447, 8197544)	1.59429	0.84898	3
SC-2015-PB-X153-F8	1,1,1,1,1,1,1	chrXI	('chrXI', 8931254, 8975376),('chrXI', 9188887, 9198503),('chrXI', 9467831, 9470175),('chrXI', 9823434, 9904248),('chrXI', 10291033, 10328126),('chrXI', 10614139, 10615576),('chrXI', 10671952, 10676497)	3.13374	1.70112	7
SC-2015-PB-X153-F8	1	chrXI	('chrXI', 12027149, 12038358)	0.00894	0.01121	1
SC-2015-PB-X153-F8	1,1,1,1,1,1,1,1,1,1,1	chrXXI	('chrXXI', 2111383, 2208871),('chrXXI', 2294442, 2301393),('chrXXI', 3349744, 3381212),('chrXXI', 3449657, 3454256),('chrXXI', 6308460, 6321874),('chrXXI', 6798437, 6815453),('chrXXI', 7177779, 7217149),('chrXXI', 8543099, 8594759),('chrXXI', 9282831, 9330825),('chrXXI', 9510357, 9618730),('chrXXI', 9726424, 11658344)	69.0392	9.44947	11
SC-2015-PB-X153-F9	1,1,1,1,1,1	chrIV	('chrIV', 14326747, 14349257),('chrIV', 14486526, 14541307),('chrIV', 15047761, 15114807),('chrIV', 15520835, 15630558),('chrIV', 15734076, 15924094),('chrIV', 16763582, 16796358)	3.9314	2.4471	6
SC-2015-PB-X153-F9	1,1	chrIV	('chrIV', 19874158, 20267644),('chrIV', 20364549, 20428956)	0.63936	0.16131	2
SC-2015-PB-X153-F9	1,1,1,1,1,1,1,1,1,1	chrIV	('chrIV', 20863264, 21058729),('chrIV', 21225985, 21426295),('chrIV', 21511744, 21543814),('chrIV', 21867143, 22030942),('chrIV', 22163655, 22222092),('chrIV', 22273550, 22387764),('chrIV', 23203118, 23260295),('chrIV', 24866868, 24893796),('chrIV', 24951897, 25017064),('chrIV', 25435733, 25636081)	2.29245	4.57735	10
SC-2015-PB-X153-F9	1,1,1,1	chrIV	('chrIV', 26535454, 26611907),('chrIV', 26702381, 26862659),('chrIV', 26919845, 26925083),('chrIV', 27052851, 27068474)	0.48741	0.45657	4
SC-2015-PB-X153-F9	1,1,0,1,1	chrIV	('chrIV', 27507771, 27513579),('chrIV', 28215127, 28219409),('chrIV', 28291323, 28293629),('chrIV', 28490523, 28496263),('chrIV', 28893323, 28899439)	2.98838	1.38586	5
SC-2015-PB-X153-F9	1,1,1,1,1,1,1,1	chrXI	('chrXI', 8667733, 8699314),('chrXI', 8931254, 8975376),('chrXI', 9188887, 9198503),('chrXI', 9467831, 9470175),('chrXI', 9823434, 9904248),('chrXI', 10291033, 10328126),('chrXI', 10614139, 10615576),('chrXI', 10671952, 10676497)	3.44502	1.97718	8
SC-2015-PB-X153-F9	1	chrXI	('chrXI', 12027149, 12038358)	0.00894	0.01121	1
SC-2015-PB-X153-F9	1	chrXIX	('chrXIX', 2616293, 2640746)	0.01546	0.02445	1
SC-2015-PB-X153-F9	1,1,1,1,1,1,1,1	chrXIX	('chrXIX', 5673443, 5675252),('chrXIX', 9497761, 9505425),('chrXIX', 9646831, 9742739),('chrXIX', 9895799, 9937027),('chrXIX', 10547428, 10564241),('chrXIX', 10640397, 10663034),('chrXIX', 11040861, 11159752),('chrXIX', 11279118, 11326264)	17.9358	5.65101	8
SC-2015-PB-X153-F9	0,1,0,1,1,1	chrXXI	('chrXXI', 1799330, 1851556),('chrXXI', 2111383, 2208871),('chrXXI', 2294442, 2301393),('chrXXI', 3349744, 3381212),('chrXXI', 3449657, 3454256),('chrXXI', 6308460, 6321874)	4.56319	4.47032	6
SC-2015-PB-X153-F9	1,1,1	chrXXI	('chrXXI', 7177779, 7217149),('chrXXI', 8543099, 8594759),('chrXXI', 9282831, 9330825)	56.7623	2.11368	3
SC-2015-PB-X153-F9	1	chrXXI	('chrXXI', 9726424, 11658344)	6.45823	1.93192	1
SC-2015-PB-X153-G10	1,1,1,1,1,1,1,1,1,1	chrIV	('chrIV', 9645704, 9702141),('chrIV', 10495821, 10636655),('chrIV', 11003847, 11050746),('chrIV', 11211927, 11225935),('chrIV', 11376755, 11391473),('chrIV', 11475651, 11501305),('chrIV', 11678918, 11720288),('chrIV', 11868782, 11982836),('chrIV', 12345019, 12576455),('chrIV', 12762355, 13002578)	4.73525	3.30044	10
SC-2015-PB-X153-G10	1,1,1,1,1,1,1,1	chrIV	('chrIV', 13346903, 13461891),('chrIV', 13857405, 14017452),('chrIV', 14326747, 14349257),('chrIV', 14486526, 14541307),('chrIV', 15047761, 15114807),('chrIV', 15520835, 15630558),('chrIV', 15734076, 15924094),('chrIV', 16763582, 16796358)	4.95855	3.33447	8
SC-2015-PB-X153-G10	1,1,0,1	chrIV	('chrIV', 19874158, 20267644),('chrIV', 20364549, 20428956),('chrIV', 20512275, 20532219),('chrIV', 20863264, 21058729)	1.20666	0.79109	4
SC-2015-PB-X153-G10	1,1,1,1,1,1,1,1,1,1,1,1,1	chrIV	('chrIV', 21511744, 21543814),('chrIV', 21867143, 22030942),('chrIV', 22163655, 22222092),('chrIV', 22273550, 22387764),('chrIV', 23203118, 23260295),('chrIV', 24866868, 24893796),('chrIV', 24951897, 25017064),('chrIV', 25435733, 25636081),('chrIV', 26470166, 26472414),('chrIV', 26535454, 26611907),('chrIV', 26702381, 26862659),('chrIV', 26919845, 26925083),('chrIV', 27052851, 27068474)	2.87235	5.52466	13
SC-2015-PB-X153-G10	1	chrIV	('chrIV', 27507771, 27513579)	0.02174	0.00581	1
SC-2015-PB-X153-G10	1	chrV	('chrV', 6797027, 6807221)	0.01897	0.01019	1
SC-2015-PB-X153-G10	1,1,1,1,1	chrX	('chrX', 14311696, 14340790),('chrXI', 3848292, 3850184),('chrXI', 3968108, 3977923),('chrXI', 5885524, 5912268),('chrXI', 6184869, 6669320)	23.7314	7.67147	5
SC-2015-PB-X153-G10	1,1	chrXI	('chrXI', 7075556, 7179089),('chrXI', 7319009, 7348566)	0.68047	0.16948	2
SC-2015-PB-X153-G10	1,1,0,1	chrXI	('chrXI', 8095447, 8197544),('chrXI', 8498901, 8510089),('chrXI', 8667733, 8699314),('chrXI', 8931254, 8975376)	0.65711	0.77783	4
SC-2015-PB-X153-G10	1,1,1	chrXI	('chrXI', 9467831, 9470175),('chrXI', 9823434, 9904248),('chrXI', 10291033, 10328126)	1.57676	0.85795	3
SC-2015-PB-X153-G10	1,1	chrXI	('chrXI', 10671952, 10676497),('chrXI', 10844760, 10847604)	0.44565	0.17111	2
SC-2015-PB-X153-G10	1	chrXI	('chrXI', 12027149, 12038358)	0.00894	0.01121	1
SC-2015-PB-X153-G10	1	chrXIII	('chrXIII', 8461375, 8464050)	0.00043	0.00267	1
SC-2015-PB-X153-G10	1	chrXIV	('chrXIV', 11780404, 11784692)	0.00191	0.00429	1
SC-2015-PB-X153-G10	1,1,1,1,1,1,1,1,1	chrXIX	('chrXIX', 2728876, 2740544),('chrXIX', 5673443, 5675252),('chrXIX', 9497761, 9505425),('chrXIX', 9646831, 9742739),('chrXIX', 9895799, 9937027),('chrXIX', 10547428, 10564241),('chrXIX', 10640397, 10663034),('chrXIX', 11040861, 11159752),('chrXIX', 11279118, 11326264)	25.3845	8.58572	9
SC-2015-PB-X153-G10	1	chrXX	('chrXX', 6975334, 7000317)	0.02515	0.02498	1
SC-2015-PB-X153-G10	1,1,1	chrXX	('chrXX', 7170513, 7178652),('chrXX', 7662344, 7686136),('chrXX', 8230667, 8252059)	0.71582	1.07341	3
SC-2015-PB-X153-G10	1	chrXX	('chrXX', 9371965, 9424907)	0.06651	0.05294	1
SC-2015-PB-X153-G10	1,1,1,1,1,1,1,1,1,1,1	chrXX	('chrXX', 9977444, 10006092),('chrXX', 10354408, 10392239),('chrXX', 10577479, 10658833),('chrXX', 10777390, 10822609),('chrXX', 11314926, 11361456),('chrXX', 11530314, 11671566),('chrXX', 11886822, 11921574),('chrXX', 12431344, 12437139),('chrXX', 13260771, 13329224),('chrXX', 13968383, 13997328),('chrXX', 14093201, 14104423)	5.1605	4.09833	11
SC-2015-PB-X153-G11	1	chrI	('chrI', 26105785, 26548133)	1.83782	0.44235	1
SC-2015-PB-X153-G11	1,1,1,1,1,1,1,1,1,1	chrIV	('chrIV', 9645704, 9702141),('chrIV', 10495821, 10636655),('chrIV', 11003847, 11050746),('chrIV', 11211927, 11225935),('chrIV', 11376755, 11391473),('chrIV', 11475651, 11501305),('chrIV', 11678918, 11720288),('chrIV', 11868782, 11982836),('chrIV', 12345019, 12576455),('chrIV', 12762355, 13002578)	4.73525	3.30044	10
SC-2015-PB-X153-G11	1,1,1,1,1,1,1,0	chrIV	('chrIV', 13346903, 13461891),('chrIV', 13857405, 14017452),('chrIV', 14326747, 14349257),('chrIV', 14486526, 14541307),('chrIV', 15047761, 15114807),('chrIV', 15520835, 15630558),('chrIV', 15734076, 15924094),('chrIV', 16763582, 16796358)	4.95855	3.33447	8
SC-2015-PB-X153-G11	1,1,1,1,1,1,0,1,1,1,1,1,1,1,1,1,1,1	chrIV	('chrIV', 19874158, 20267644),('chrIV', 20364549, 20428956),('chrIV', 20512275, 20532219),('chrIV', 20863264, 21058729),('chrIV', 21225985, 21426295),('chrIV', 21511744, 21543814),('chrIV', 21867143, 22030942),('chrIV', 22163655, 22222092),('chrIV', 22273550, 22387764),('chrIV', 23203118, 23260295),('chrIV', 24866868, 24893796),('chrIV', 24951897, 25017064),('chrIV', 25435733, 25636081),('chrIV',…	4.3092	6.80083	18
SC-2015-PB-X153-G11	1,1,1,1,1,1	chrIV	('chrIV', 27507771, 27513579),('chrIV', 28215127, 28219409),('chrIV', 28291323, 28293629),('chrIV', 28490523, 28496263),('chrIV', 28893323, 28899439),('chrIX', 4913535, 4925075)	27.7563	22.5885	6
SC-2015-PB-X153-G11	1,1,1,1,1,1,1,0,1,1,0,1,1,1,1,1,1	chrIX	('chrIX', 8409406, 8482918),('chrIX', 8693538, 8709348),('chrIX', 9246372, 9248838),('chrIX', 9325816, 9336512),('chrIX', 9392693, 9475442),('chrIX', 9753869, 9767020),('chrIX', 10016013, 10033264),('chrIX', 11032913, 11033026),('chrIX', 11302886, 11318624),('chrIX', 11702272, 11737094),('chrIX', 11898395, 11898994),('chrIX', 12924997, 12938722),('chrIX', 13024611, 13026517),('chrIX', 13368107, 1…	6.26831	5.35848	17
SC-2015-PB-X153-G11	1,1,1,1,1,1,1	chrIX	('chrIX', 15674294, 15691053),('chrV', 6141711, 6165791),('chrV', 6467693, 6675544),('chrV', 6797027, 6807221),('chrV', 11205985, 11206015),('chrVII', 7331625, 7391907),('chrVII', 7576148, 7578045)	13.3781	8.11301	7
SC-2015-PB-X153-G11	1,1,1,1	chrVII	('chrVII', 8081693, 8095841),('chrVII', 8319013, 8321684),('chrVII', 8561404, 8630098),('chrVII', 8685205, 8748620)	1.25793	0.65278	4
SC-2015-PB-X153-G11	1,1,1,1,1,1,0,1,1,1,1,1,1,1,1	chrVII	('chrVII', 9810880, 9966046),('chrVII', 10595523, 10622965),('chrVII', 10695475, 10758647),('chrVII', 10825959, 10888215),('chrVII', 12848924, 13034997),('chrVII', 14859578, 14924251),('chrVII', 15150903, 15171704),('chrVII', 15329234, 15381992),('chrVII', 15453442, 15458137),('chrVII', 15614096, 15701873),('chrVII', 15914786, 15986903),('chrVII', 16110135, 16204186),('chrVII', 16808769, 16881470…	5.06535	7.25448	15
SC-2015-PB-X153-G11	1,1,1,1	chrVII	('chrVII', 17749620, 17828205),('chrVII', 18073349, 18101947),('chrVII', 18179140, 18195442),('chrVII', 18409014, 18467451)	0.27798	0.63925	4
SC-2015-PB-X153-G11	1,1,1,1,1,1,1,1,1,1,1,1,1,1,1,0	chrVII	('chrVII', 18916019, 18972758),('chrVII', 19499734, 19506055),('chrVII', 19687888, 19891745),('chrVII', 20105822, 20127560),('chrVII', 20192473, 20235550),('chrVII', 20327750, 20472104),('chrVII', 20611560, 20669085),('chrVII', 21020511, 21020637),('chrVII', 21466205, 21491183),('chrVII', 22484561, 22533720),('chrVII', 22725642, 22755436),('chrVII', 22954277, 22954435),('chrVII', 24070745, 241275…	6.53332	9.92599	16
SC-2015-PB-X153-G11	1,1,1,1,1,1	chrVIII	('chrVIII', 9619553, 9702383),('chrVIII', 9803307, 9821764),('chrVIII', 10568822, 10570971),('chrVIII', 10807776, 10872886),('chrVIII', 11540080, 11546929),('chrVIII', 11735422, 11767295)	1.54121	2.06491	6
SC-2015-PB-X153-G11	1,0	chrVIII	('chrVIII', 12988379, 13007213),('chrX', 14311696, 14340790)	2.3505	1.33358	2
SC-2015-PB-X153-G11	1,1,1,1,1,1,1,1,1,1,1,1,1,1,1	chrXII	('chrXII', 4384523, 4408327),('chrXII', 5067512, 5070382),('chrXII', 5776918, 5777131),('chrXII', 6116751, 6132327),('chrXII', 6591836, 6684812),('chrXII', 7065161, 7073536),('chrXII', 7747971, 7968794),('chrXII', 8216232, 8381168),('chrXII', 8754618, 8845336),('chrXII', 8998525, 9015089),('chrXII', 9146945, 9181268),('chrXII', 9345669, 9350156),('chrXII', 9759238, 9764742),('chrXII', 10045630, 1…	11.2279	5.76178	15
SC-2015-PB-X153-G11	1,1,1	chrXIII	('chrXIII', 8461375, 8464050),('chrXIII', 10697238, 10698923),('chrXIII', 11792963, 11866003)	2.95123	3.40195	3
SC-2015-PB-X153-G11	1	chrXVI	('chrXVI', 11629190, 11630140)	0.00112	0.00095	1
SC-2015-PB-X153-G11	1,1,1,1,1,1,1	chrXX	('chrXX', 6975334, 7000317),('chrXX', 7074160, 7088237),('chrXX', 7170513, 7178652),('chrXX', 7662344, 7686136),('chrXX', 8230667, 8252059),('chrXX', 8347258, 8386967),('chrXX', 9371965, 9424907)	1.80466	2.42459	7
SC-2015-PB-X153-G11	1,1,1,1,1,1	chrXX	('chrXX', 9613012, 9616715),('chrXX', 9766872, 9790952),('chrXX', 9977444, 10006092),('chrXX', 10354408, 10392239),('chrXX', 10577479, 10658833),('chrXX', 10777390, 10822609)	0.90971	1.20589	6
SC-2015-PB-X153-G11	1,1	chrXX	('chrXX', 11530314, 11671566),('chrXX', 11886822, 11921574)	0.45236	0.25001	2
SC-2015-PB-X153-G11	1,1,1,1,1,0,1,1	chrXX	('chrXX', 13260771, 13329224),('chrXX', 13968383, 13997328),('chrXX', 14093201, 14104423),('chrXXI', 1799330, 1851556),('chrXXI', 2111383, 2208871),('chrXXI', 2294442, 2301393),('chrXXI', 3349744, 3381212),('chrXXI', 3449657, 3454256)	23.1781	9.87497	8
SC-2015-PB-X153-G12	1,1,1,1,1,1,1,1,1,1	chrIV	('chrIV', 9645704, 9702141),('chrIV', 10495821, 10636655),('chrIV', 11003847, 11050746),('chrIV', 11211927, 11225935),('chrIV', 11376755, 11391473),('chrIV', 11475651, 11501305),('chrIV', 11678918, 11720288),('chrIV', 11868782, 11982836),('chrIV', 12345019, 12576455),('chrIV', 12762355, 13002578)	4.73525	3.30044	10
SC-2015-PB-X153-G12	1,1,1,1,1,1,1,1	chrIV	('chrIV', 13346903, 13461891),('chrIV', 13857405, 14017452),('chrIV', 14326747, 14349257),('chrIV', 14486526, 14541307),('chrIV', 15047761, 15114807),('chrIV', 15520835, 15630558),('chrIV', 15734076, 15924094),('chrIV', 16763582, 16796358)	4.95855	3.33447	8
SC-2015-PB-X153-G12	1,1,1,1,0,1,1,1,1,1,1,1,1,1,1,1,1,1	chrIV	('chrIV', 19874158, 20267644),('chrIV', 20364549, 20428956),('chrIV', 20512275, 20532219),('chrIV', 20863264, 21058729),('chrIV', 21225985, 21426295),('chrIV', 21511744, 21543814),('chrIV', 21867143, 22030942),('chrIV', 22163655, 22222092),('chrIV', 22273550, 22387764),('chrIV', 23203118, 23260295),('chrIV', 24866868, 24893796),('chrIV', 24951897, 25017064),('chrIV', 25435733, 25636081),('chrIV',…	4.3092	6.80083	18
SC-2015-PB-X153-G12	1,1,1,0,1	chrIV	('chrIV', 27507771, 27513579),('chrIV', 28215127, 28219409),('chrIV', 28291323, 28293629),('chrIV', 28490523, 28496263),('chrIV', 28893323, 28899439)	2.98838	1.38586	5
SC-2015-PB-X153-G12	1	chrIX	('chrIX', 7542118, 7542544)	0	0.00043	1
SC-2015-PB-X153-G12	1,1,1,1	chrXI	('chrXI', 3848292, 3850184),('chrXI', 3968108, 3977923),('chrXI', 5885524, 5912268),('chrXI', 6184869, 6669320)	8.21215	2.81914	4
SC-2015-PB-X153-G12	1	chrXI	('chrXI', 6997946, 7002829)	0.03189	0.00488	1
SC-2015-PB-X153-G12	1,1,1,1,1,1,1,1,1,1,1,1	chrXI	('chrXI', 7319009, 7348566),('chrXI', 7402516, 7415707),('chrXI', 8095447, 8197544),('chrXI', 8498901, 8510089),('chrXI', 8667733, 8699314),('chrXI', 8931254, 8975376),('chrXI', 9188887, 9198503),('chrXI', 9467831, 9470175),('chrXI', 9823434, 9904248),('chrXI', 10291033, 10328126),('chrXI', 10614139, 10615576),('chrXI', 10671952, 10676497)	5.23889	3.32793	12
SC-2015-PB-X153-G12	1	chrXI	('chrXI', 12027149, 12038358)	0.00894	0.01121	1
SC-2015-PB-X153-G12	0	chrXIII	('chrXIII', 8461375, 8464050)	0.00043	0.00267	1
SC-2015-PB-X153-G1	0	chrIX	('chrIX', 11702272, 11737094)	0.06961	0.03482	1
SC-2015-PB-X153-G1	0,0,0,0,1,1	chrV	('chrV', 6141711, 6165791),('chrV', 6467693, 6675544),('chrV', 6797027, 6807221),('chrV', 11205985, 11206015),('chrVII', 7331625, 7391907),('chrVII', 7576148, 7578045)	4.75973	1.41225	6
SC-2015-PB-X153-G1	1,1,1,1	chrVII	('chrVII', 8081693, 8095841),('chrVII', 8319013, 8321684),('chrVII', 8561404, 8630098),('chrVII', 8685205, 8748620)	1.25793	0.65278	4
SC-2015-PB-X153-G1	1,0,1,1,1,1,0,1,1,1,1,0,1,1,1,1,1,1,1,1	chrVII	('chrVII', 9810880, 9966046),('chrVII', 10595523, 10622965),('chrVII', 10695475, 10758647),('chrVII', 10825959, 10888215),('chrVII', 12848924, 13034997),('chrVII', 14859578, 14924251),('chrVII', 15150903, 15171704),('chrVII', 15329234, 15381992),('chrVII', 15453442, 15458137),('chrVII', 15614096, 15701873),('chrVII', 15914786, 15986903),('chrVII', 16110135, 16204186),('chrVII', 16808769, 16881470…	5.49473	8.50141	20
SC-2015-PB-X153-G1	1,1,1,1,1,1,1,0,1,1,1,1,1,1,0	chrVII	('chrVII', 18916019, 18972758),('chrVII', 19499734, 19506055),('chrVII', 19687888, 19891745),('chrVII', 20105822, 20127560),('chrVII', 20192473, 20235550),('chrVII', 20327750, 20472104),('chrVII', 20611560, 20669085),('chrVII', 21020511, 21020637),('chrVII', 21466205, 21491183),('chrVII', 22484561, 22533720),('chrVII', 22725642, 22755436),('chrVII', 22954277, 22954435),('chrVII', 24070745, 241275…	7.44236	10.6067	15
SC-2015-PB-X153-G1	0,0,0,0,0,0	chrVIII	('chrVIII', 9207065, 9215991),('chrVIII', 9399164, 9453191),('chrVIII', 9619553, 9702383),('chrVIII', 9803307, 9821764),('chrVIII', 10568822, 10570971),('chrVIII', 10807776, 10872886)	1.07083	1.6569	6
SC-2015-PB-X153-G1	1	chrX	('chrX', 14311696, 14340790)	0.1778	0.02909	1
SC-2015-PB-X153-G1	0,0,0,0,0	chrXII	('chrXII', 4384523, 4408327),('chrXII', 5067512, 5070382),('chrXII', 5776918, 5777131),('chrXII', 6116751, 6132327),('chrXII', 6591836, 6684812)	6.73722	2.27649	5
SC-2015-PB-X153-G1	0,0,0,0,0,0,0,0,0	chrXII	('chrXII', 7747971, 7968794),('chrXII', 8216232, 8381168),('chrXII', 8754618, 8845336),('chrXII', 8998525, 9015089),('chrXII', 9146945, 9181268),('chrXII', 9345669, 9350156),('chrXII', 9759238, 9764742),('chrXII', 10045630, 10048242),('chrXII', 10168745, 10170106)	3.08658	2.20131	9
SC-2015-PB-X153-G1	0,0,0	chrXII	('chrXII', 10707548, 10778699),('chrXII', 10906746, 10928054),('chrXIII', 8461375, 8464050)	2.80971	2.31465	3
SC-2015-PB-X153-G1	1	chrXVI	('chrXVI', 11629190, 11630140)	0.00112	0.00095	1
SC-2015-PB-X153-G1	1	chrXX	('chrXX', 10777390, 10822609)	0.01487	0.04522	1
SC-2015-PB-X153-G1	1	chrXXI	('chrXXI', 3449657, 3454256)	0.00963	0.0046	1
SC-2015-PB-X153-G2	1,1,1,1,1,1,1,1,1,1,1,1,1,1,1,1,1,1,1,1,1,1,1	chrIV	('chrIV', 8340141, 8435128),('chrIV', 8525484, 8547434),('chrIV', 9088814, 9167577),('chrIV', 9378675, 9388710),('chrIV', 9645704, 9702141),('chrIV', 10495821, 10636655),('chrIV', 11003847, 11050746),('chrIV', 11211927, 11225935),('chrIV', 11376755, 11391473),('chrIV', 11475651, 11501305),('chrIV', 11678918, 11720288),('chrIV', 11868782, 11982836),('chrIV', 12345019, 12576455),('chrIV', 12762355,…	11.773	8.36123	23
SC-2015-PB-X153-G2	1,1,1,1,1,1,1,1,1	chrIV	('chrIV', 19874158, 20267644),('chrIV', 20364549, 20428956),('chrIV', 20512275, 20532219),('chrIV', 20863264, 21058729),('chrIV', 21225985, 21426295),('chrIV', 21511744, 21543814),('chrIV', 21867143, 22030942),('chrIV', 22163655, 22222092),('chrIV', 22273550, 22387764)	1.66987	2.12012	9
SC-2015-PB-X153-G2	1,1,1,0,1,1	chrIV	('chrIV', 24866868, 24893796),('chrIV', 24951897, 25017064),('chrIV', 25435733, 25636081),('chrIV', 26470166, 26472414),('chrIV', 26535454, 26611907),('chrIV', 26702381, 26862659)	1.17484	1.96886	6
SC-2015-PB-X153-G2	1,1,1,1	chrIV	('chrIV', 27357302, 27374317),('chrIV', 27507771, 27513579),('chrIV', 28215127, 28219409),('chrIV', 28291323, 28293629)	2.64163	0.91931	4
SC-2015-PB-X153-G2	1	chrIV	('chrIV', 28893323, 28899439)	0.01066	0.00612	1
SC-2015-PB-X153-G2	1,1,1,1,1,1,1	chrVII	('chrVII', 7331625, 7391907),('chrVII', 7576148, 7578045),('chrVII', 7967618, 7985249),('chrVII', 8081693, 8095841),('chrVII', 8319013, 8321684),('chrVII', 8561404, 8630098),('chrVII', 8685205, 8748620)	2.57073	1.35671	7
SC-2015-PB-X153-G2	1,1,1,1,1,1,1,1,1,1,1,1,1,1,1	chrVII	('chrVII', 9810880, 9966046),('chrVII', 10595523, 10622965),('chrVII', 10695475, 10758647),('chrVII', 10825959, 10888215),('chrVII', 12848924, 13034997),('chrVII', 14859578, 14924251),('chrVII', 15150903, 15171704),('chrVII', 15329234, 15381992),('chrVII', 15453442, 15458137),('chrVII', 15614096, 15701873),('chrVII', 15914786, 15986903),('chrVII', 16110135, 16204186),('chrVII', 16808769, 16881470…	5.06535	7.25448	15
SC-2015-PB-X153-G2	1	chrVII	('chrVII', 17749620, 17828205)	0.02169	0.07859	1
SC-2015-PB-X153-G2	1,1	chrVII	('chrVII', 18179140, 18195442),('chrVII', 18409014, 18467451)	0.10186	0.27201	2
SC-2015-PB-X153-G2	1,1,1,1,1,1	chrVII	('chrVII', 18916019, 18972758),('chrVII', 19499734, 19506055),('chrVII', 19687888, 19891745),('chrVII', 20105822, 20127560),('chrVII', 20192473, 20235550),('chrVII', 20327750, 20472104)	0.86889	1.49935	6
SC-2015-PB-X153-G2	1,1,1,1	chrVII	('chrVII', 21020511, 21020637),('chrVII', 21466205, 21491183),('chrVII', 22484561, 22533720),('chrVII', 22725642, 22755436)	0.9698	1.7348	4
SC-2015-PB-X153-G2	1,1,1,1,1	chrVII	('chrVII', 24070745, 24127525),('chrVII', 25341792, 25342048),('chrVIII', 8243104, 8366052),('chrVIII', 9007121, 9046773),('chrVIII', 9207065, 9215991)	11.3399	14.9115	5
SC-2015-PB-X153-G2	0,1,1,1,1,1	chrVIII	('chrVIII', 9619553, 9702383),('chrVIII', 9803307, 9821764),('chrVIII', 10568822, 10570971),('chrVIII', 10807776, 10872886),('chrVIII', 11540080, 11546929),('chrVIII', 11735422, 11767295)	1.54121	2.06491	6
SC-2015-PB-X153-G2	1,1	chrVIII	('chrVIII', 12988379, 13007213),('chrX', 14311696, 14340790)	2.3505	1.33358	2
SC-2015-PB-X153-G2	0	chrXIII	('chrXIII', 8461375, 8464050)	0.00043	0.00267	1
SC-2015-PB-X153-G2	1	chrXX	('chrXX', 6975334, 7000317)	0.02515	0.02498	1
SC-2015-PB-X153-G2	1,1,1	chrXX	('chrXX', 7170513, 7178652),('chrXX', 7662344, 7686136),('chrXX', 8230667, 8252059)	0.71582	1.07341	3
SC-2015-PB-X153-G2	1	chrXX	('chrXX', 9371965, 9424907)	0.06651	0.05294	1
SC-2015-PB-X153-G2	1,1,1,1,1,1,1,1,1,1,0,1,1,1,1,1,1	chrXX	('chrXX', 9977444, 10006092),('chrXX', 10354408, 10392239),('chrXX', 10577479, 10658833),('chrXX', 10777390, 10822609),('chrXX', 11314926, 11361456),('chrXX', 11530314, 11671566),('chrXX', 11886822, 11921574),('chrXX', 12431344, 12437139),('chrXX', 13260771, 13329224),('chrXX', 13968383, 13997328),('chrXX', 14093201, 14104423),('chrXXI', 1799330, 1851556),('chrXXI', 2111383, 2208871),('chrXXI', 2…	3.62436	3.68422	17
SC-2015-PB-X153-G2	1,1,1	chrXXI	('chrXXI', 7177779, 7217149),('chrXXI', 8543099, 8594759),('chrXXI', 9282831, 9330825)	56.7623	2.11368	3
SC-2015-PB-X153-G2	1	chrXXI	('chrXXI', 9726424, 11658344)	6.45823	1.93192	1
SC-2015-PB-X153-G3	1,1,1,1,1,1,1	chrI	('chrI', 26105785, 26548133),('chrIV', 8340141, 8435128),('chrIV', 8525484, 8547434),('chrIV', 9088814, 9167577),('chrIV', 9378675, 9388710),('chrIV', 9645704, 9702141),('chrIV', 10495821, 10636655)	31.5597	15.9115	7
SC-2015-PB-X153-G3	1,1,1,1,1,1,1,1,1,1,1,1,1,1,1,1	chrIV	('chrIV', 11211927, 11225935),('chrIV', 11376755, 11391473),('chrIV', 11475651, 11501305),('chrIV', 11678918, 11720288),('chrIV', 11868782, 11982836),('chrIV', 12345019, 12576455),('chrIV', 12762355, 13002578),('chrIV', 13074057, 13113291),('chrIV', 13346903, 13461891),('chrIV', 13857405, 14017452),('chrIV', 14326747, 14349257),('chrIV', 14486526, 14541307),('chrIV', 15047761, 15114807),('chrIV',…	7.66778	5.57042	16
SC-2015-PB-X153-G3	1,1,1,1,1,1,1,1,1,1,1,1,1,1,1,1	chrIV	('chrIV', 19874158, 20267644),('chrIV', 20364549, 20428956),('chrIV', 20512275, 20532219),('chrIV', 20863264, 21058729),('chrIV', 21225985, 21426295),('chrIV', 21511744, 21543814),('chrIV', 21867143, 22030942),('chrIV', 22163655, 22222092),('chrIV', 22273550, 22387764),('chrIV', 23203118, 23260295),('chrIV', 24866868, 24893796),('chrIV', 24951897, 25017064),('chrIV', 25435733, 25636081),('chrIV',…	4.18741	6.59502	16
SC-2015-PB-X153-G3	1,1,1,1,1,1	chrIV	('chrIV', 27357302, 27374317),('chrIV', 27507771, 27513579),('chrIV', 28215127, 28219409),('chrIV', 28291323, 28293629),('chrIV', 28490523, 28496263),('chrIV', 28893323, 28899439)	3.41438	1.52512	6
SC-2015-PB-X153-G3	1,1,1,0,0,1,1,0,1,1,1	chrIX	('chrIX', 8409406, 8482918),('chrIX', 8693538, 8709348),('chrIX', 9246372, 9248838),('chrIX', 9325816, 9336512),('chrIX', 9392693, 9475442),('chrIX', 9753869, 9767020),('chrIX', 10016013, 10033264),('chrIX', 11032913, 11033026),('chrIX', 11302886, 11318624),('chrIX', 11702272, 11737094),('chrIX', 11898395, 11898994)	4.25863	3.41608	11
SC-2015-PB-X153-G3	1,1,1,1,1	chrIX	('chrIX', 13024611, 13026517),('chrIX', 13368107, 13390524),('chrIX', 13499764, 13556794),('chrIX', 13713144, 13747322),('chrIX', 13835313, 13841399)	0.85696	0.81488	5
SC-2015-PB-X153-G3	1,0,1,1,1	chrIX	('chrIX', 15674294, 15691053),('chrV', 6141711, 6165791),('chrV', 6467693, 6675544),('chrV', 6797027, 6807221),('chrV', 11205985, 11206015)	8.57595	4.48504	5
SC-2015-PB-X153-G3	1,1,0	chrVIII	('chrVIII', 8243104, 8366052),('chrVIII', 9007121, 9046773),('chrVIII', 9207065, 9215991)	1.48069	0.84994	3
SC-2015-PB-X153-G3	1,1,1,1	chrVIII	('chrVIII', 9619553, 9702383),('chrVIII', 9803307, 9821764),('chrVIII', 10568822, 10570971),('chrVIII', 10807776, 10872886)	0.75286	1.1705	4
SC-2015-PB-X153-G3	1	chrVIII	('chrVIII', 11735422, 11767295)	0.05082	0.03187	1
SC-2015-PB-X153-G3	1,0,1,1,1,1	chrVIII	('chrVIII', 12988379, 13007213),('chrX', 14311696, 14340790),('chrXI', 3848292, 3850184),('chrXI', 3968108, 3977923),('chrXI', 5885524, 5912268),('chrXI', 6184869, 6669320)	6.98974	6.33789	6
SC-2015-PB-X153-G3	1	chrXI	('chrXI', 6997946, 7002829)	0.03189	0.00488	1
SC-2015-PB-X153-G3	1,1,1,1,1,1,1,1,1,1,1,1	chrXI	('chrXI', 7319009, 7348566),('chrXI', 7402516, 7415707),('chrXI', 8095447, 8197544),('chrXI', 8498901, 8510089),('chrXI', 8667733, 8699314),('chrXI', 8931254, 8975376),('chrXI', 9188887, 9198503),('chrXI', 9467831, 9470175),('chrXI', 9823434, 9904248),('chrXI', 10291033, 10328126),('chrXI', 10614139, 10615576),('chrXI', 10671952, 10676497)	5.23889	3.32793	12
SC-2015-PB-X153-G3	1,1,1,1,1,1	chrXI	('chrXI', 12027149, 12038358),('chrXII', 4384523, 4408327),('chrXII', 5067512, 5070382),('chrXII', 5776918, 5777131),('chrXII', 6116751, 6132327),('chrXII', 6591836, 6684812)	10.3673	5.35355	6
SC-2015-PB-X153-G3	1,1,1	chrXII	('chrXII', 7747971, 7968794),('chrXII', 8216232, 8381168),('chrXII', 8754618, 8845336)	1.18976	0.87654	3
SC-2015-PB-X153-G3	1,1,1,1,1	chrXII	('chrXII', 9146945, 9181268),('chrXII', 9345669, 9350156),('chrXII', 9759238, 9764742),('chrXII', 10045630, 10048242),('chrXII', 10168745, 10170106)	1.67341	0.98884	5
SC-2015-PB-X153-G3	1,1	chrXII	('chrXII', 10707548, 10778699),('chrXII', 10906746, 10928054)	0.16035	0.14935	2
SC-2015-PB-X153-G3	1	chrXX	('chrXX', 6975334, 7000317)	0.02515	0.02498	1
SC-2015-PB-X153-G3	1,1,1	chrXX	('chrXX', 7170513, 7178652),('chrXX', 7662344, 7686136),('chrXX', 8230667, 8252059)	0.71582	1.07341	3
SC-2015-PB-X153-G3	1	chrXX	('chrXX', 9371965, 9424907)	0.06651	0.05294	1
SC-2015-PB-X153-G3	1,1,1,1,1,1,1,1,1,1,1,1,1,0,1	chrXX	('chrXX', 9977444, 10006092),('chrXX', 10354408, 10392239),('chrXX', 10577479, 10658833),('chrXX', 10777390, 10822609),('chrXX', 11314926, 11361456),('chrXX', 11530314, 11671566),('chrXX', 11886822, 11921574),('chrXX', 12431344, 12437139),('chrXX', 13260771, 13329224),('chrXX', 13968383, 13997328),('chrXX', 14093201, 14104423),('chrXXI', 1799330, 1851556),('chrXXI', 2111383, 2208871),('chrXXI', 2…	20.0981	6.62488	15
SC-2015-PB-X153-G3	1	chrXXI	('chrXXI', 6308460, 6321874)	0.00463	0.01341	1
SC-2015-PB-X153-G3	1,1,1	chrXXI	('chrXXI', 7177779, 7217149),('chrXXI', 8543099, 8594759),('chrXXI', 9282831, 9330825)	56.7623	2.11368	3
SC-2015-PB-X153-G3	1	chrXXI	('chrXXI', 9726424, 11658344)	6.45823	1.93192	1
SC-2015-PB-X153-G4	1,1	chrI	('chrI', 8147673, 8190186),('chrI', 8254432, 8447624)	0.65952	0.25744	2
SC-2015-PB-X153-G4	1,1,1,1,1,1	chrI	('chrI', 9047511, 9047891),('chrI', 9831376, 9905595),('chrI', 10142128, 10150941),('chrI', 10297026, 10320802),('chrI', 12170833, 12202289),('chrI', 12502725, 12520275)	2.49988	3.47238	6
SC-2015-PB-X153-G4	1	chrI	('chrI', 26105785, 26548133)	1.83782	0.44235	1
SC-2015-PB-X153-G4	1	chrIX	('chrIX', 9246372, 9248838)	0.00504	0.00247	1
SC-2015-PB-X153-G4	1	chrX	('chrX', 14311696, 14340790)	0.1778	0.02909	1
SC-2015-PB-X153-G4	1,1,1,1	chrXIV	('chrXIV', 11780404, 11784692),('chrXIX', 2616293, 2640746),('chrXIX', 2728876, 2740544),('chrXIX', 5673443, 5675252)	15.1474	6.10944	4
SC-2015-PB-X153-G4	1,1,1,1,1,1,1,1,1,1,1,1,1	chrXXI	('chrXXI', 1799330, 1851556),('chrXXI', 2111383, 2208871),('chrXXI', 2294442, 2301393),('chrXXI', 3349744, 3381212),('chrXXI', 3449657, 3454256),('chrXXI', 6308460, 6321874),('chrXXI', 6798437, 6815453),('chrXXI', 7177779, 7217149),('chrXXI', 8543099, 8594759),('chrXXI', 9282831, 9330825),('chrXXI', 9510357, 9618730),('chrXXI', 9726424, 11658344),('chrXXI', 12007318, 12017013)	70.6573	10.1655	13
SC-2015-PB-X153-G5	1,1,0,1,1,1,1,1,1,1	chrIV	('chrIV', 9645704, 9702141),('chrIV', 10495821, 10636655),('chrIV', 11003847, 11050746),('chrIV', 11211927, 11225935),('chrIV', 11376755, 11391473),('chrIV', 11475651, 11501305),('chrIV', 11678918, 11720288),('chrIV', 11868782, 11982836),('chrIV', 12345019, 12576455),('chrIV', 12762355, 13002578)	4.73525	3.30044	10
SC-2015-PB-X153-G5	1,1,1,1,1,1,1,1	chrIV	('chrIV', 13346903, 13461891),('chrIV', 13857405, 14017452),('chrIV', 14326747, 14349257),('chrIV', 14486526, 14541307),('chrIV', 15047761, 15114807),('chrIV', 15520835, 15630558),('chrIV', 15734076, 15924094),('chrIV', 16763582, 16796358)	4.95855	3.33447	8
SC-2015-PB-X153-G5	1,1,0,1,1,1,1,1,1,1,1,1,1,1,1,1,1,1	chrIV	('chrIV', 19874158, 20267644),('chrIV', 20364549, 20428956),('chrIV', 20512275, 20532219),('chrIV', 20863264, 21058729),('chrIV', 21225985, 21426295),('chrIV', 21511744, 21543814),('chrIV', 21867143, 22030942),('chrIV', 22163655, 22222092),('chrIV', 22273550, 22387764),('chrIV', 23203118, 23260295),('chrIV', 24866868, 24893796),('chrIV', 24951897, 25017064),('chrIV', 25435733, 25636081),('chrIV',…	4.3092	6.80083	18
SC-2015-PB-X153-G5	1,1,1,0,1	chrIV	('chrIV', 27507771, 27513579),('chrIV', 28215127, 28219409),('chrIV', 28291323, 28293629),('chrIV', 28490523, 28496263),('chrIV', 28893323, 28899439)	2.98838	1.38586	5
SC-2015-PB-X153-G5	1,1,1,1,1,1,1,0,1,1,0,1,1,1,1,1,1	chrIX	('chrIX', 8409406, 8482918),('chrIX', 8693538, 8709348),('chrIX', 9246372, 9248838),('chrIX', 9325816, 9336512),('chrIX', 9392693, 9475442),('chrIX', 9753869, 9767020),('chrIX', 10016013, 10033264),('chrIX', 11032913, 11033026),('chrIX', 11302886, 11318624),('chrIX', 11702272, 11737094),('chrIX', 11898395, 11898994),('chrIX', 12924997, 12938722),('chrIX', 13024611, 13026517),('chrIX', 13368107, 1…	6.26831	5.35848	17
SC-2015-PB-X153-G5	1	chrX	('chrX', 14311696, 14340790)	0.1778	0.02909	1
SC-2015-PB-X153-G5	0,0,0,0,0	chrXII	('chrXII', 4384523, 4408327),('chrXII', 5067512, 5070382),('chrXII', 5776918, 5777131),('chrXII', 6116751, 6132327),('chrXII', 6591836, 6684812)	6.73722	2.27649	5
SC-2015-PB-X153-G5	0,0,0,0,0,0,0,0,0	chrXII	('chrXII', 7747971, 7968794),('chrXII', 8216232, 8381168),('chrXII', 8754618, 8845336),('chrXII', 8998525, 9015089),('chrXII', 9146945, 9181268),('chrXII', 9345669, 9350156),('chrXII', 9759238, 9764742),('chrXII', 10045630, 10048242),('chrXII', 10168745, 10170106)	3.08658	2.20131	9
SC-2015-PB-X153-G5	0,0,1	chrXII	('chrXII', 10707548, 10778699),('chrXII', 10906746, 10928054),('chrXIII', 8461375, 8464050)	2.80971	2.31465	3
SC-2015-PB-X153-G5	1	chrXVI	('chrXVI', 11629190, 11630140)	0.00112	0.00095	1
[truncated: 273 more rows]

## Sheet: SC2017
Sample	Genotype_of_FWALs	Chromosome	FWALs	Size(In cM)	Size(In Mb)	Number_of_FWALs
[truncated: 1,922 more rows]

## Sheet: SC2020
Sample	Genotype_of_FWALs	Chromosome	FWALs	Size(In Mb)
[truncated: 383 more rows]
