# Supplementary material for: Rare jackpot individuals drive rapid adaptation in Threespine Stickleback
Source: Nat Commun. 2026 Mar 30;17:4614. doi: 10.1038/s41467-026-71236-y (PMC13199453; doi:10.1038/s41467-026-71236-y)
Supplement: Supplementary file 5 — Supplementary Data 3 [file 41467_2026_71236_MOESM5_ESM.xlsx]

## Sheet: Sheet1
Sample_name	Location	Ecotype	Coverage	Published
ANSR_X_2009#01	Anser Lake, Haida Gwaii	Freshwater	11.2371	Roberts-Kingman et al. 2021
B87-A10-SC2020-10	Scout	Experiment	28.8797	This study
B87-A3-SC2020-3	Scout	Experiment	27.9909	This study
B87-A4-SC2020-4	Scout	Experiment	30.8241	This study
B87-A5-SC2020-5	Scout	Experiment	27.0535	This study
B87-B4-SC2020-16	Scout	Experiment	27.4513	This study
B87-B5-SC2020-17	Scout	Experiment	28.9077	This study
B87-C1-SC2020-25	Scout	Experiment	22.7032	This study
B87-C4-SC2020-28	Scout	Experiment	10.3813	This study
B87-C6-SC2020-30	Scout	Experiment	27.6609	This study
B87-D6-SC2020-42	Scout	Experiment	27.6704	This study
B87-D7-SC2020-43	Scout	Experiment	22.1188	This study
B87-E1-SC2020-49	Scout	Experiment	23.0094	This study
B87-E10-SC2020-58	Scout	Experiment	28.1926	This study
B87-E11-SC2020-59	Scout	Experiment	28.822	This study
B87-E7-SC2020-55	Scout	Experiment	27.6548	This study
B87-F2-SC2020-62	Scout	Experiment	28.3426	This study
B87-G3-SC2020-75	Scout	Experiment	28.7093	This study
B87-H1-SC2020-85	Scout	Experiment	28.4989	This study
B87-H10-SC2020-94	Scout	Experiment	31.1326	This study
B87-H6-SC2020-90	Scout	Experiment	24.1897	This study
B88-A11-CH2020-11	Cheney	Experiment	26.5972	This study
B88-B11-CH2020-23	Cheney	Experiment	26.8711	This study
B88-B6-CH2020-18	Cheney	Experiment	27.6018	This study
B88-C11-CH2020-35	Cheney	Experiment	28.0171	This study
B88-C3-CH2020-27	Cheney	Experiment	28.3517	This study
B88-C5-CH2020-29	Cheney	Experiment	27.8929	This study
B88-D1-CH2020-37	Cheney	Experiment	27.5403	This study
B88-D12-CH2020-48	Cheney	Experiment	27.774	This study
B88-D3-CH2020-39	Cheney	Experiment	22.4082	This study
B88-E12-CH2020-60	Cheney	Experiment	22.0815	This study
B88-E5-CH2020-53	Cheney	Experiment	26.4293	This study
B88-F10-CH2020-70	Cheney	Experiment	27.8557	This study
B88-F11-CH2020-71	Cheney	Experiment	22.8444	This study
B88-F4-CH2020-64	Cheney	Experiment	22.1451	This study
B88-G2-CH2020-74	Cheney	Experiment	28.1739	This study
B88-G4-CH2020-76	Cheney	Experiment	21.6663	This study
B88-G7-CH2020-79	Cheney	Experiment	20.7876	This study
B88-H11-CH2020-95	Cheney	Experiment	20.8062	This study
B88-H6-CH2020-90	Cheney	Experiment	21.5867	This study
B88-H8-CH2020-92	Cheney	Experiment	21.6448	This study
BK70_X_2010#02	Banks West, Lake, Haida Gwaii	Freshwater	10.4708	Roberts-Kingman et al. 2021
BKW2_X_2010#01	Banks 70, lake, Haida Gwaii	Freshwater	10.5044	Roberts-Kingman et al. 2021
BOUL_X_2010#01	Boulton lake, Haida Gwaii	Freshwater	11.9789	Roberts-Kingman et al. 2021
BOUL_X_2010#02	Boulton lake, Haida Gwaii	Freshwater	10.1434	Roberts-Kingman et al. 2021
BRNT_X_2009#05	Branta lake, Haida Gwaii	Freshwater	11.0835	Roberts-Kingman et al. 2021
DARW_X_2009#03	Darwin lake, Haida Gwaii	Freshwater	10.1633	Roberts-Kingman et al. 2021
DAWS_X_2009#02	Dawson Marine Pond, Haida Gwaii	Marine	12.1575	Roberts-Kingman et al. 2021
DRIZ_I_2010#01	Drizzle Lake, inlet, Haida Gwaii	Freshwater	13.7921	Roberts-Kingman et al. 2021
DRIZ_L_2009#02	Drizzle Lake, Haida Gwaii	Freshwater	12.564	Roberts-Kingman et al. 2021
DRIZ_L_2009#15	Drizzle Lake, Haida Gwaii	Freshwater	13.0486	Roberts-Kingman et al. 2021
DRIZ_O_2009#03	Drizzle Lake, outlet, Haida Gwaii	Freshwater	11.8187	Roberts-Kingman et al. 2021
EDEN_X_2010#01	Eden Lake, Haida Gwaii	Freshwater	12.2593	Roberts-Kingman et al. 2021
FADA_FJ_2001#17	North Uist, Loch Fada	Unknown	12.1648	Roberts-Kingman et al. 2021
FRIC_X_2003#C10	Friant River	Unknown	10.39	Roberts-Kingman et al. 2021
GOLD_X_2009#02	Gold Creek, Haida Gwaii	Freshwater	14.5226	Roberts-Kingman et al. 2021
LAUR|X|1993#9_5	Laurel Pond, Haida Gwaii	Freshwater	9.14908	Roberts-Kingman et al. 2021
LITC_0_05_2008#842	Little Campbell downstream	Marine	9.48035	Roberts-Kingman et al. 2021
LITC_0_05_2008#FO	Little Campbell downstream	Marine	9.52843	Roberts-Kingman et al. 2021
LITC_0_45_2008#789	Little Campbell downstream	Marine	10.1693	Roberts-Kingman et al. 2021
LITC_23_32_2008#324	Little Campbell upstream	Freshwater	9.62162	Roberts-Kingman et al. 2021
LITC_23_32_2008#347	Little Campbell upstream	Freshwater	11.0162	Roberts-Kingman et al. 2021
LITC_23_32_2008#356	Little Campbell upstream	Freshwater	11.5703	Roberts-Kingman et al. 2021
MAYR_X_2009#05	Mayer Lake	Freshwater	12.7217	Roberts-Kingman et al. 2021
MAYR_X_2009#11	Mayer Lake	Freshwater	9.12792	Roberts-Kingman et al. 2021
MAYR|X|2004#17	Mayer Lake	Freshwater	9.73779	Roberts-Kingman et al. 2021
MDPC_X_1993#01	Mid-pacific, off Haida Gwaii	Marine	11.2504	Roberts-Kingman et al. 2022
NM-2009_19-20	Nome	Marine	19.9873	This study
NM-2009_22-23	Nome	Marine	20.4902	This study
NM-2009_GA08	Nome	Marine	29.8602	This study
NM-2009_GA28	Nome	Marine	29.4006	This study
NM-2009_GA31	Nome	Marine	17.5576	This study
NM-2009_GA33	Nome	Marine	17.8605	This study
NM-2009_GA41	Nome	Marine	21.1268	This study
NM-2009_GA43	Nome	Marine	18.796	This study
NM-2009_GA46	Nome	Marine	29.1882	This study
NM-2009_GA48	Nome	Marine	25.2755	This study
NM-2009_GA49	Nome	Marine	31.2385	This study
NM-2009_GA51	Nome	Marine	28.4451	This study
NM-2009_GA53	Nome	Marine	29.5607	This study
NM-2009_GA54	Nome	Marine	30.4724	This study
NM-2009_GA56	Nome	Marine	29.4998	This study
NM-2009_GA58	Nome	Marine	30.122	This study
NM-2009_GA60	Nome	Marine	27.919	This study
NM-2009_GA61	Nome	Marine	28.1386	This study
NM-2009_GA62	Nome	Marine	21.7937	This study
NM-2009_GA64	Nome	Marine	26.3522	Roberts-Kingman et al. 2021
OLNY_X_2007#03	Olney Creek, California	Freshwater	10.524	Roberts-Kingman et al. 2021
RDSP_X_2010#02	Roadside Pond	Freshwater	12.0242	Roberts-Kingman et al. 2021
RS2009-183	Rabbit Slough	Marine	29.5151	Roberts-Kingman et al. 2021
RS2009-185	Rabbit Slough	Marine	29.3981	Roberts-Kingman et al. 2021
RS2009-190	Rabbit Slough	Marine	27.8723	Roberts-Kingman et al. 2021
RS2009-196	Rabbit Slough	Marine	29.4057	Roberts-Kingman et al. 2021
RS2009-198	Rabbit Slough	Marine	25.1218	Roberts-Kingman et al. 2021
RS2009-203	Rabbit Slough	Marine	29.028	Roberts-Kingman et al. 2021
RS2009-204	Rabbit Slough	Marine	29.5507	Roberts-Kingman et al. 2021
RS2009-207	Rabbit Slough	Marine	28.9376	Roberts-Kingman et al. 2021
RS2009-208	Rabbit Slough	Marine	27.3443	Roberts-Kingman et al. 2021
RS2009-209	Rabbit Slough	Marine	28.6656	Roberts-Kingman et al. 2021
RS2009-210	Rabbit Slough	Marine	28.3866	Roberts-Kingman et al. 2021
RS2009-212	Rabbit Slough	Marine	29.0335	Roberts-Kingman et al. 2021
RS2009-214	Rabbit Slough	Marine	29.2733	Roberts-Kingman et al. 2021
RS2009-216	Rabbit Slough	Marine	29.6525	Roberts-Kingman et al. 2021
RS2009-220	Rabbit Slough	Marine	29.4809	Roberts-Kingman et al. 2021
RS2009-223	Rabbit Slough	Marine	28.4591	Roberts-Kingman et al. 2021
RS2009-225	Rabbit Slough	Marine	29.9646	Roberts-Kingman et al. 2021
RS2009-228	Rabbit Slough	Marine	29.401	Roberts-Kingman et al. 2021
RS2009-232	Rabbit Slough	Marine	29.3774	Roberts-Kingman et al. 2021
RS2009-248	Rabbit Slough	Marine	28.897	Roberts-Kingman et al. 2021
SDPY_X_2006#24	Serendipity Pond, Haida Gwaii	Freshwater	12.7222	Roberts-Kingman et al. 2021
SKID_X_2009#01	Skidgate Lake, Haida Gwaii	Freshwater	10.1785	Roberts-Kingman et al. 2021
SPNC_L_2009#01	Spence Lake, Haida Gwaii	Freshwater	11.3603	Roberts-Kingman et al. 2021
SPNC_L_2009#02	Spence Lake, Haida Gwaii	Freshwater	11.632	Roberts-Kingman et al. 2021
SPNC_O_2010#08	Spence Lake Outlet, Haida Gwaii	Freshwater	11.5384	Roberts-Kingman et al. 2021
SPNC_O_2010#14	Spence Lake Outlet, Haida Gwaii	Freshwater	11.7754	Shanfelter et al. 2019
SRR6954338	Lake Washington	Freshwater	20.5897	Shanfelter et al. 2019
SRR6954339	Lake Washington	Freshwater	20.0379	Shanfelter et al. 2019
SRR6954340	Lake Washington	Freshwater	18.0632	Shanfelter et al. 2019
SRR6954341	Lake Washington	Freshwater	18.1301	Shanfelter et al. 2019
SRR6954342	Lake Washington	Freshwater	21.4216	Shanfelter et al. 2019
SRR6954344	Lake Washington	Freshwater	23.3372	Shanfelter et al. 2019
SRR6954345	Lake Washington	Freshwater	18.9461	Shanfelter et al. 2019
SRR6954346	Lake Washington	Freshwater	20.9962	Shanfelter et al. 2019
SRR6954347	Lake Washington	Freshwater	15.8873	Shanfelter et al. 2019
SRR6954348	Lake Washington	Freshwater	36.2478	Shanfelter et al. 2019
SRR6954349	Lake Washington	Freshwater	21.1178	Shanfelter et al. 2019
SRR6954350	Lake Washington	Freshwater	16.2986	Shanfelter et al. 2019
SRR6954351	Puget Sound	Marine	22.9757	Shanfelter et al. 2019
SRR6954352	Lake Washington	Freshwater	18.9983	Shanfelter et al. 2019
SRR6954353	Puget Sound	Marine	30.4175	Shanfelter et al. 2019
SRR6954354	Puget Sound	Marine	21.2608	Shanfelter et al. 2019
SRR6954355	Lake Washington	Freshwater	19.5636	Shanfelter et al. 2019
SRR6954356	Puget Sound	Marine	17.2429	Shanfelter et al. 2019
SRR6954357	Puget Sound	Marine	62.0272	Shanfelter et al. 2019
SRR6954358	Puget Sound	Marine	22.7101	Shanfelter et al. 2019
SRR6954359	Puget Sound	Marine	23.8815	Shanfelter et al. 2019
SRR6954360	Puget Sound	Marine	18.8653	Shanfelter et al. 2019
SRR6954361	Puget Sound	Marine	22.6942	Shanfelter et al. 2019
SRR6954362	Puget Sound	Marine	38.2438	Shanfelter et al. 2019
SRR6954367	Puget Sound	Marine	23.2763	Shanfelter et al. 2019
SRR6954368	Puget Sound	Marine	17.0512	Shanfelter et al. 2019
SRR6954369	Lake Washington	Freshwater	17.2031	Shanfelter et al. 2019
SRR6954370	Lake Washington	Freshwater	22.2862	Shanfelter et al. 2019
SRR6954371	Puget Sound	Marine	30.0968	Shanfelter et al. 2019
SRR6954372	Lake Washington	Freshwater	24.442	Shanfelter et al. 2019
SRR6954373	Puget Sound	Marine	23.4874	Shanfelter et al. 2019
SRR6954374	Puget Sound	Marine	33.021	Shanfelter et al. 2019
SRR6954375	Puget Sound	Marine	24.9982	Shanfelter et al. 2019
SRR6954376	Lake Washington	Freshwater	20.0718	Shanfelter et al. 2019
SRR6954377	Lake Washington	Freshwater	25.5473	Shanfelter et al. 2019
SRR6954378	Lake Washington	Freshwater	19.5202	Shanfelter et al. 2019
SRR6954379	Lake Washington	Freshwater	19.6725	Shanfelter et al. 2019
SRR6954380	Lake Washington	Freshwater	26.9098	Shanfelter et al. 2019
SRR6954381	Lake Washington	Freshwater	21.2033	Shanfelter et al. 2019
SRR6954382	Lake Washington	Freshwater	20.1813	Shanfelter et al. 2019
SRR6954383	Puget Sound	Marine	15.8469	Shanfelter et al. 2019
SRR6954384	Puget Sound	Marine	26.3552	Shanfelter et al. 2019
SRR6954385	Puget Sound	Marine	24.268	Shanfelter et al. 2019
SRR6954386	Puget Sound	Marine	29.7762	Roberts-Kingman et al. 2021
STIU_X_2009#03	Stiu Lake, Queen Charlotte	Freshwater	10.5578	Roberts-Kingman et al. 2021
TYNE_1_2001#07	Tyne River marine	Marine	11.2216	Roberts-Kingman et al. 2021
TYNE_1_2001#08	Tyne River marine	Marine	11.3376	Roberts-Kingman et al. 2021
TYNE_1_2001#09	Tyne River marine	Marine	11.0571	Roberts-Kingman et al. 2021
TYNE_1_2001#14	Tyne River marine	Marine	11.4654	Roberts-Kingman et al. 2021
TYNE_8_2003#902	Tyne River upstream	Freshwater	9.319	Roberts-Kingman et al. 2021
TYNE_8_2003#906	Tyne River upstream	Freshwater	15.3743	Roberts-Kingman et al. 2021
TYNE_8_2003#908	Tyne River upstream	Freshwater	11.8868	Roberts-Kingman et al. 2021
TYNE_8_2003#919	Tyne River upstream	Freshwater	11.1105	Roberts-Kingman et al. 2021
TYNE_8_2003#920	Tyne River upstream	Freshwater	11.0585	Roberts-Kingman et al. 2022
