# Supplementary material for: Rare jackpot individuals drive rapid adaptation in Threespine Stickleback
Source: Nat Commun. 2026 Mar 30;17:4614. doi: 10.1038/s41467-026-71236-y (PMC13199453; doi:10.1038/s41467-026-71236-y)
Supplement: Supplementary file 6 — Supplementary Data 4 [file 41467_2026_71236_MOESM6_ESM.xlsx]

## Sheet: Relatedness
Pair1	Pair2		Rel	Zup	Zdown	P0_mean	Nonnormalized_P0	Nonnormalized_P0_serr	1st_Type	Perc_Win_1stdeg_P0	OverlapNSNPs	NSNPsXNorm	KinshipCoefficient	KinshipCoefficient_95percCI[min	max]		nSites	J9	J8	J7	J6	J5	J4	J3	J2	J1	rab	Fa	Fb	theta	inbred_relatedness_1_2	inbred_relatedness_2_1	fraternity	identity	zygosity	2of3_IDB	F_diff_a_b	loglh	nIter
SC-14-LO-21-056-B11	SC-14-LO-21-056-G4		First Degree	2.29843	8.09168	0.771022	0.208604	0.00488243	Parent-offspring	0.285714	142936	38672	0.228978	0.735652	0.806393		115642	0.28537	0.604777	0.109852	0	0	0	0	0	0	0.412241	0	0	0.206121	0	0	0.109852	0	0.109852	0.412241	0	-113963	249
SC-14-LO-21-056-F2	SC-2015-PB-X153-H1		First Degree	2.10561	10.3177	0.780721	0.211228	0.00408338	Parent-offspring	0.0952381	111794	30246.4	0.219279	0.751139	0.810302		90298	0.224745	0.724847	0.050409	0	0	0	0	0	0	0.412832	0	0	0.206416	0	0	0.050409	0	0.050409	0.412832	0	-91914.7	10003
SC-2013-PB-X140-B1	SC-2013-PB-X140-F11		First Degree	3.13984	7.50099	0.757174	0.204857	0.00476739	Parent-offspring	0.190476	529633	143295	0.242826	0.722637	0.79171		428909	0.164337	0.662273	0.17339	0	0	0	0	0	0	0.504527	0	0	0.252263	0	0	0.17339	0	0.17339	0.504527	0	-462894	109
SC-2013-PB-X140-C2	SC-2013-PB-X140-G5		First Degree	3.93977	5.68643	0.735761	0.199064	0.00526989	Siblings	0.571429	466911	126325	0.264239	0.697584	0.773938		378305	0.220201	0.466853	0.312946	0	0	0	0	0	0	0.546372	0	0	0.273186	0	0	0.312946	0	0.312946	0.546372	0	-405455	41
SC-2015-PB-X153-E11	SC-2015-PB-X153-G3		First Degree	2.08921	7.41567	0.771287	0.208675	0.00533716	Parent-offspring	0.238095	353784	95718	0.228713	0.732622	0.809951		285499	0.349756	0.437047	0.213197	0	0	0	0	0	0	0.43172	0	0	0.21586	0	0	0.213197	0	0.213197	0.43172	0	-296536	21
SC-14-LO-21-056-B11	SC-2015-PB-X153-F6		Second Degree	0.473133	6.38559	0.899783	0.243441	0.00369814	N/A	0.428571	223915	60581.3	0.100217	0.872992	0.926574		180988	0.690185	0.304142	0.005672	0	0	0	0	0	0	0.157744	0	0	0.078872	0	0	0.005672	0	0.005672	0.157744	0	-188096	157
SC-14-LO-21-056-E2	SC-17-X-116-G11		Second Degree	0.728812	5.02104	0.894367	0.241975	0.00441133	N/A	0.428571	330790	89496.8	0.105633	0.86241	0.926324		267535	0.715447	0.28317	0.001383	0	0	0	0	0	0	0.142968	0	0	0.071484	0	0	0.001383	0	0.001383	0.142968	0	-289474	137
SC-14-LO-21-056-E2	SC-2015-PB-X153-B7		Second Degree	1.56321	3.83033	0.879078	0.237839	0.00470276	N/A	0.428571	210096	56842.5	0.120922	0.84501	0.913147		169930	0.678553	0.29032	0.031127	0	0	0	0	0	0	0.176287	0	0	0.088143	0	0	0.031127	0	0.031127	0.176287	0	-174832	33
SC-14-LO-21-056-E2	SC-2015-PB-X153-H2		Second Degree	0.78006	5.9848	0.89544	0.242266	0.00374945	N/A	0.47619	262299	70966.3	0.10456	0.868277	0.922602		211759	0.730628	0.236376	0.032996	0	0	0	0	0	0	0.151184	0	0	0.075592	0	0	0.032996	0	0.032996	0.151184	0	-223403	229
SC-14-LO-21-056-E4	SC-2015-PB-X153-A8		Second Degree	1.22799	5.65918	0.889534	0.240668	0.00368287	N/A	0.333333	417559	112973	0.110466	0.862854	0.916214		337412	0.661543	0.32113	0.017326	0	0	0	0	0	0	0.177891	0	0	0.088946	0	0	0.017326	0	0.017326	0.177891	0	-357691	13
SC-14-LO-21-056-E4	SC-2015-PB-X153-C4		Second Degree	0.0368979	5.00228	0.905564	0.245005	0.00503346	N/A	0.47619	534990	144744	0.0944365	0.869099	0.942028		432264	0.781748	0.154536	0.063717	0	0	0	0	0	0	0.140985	0	0	0.070492	0	0	0.063717	0	0.063717	0.140985	0	-466762	165
SC-14-LO-21-056-E7	SC-17-X-116-H3		Second Degree	0.195154	7.24026	0.903789	0.244525	0.00341131	N/A	0.571429	430423	116453	0.0962106	0.879077	0.928502		348812	0.872271	0.001662	0.126067	0	0	0	0	0	0	0.126898	0	0	0.063449	0	0	0.126067	0	0.126067	0.126898	0	-377158	81
SC-14-LO-21-056-E9	SC-14-LO-21-056-G9		Second Degree	0.0694754	5.42172	0.905064	0.244869	0.00461913	N/A	0.619048	370716	100299	0.0949361	0.871601	0.938527		299877	0.592053	0.405184	0.002763	0	0	0	0	0	0	0.205355	0	0	0.102677	0	0	0.002763	0	0.002763	0.205355	0	-320864	105
SC-14-LO-21-056-F1	SC-2013-PB-X140-A3		Second Degree	3.41434	2.55323	0.852611	0.230678	0.00425039	N/A	0.380952	387007	104707	0.147389	0.82182	0.883402		313021	0.389207	0.606109	0.004684	0	0	0	0	0	0	0.307739	0	0	0.153869	0	0	0.004684	0	0.004684	0.307739	0	-335420	153
SC-14-LO-21-056-F2	SC-2015-PB-X153-H2		Second Degree	0.350904	5.23651	0.900362	0.243597	0.00453958	N/A	0.619048	129829	35125.9	0.0996377	0.867476	0.933249		104884	0.701521	0.290954	0.007526	0	0	0	0	0	0	0.153003	0	0	0.076501	0	0	0.007526	0	0.007526	0.153003	0	-110174	217
SC-14-LO-21-056-G10	SC-2015-PB-X153-B7		Second Degree	3.15365	2.90446	0.857447	0.231986	0.00418687	N/A	0.428571	187511	50732	0.142553	0.827116	0.887778		151266	0.545556	0.450948	0.003497	0	0	0	0	0	0	0.22897	0	0	0.114485	0	0	0.003497	0	0.003497	0.22897	0	-156040	149
SC-14-LO-21-056-G2	SC-2015-PB-X153-B5		Second Degree	1.13831	5.61535	0.890449	0.240915	0.00375567	N/A	0.47619	233742	63240	0.109551	0.863241	0.917656		188835	0.671843	0.285223	0.042935	0	0	0	0	0	0	0.185546	0	0	0.092773	0	0	0.042935	0	0.042935	0.185546	0	-201298	153
SC-14-LO-21-056-G3	SC-17-X-116-C1		Second Degree	0.0710838	6.05175	0.905162	0.244896	0.00414261	N/A	0.761905	393208	106384	0.0948384	0.875151	0.935172		317471	0.748123	0.246291	0.005586	0	0	0	0	0	0	0.128731	0	0	0.064366	0	0	0.005586	0	0.005586	0.128731	0	-335171	133
SC-14-LO-21-056-G3	SC-17-X-116-D2		Second Degree	0.0796446	6.13675	0.905049	0.244865	0.00408026	N/A	0.619048	331521	89694.6	0.0949511	0.87549	0.934608		267143	0.7782	0.210502	0.011297	0	0	0	0	0	0	0.116549	0	0	0.058274	0	0	0.011297	0	0.011297	0.116549	0	-277951	169
SC-14-LO-21-056-G3	SC-2015-PB-X153-B7		Second Degree	0.104806	6.30347	0.904717	0.244775	0.00395809	N/A	0.428571	368215	99622.3	0.0952833	0.876043	0.933391		297556	0.783574	0.197865	0.018561	0	0	0	0	0	0	0.117494	0	0	0.058747	0	0	0.018561	0	0.018561	0.117494	0	-312773	193
SC-14-LO-21-056-H6	SC-2013-PB-X140-H10		Second Degree	1.90817	4.2012	0.876969	0.237268	0.00415174	N/A	0.428571	527846	142811	0.123031	0.846892	0.907045		427392	0.509146	0.469828	0.021026	0	0	0	0	0	0	0.25594	0	0	0.12797	0	0	0.021026	0	0.021026	0.25594	0	-473886	129
SC-17-X-116-A10	SC-2015-PB-X153-H8		Second Degree	0.898982	5.48742	0.893053	0.24162	0.00397165	N/A	0.47619	370549	100254	0.106947	0.864281	0.921825		299098	0.644347	0.354609	0.001044	0	0	0	0	0	0	0.178349	0	0	0.089174	0	0	0.001044	0	0.001044	0.178349	0	-316684	105
SC-17-X-116-A2	SC-17-X-116-A6		Second Degree	0.217679	6.08409	0.903012	0.244314	0.00402499	N/A	0.47619	825470	223335	0.0969884	0.873853	0.93217		668114	0.741669	0.242986	0.015346	0	0	0	0	0	0	0.136839	0	0	0.068419	0	0	0.015346	0	0.015346	0.136839	0	-743677	97
SC-17-X-116-A6	SC-17-X-116-A8		Second Degree	0.0376215	5.25051	0.905583	0.24501	0.0047965	N/A	0.666667	917057	248114	0.094417	0.870835	0.940331		742005	0.755751	0.242261	0.001989	0	0	0	0	0	0	0.123119	0	0	0.06156	0	0	0.001989	0	0.001989	0.123119	0	-833623	97
SC-17-X-116-A6	SC-17-X-116-D2		Second Degree	0.566766	4.88434	0.896503	0.242553	0.0046531	N/A	0.714286	574097	155325	0.103497	0.862794	0.930211		463558	0.738036	0.260844	0.00112	0	0	0	0	0	0	0.131542	0	0	0.065771	0	0	0.00112	0	0.00112	0.131542	0	-500815	165
SC-17-X-116-A6	SC-17-X-116-F2		Second Degree	0.645183	4.78987	0.895121	0.242179	0.00466684	N/A	0.52381	962035	260283	0.104879	0.861313	0.928929		778730	0.726739	0.266014	0.007247	0	0	0	0	0	0	0.140254	0	0	0.070127	0	0	0.007247	0	0.007247	0.140254	0	-881798	106
SC-17-X-116-A6	SC-17-X-116-H3		Second Degree	1.19602	3.67752	0.883243	0.238966	0.00520453	N/A	0.619048	945609	255839	0.116757	0.845539	0.920946		765771	0.704514	0.268492	0.026994	0	0	0	0	0	0	0.16124	0	0	0.08062	0	0	0.026994	0	0.026994	0.16124	0	-865337	109
SC-17-X-116-A6	SC-17-X-116-H5		Second Degree	0.275394	5.69176	0.901923	0.24402	0.00425069	N/A	0.52381	836662	226363	0.0980767	0.87113	0.932717		677091	0.751422	0.247649	0.000929	0	0	0	0	0	0	0.124753	0	0	0.062377	0	0	0.000929	0	0.000929	0.124753	0	-752858	177
SC-17-X-116-A8	SC-17-X-116-H8		Second Degree	0.0553901	5.35955	0.905291	0.244931	0.00468418	N/A	0.571429	969294	262247	0.094709	0.871357	0.939225		784927	0.77329	0.221265	0.005445	0	0	0	0	0	0	0.116077	0	0	0.058039	0	0	0.005445	0	0.005445	0.116077	0	-887339	89
SC-17-X-116-B11	SC-17-X-116-D7		Second Degree	0.303836	3.29357	0.898332	0.243048	0.00705078	N/A	0.761905	373383	101021	0.101668	0.847253	0.94941		301591	0.762856	0.175179	0.061965	0	0	0	0	0	0	0.149555	0	0	0.074777	0	0	0.061965	0	0.061965	0.149555	0	-321029	53
SC-17-X-116-B11	SC-17-X-116-H8		Second Degree	0.061083	4.95812	0.905109	0.244882	0.0050535	N/A	0.666667	468410	126731	0.0948909	0.8685	0.941718		378437	0.755122	0.220951	0.023927	0	0	0	0	0	0	0.134403	0	0	0.067201	0	0	0.023927	0	0.023927	0.134403	0	-410627	109
SC-17-X-116-B11	SC-2015-PB-X153-B7		Second Degree	0.52426	3.80202	0.894889	0.242117	0.00586289	N/A	0.52381	335326	90724.1	0.105111	0.852416	0.937362		270727	0.751117	0.229292	0.019591	0	0	0	0	0	0	0.134237	0	0	0.067119	0	0	0.019591	0	0.019591	0.134237	0	-284384	145
SC-17-X-116-B11	SC-2015-PB-X153-F7		Second Degree	0.124216	4.65687	0.903814	0.244531	0.00530518	N/A	0.666667	322564	87271.2	0.0961857	0.865382	0.942247		260460	0.834772	0.048543	0.116685	0	0	0	0	0	0	0.140956	0	0	0.070478	0	0	0.116685	0	0.116685	0.140956	0	-274663	17
SC-17-X-116-B4	SC-17-X-116-E8		Second Degree	0.0514114	6.25498	0.905486	0.244984	0.00402203	N/A	0.666667	773003	209140	0.0945143	0.876349	0.934623		625294	0.806942	0.145576	0.047482	0	0	0	0	0	0	0.12027	0	0	0.060135	0	0	0.047482	0	0.047482	0.12027	0	-694148	22
SC-17-X-116-B4	SC-17-X-116-G12		Second Degree	0.5881	5.36072	0.896982	0.242683	0.00426379	N/A	0.571429	819094	221610	0.103018	0.866093	0.92787		662773	0.737606	0.260164	0.00223	0	0	0	0	0	0	0.132312	0	0	0.066156	0	0	0.00223	0	0.00223	0.132312	0	-743167	105
SC-17-X-116-B4	SC-17-X-116-H8		Second Degree	0.0779545	5.6119	0.904966	0.244843	0.00445785	N/A	0.571429	749146	202685	0.0950344	0.872671	0.93726		606149	0.764185	0.228713	0.007102	0	0	0	0	0	0	0.121458	0	0	0.060729	0	0	0.007102	0	0.007102	0.121458	0	-668969	101
SC-17-X-116-B4	SC-2015-PB-X153-B7		Second Degree	0.770497	4.00752	0.891132	0.2411	0.00530859	N/A	0.619048	535902	144991	0.108868	0.852675	0.929589		433308	0.784732	0.165713	0.049555	0	0	0	0	0	0	0.132412	0	0	0.066206	0	0	0.049555	0	0.049555	0.132412	0	-463994	82
SC-17-X-116-B4	SC-2015-PB-X153-D1		Second Degree	0.77667	4.93116	0.893493	0.241739	0.00444381	N/A	0.571429	704963	190731	0.106507	0.861301	0.925686		569938	0.712258	0.281209	0.006533	0	0	0	0	0	0	0.147137	0	0	0.073569	0	0	0.006533	0	0.006533	0.147137	0	-630373	145
SC-17-X-116-B4	SC-2015-PB-X153-H12		Second Degree	0.0598856	6.24139	0.905359	0.244949	0.0040253	N/A	0.666667	537593	145448	0.094641	0.876198	0.93452		434253	0.765036	0.222714	0.01225	0	0	0	0	0	0	0.123607	0	0	0.061803	0	0	0.01225	0	0.01225	0.123607	0	-466924	85
SC-17-X-116-B5	SC-17-X-116-D5		Second Degree	3.49411	2.06651	0.847341	0.229252	0.00456145	N/A	0.285714	736604	199292	0.152659	0.814296	0.880385		596059	0.513182	0.465739	0.021079	0	0	0	0	0	0	0.253948	0	0	0.126974	0	0	0.021079	0	0.021079	0.253948	0	-654500	141
SC-17-X-116-B6	SC-17-X-116-G4		Second Degree	0.127164	4.2674	0.903537	0.244456	0.0057718	N/A	0.619048	810881	219388	0.0964628	0.861724	0.94535		656687	0.757672	0.213217	0.029111	0	0	0	0	0	0	0.13572	0	0	0.06786	0	0	0.029111	0	0.029111	0.13572	0	-735714	105
SC-17-X-116-B8	SC-17-X-116-C10		Second Degree	0.107081	4.47407	0.904059	0.244597	0.00553671	N/A	0.571429	246503	66692.6	0.0959413	0.863949	0.944169		199291	0.808101	0.123652	0.068247	0	0	0	0	0	0	0.130073	0	0	0.065037	0	0	0.068247	0	0.068247	0.130073	0	-206759	229
SC-17-X-116-B8	SC-17-X-116-E8		Second Degree	0.350857	4.62322	0.899637	0.243401	0.00509934	N/A	0.619048	334415	90477.6	0.100363	0.862696	0.936579		270578	0.75002	0.243949	0.006031	0	0	0	0	0	0	0.128005	0	0	0.064003	0	0	0.006031	0	0.006031	0.128005	0	-289258	201
SC-17-X-116-B8	SC-17-X-116-E9		Second Degree	1.02501	4.44387	0.888679	0.240436	0.00463797	N/A	0.571429	288592	78080	0.111321	0.85508	0.922278		233467	0.729818	0.265793	0.004388	0	0	0	0	0	0	0.137285	0	0	0.068643	0	0	0.004388	0	0.004388	0.137285	0	-243234	146
SC-17-X-116-B9	SC-2015-PB-X153-G5		Second Degree	4.01401	1.85242	0.842103	0.227835	0.00432367	N/A	0.190476	422266	114246	0.157897	0.810781	0.873425		341369	0.469029	0.529154	0.001817	0	0	0	0	0	0	0.266394	0	0	0.133197	0	0	0.001817	0	0.001817	0.266394	0	-359740	101
SC-17-X-116-C1	SC-17-X-116-D1		Second Degree	0.187116	5.70604	0.903273	0.244385	0.00430406	N/A	0.619048	476576	128940	0.0967267	0.872093	0.934454		385505	0.780703	0.199571	0.019726	0	0	0	0	0	0	0.119511	0	0	0.059756	0	0	0.019726	0	0.019726	0.119511	0	-409438	121
SC-17-X-116-C1	SC-17-X-116-D2		Second Degree	0.0102577	5.74837	0.906083	0.245145	0.00440461	N/A	0.666667	462885	125236	0.093917	0.874174	0.937992		373582	0.768067	0.230126	0.001807	0	0	0	0	0	0	0.11687	0	0	0.058435	0	0	0.001807	0	0.001807	0.11687	0	-397274	157
SC-17-X-116-D1	SC-17-X-116-D2		Second Degree	0.909086	3.98805	0.888847	0.240482	0.00517946	N/A	0.52381	401386	108597	0.111153	0.851325	0.926369		323971	0.742657	0.233339	0.024004	0	0	0	0	0	0	0.140673	0	0	0.070337	0	0	0.024004	0	0.024004	0.140673	0	-339420	21
SC-17-X-116-D1	SC-17-X-116-D5		Second Degree	0.0132113	5.85483	0.906039	0.245133	0.00432248	N/A	0.666667	644417	174350	0.0939611	0.874725	0.937353		521402	0.778932	0.213889	0.007179	0	0	0	0	0	0	0.114123	0	0	0.057062	0	0	0.007179	0	0.007179	0.114123	0	-570323	125
SC-17-X-116-D1	SC-17-X-116-E9		Second Degree	0.418146	4.87015	0.898837	0.243185	0.00479635	N/A	0.571429	557975	150963	0.101163	0.864091	0.933584		451544	0.793889	0.194278	0.011833	0	0	0	0	0	0	0.108972	0	0	0.054486	0	0	0.011833	0	0.011833	0.108972	0	-483170	126
SC-17-X-116-D1	SC-17-X-116-F10		Second Degree	0.367319	5.10147	0.899953	0.243487	0.00463805	N/A	0.571429	500204	135333	0.100047	0.866353	0.933553		404524	0.755396	0.231429	0.013175	0	0	0	0	0	0	0.128889	0	0	0.064445	0	0	0.013175	0	0.013175	0.128889	0	-431442	125
SC-17-X-116-D1	SC-17-X-116-G4		Second Degree	0.307948	4.49694	0.900242	0.243565	0.0052789	N/A	0.619048	649035	175600	0.0997585	0.861999	0.938484		525254	0.772801	0.191713	0.035486	0	0	0	0	0	0	0.131342	0	0	0.065671	0	0	0.035486	0	0.035486	0.131342	0	-577632	33
SC-17-X-116-D1	SC-17-X-116-H10		Second Degree	0.154972	4.85601	0.903351	0.244406	0.00506179	N/A	0.666667	666502	180325	0.0966494	0.866681	0.94002		539431	0.79839	0.168957	0.032653	0	0	0	0	0	0	0.117132	0	0	0.058566	0	0	0.032653	0	0.032653	0.117132	0	-594870	73
SC-17-X-116-D1	SC-2015-PB-X153-B7		Second Degree	2.40732	2.89641	0.863698	0.233678	0.0047824	N/A	0.380952	447283	121015	0.136302	0.829052	0.898343		361479	0.68852	0.243127	0.068354	0	0	0	0	0	0	0.189917	0	0	0.094959	0	0	0.068354	0	0.068354	0.189917	0	-381209	73
SC-17-X-116-D1	SC-2015-PB-X153-D1		Second Degree	0.00563869	5.63042	0.906156	0.245165	0.0045004	N/A	0.571429	588926	159337	0.0938438	0.873554	0.938759		476587	0.77194	0.212725	0.015335	0	0	0	0	0	0	0.121698	0	0	0.060849	0	0	0.015335	0	0.015335	0.121698	0	-520192	109
SC-17-X-116-D1	SC-2015-PB-X153-H1		Second Degree	0.0393358	5.25394	0.905553	0.245002	0.00479184	N/A	0.666667	482625	130577	0.0944467	0.870839	0.940267		390132	0.786122	0.205289	0.008589	0	0	0	0	0	0	0.111234	0	0	0.055617	0	0	0.008589	0	0.008589	0.111234	0	-417026	241
SC-17-X-116-D11	SC-17-X-116-G4		Second Degree	0.369761	6.48747	0.901195	0.243823	0.00369894	N/A	0.619048	986496	266901	0.0988053	0.874398	0.927991		798646	0.705824	0.293302	0.000875	0	0	0	0	0	0	0.147526	0	0	0.073763	0	0	0.000875	0	0.000875	0.147526	0	-912664	77
SC-17-X-116-D11	SC-2015-PB-X153-H8		Second Degree	0.485317	5.58574	0.898756	0.243163	0.00417794	N/A	0.380952	643417	174080	0.101244	0.868489	0.929022		520099	0.682254	0.316303	0.001443	0	0	0	0	0	0	0.159595	0	0	0.079797	0	0	0.001443	0	0.001443	0.159595	0	-574067	149
SC-17-X-116-D2	SC-2015-PB-X153-B7		Second Degree	0.0841106	5.59006	0.90486	0.244814	0.00447017	N/A	0.619048	436249	118029	0.0951397	0.872477	0.937244		352048	0.799	0.19469	0.00631	0	0	0	0	0	0	0.103655	0	0	0.051827	0	0	0.00631	0	0.00631	0.103655	0	-372079	117
SC-17-X-116-D2	SC-2015-PB-X153-D1		Second Degree	0.191365	5.75498	0.903233	0.244374	0.00426557	N/A	0.47619	573056	155043	0.0967671	0.872332	0.934134		462755	0.762083	0.215785	0.022132	0	0	0	0	0	0	0.130024	0	0	0.065012	0	0	0.022132	0	0.022132	0.130024	0	-504714	121
SC-17-X-116-D2	SC-2015-PB-X153-F12		Second Degree	0.3995	5.69666	0.900106	0.243528	0.00416073	N/A	0.52381	329810	89231.7	0.0998937	0.869964	0.930248		265985	0.732672	0.259425	0.007903	0	0	0	0	0	0	0.137615	0	0	0.068808	0	0	0.007903	0	0.007903	0.137615	0	-278119	190
SC-17-X-116-D5	SC-17-X-116-E9		Second Degree	1.69336	3.9525	0.878132	0.237583	0.00449258	N/A	0.571429	869495	235246	0.121868	0.845586	0.910678		704128	0.701223	0.270511	0.028266	0	0	0	0	0	0	0.163521	0	0	0.081761	0	0	0.028266	0	0.028266	0.163521	0	-781598	53
SC-17-X-116-D5	SC-17-X-116-H10		Second Degree	0.187757	5.07598	0.902906	0.244286	0.00481873	N/A	0.571429	1040827	281601	0.0970941	0.867997	0.937815		842883	0.741081	0.256549	0.00237	0	0	0	0	0	0	0.130644	0	0	0.065322	0	0	0.00237	0	0.00237	0.130644	0	-964330	117
SC-17-X-116-D5	SC-2015-PB-X153-B7		Second Degree	0.0998277	5.57547	0.904601	0.244744	0.00446928	N/A	0.571429	696842	188534	0.095399	0.872224	0.936978		563659	0.790693	0.194729	0.014578	0	0	0	0	0	0	0.111942	0	0	0.055971	0	0	0.014578	0	0.014578	0.111942	0	-620379	61
SC-17-X-116-D7	SC-2015-PB-X153-H1		Second Degree	0.386405	3.83729	0.897673	0.24287	0.00600529	N/A	0.857143	581192	157244	0.102327	0.854169	0.941178		469757	0.746306	0.217402	0.036292	0	0	0	0	0	0	0.144993	0	0	0.072497	0	0	0.036292	0	0.036292	0.144993	0	-511783	85
SC-17-X-116-E6	SC-2015-PB-X153-A7		Second Degree	2.4301	4.45976	0.873184	0.236244	0.00368143	N/A	0.380952	737936	199652	0.126816	0.846514	0.899853		597438	0.594657	0.404935	0.000408	0	0	0	0	0	0	0.202875	0	0	0.101438	0	0	0.000408	0	0.000408	0.202875	0	-667029	85
SC-17-X-116-E7	SC-2015-PB-X153-B7		Second Degree	0.141858	6.23262	0.904164	0.244626	0.00397908	N/A	0.571429	718624	194427	0.0958363	0.875338	0.93299		581150	0.77196	0.227597	0.000443	0	0	0	0	0	0	0.114242	0	0	0.057121	0	0	0.000443	0	0.000443	0.114242	0	-645250	86
SC-17-X-116-E8	SC-17-X-116-E9		Second Degree	0.570757	6.24751	0.898402	0.243067	0.00372008	N/A	0.428571	871706	235844	0.101598	0.871453	0.925352		705822	0.760068	0.233302	0.006629	0	0	0	0	0	0	0.12328	0	0	0.06164	0	0	0.006629	0	0.006629	0.12328	0	-786873	101
SC-17-X-116-E8	SC-17-X-116-F10		Second Degree	1.06765	6.23659	0.892547	0.241483	0.00347257	N/A	0.52381	782064	211591	0.107453	0.86739	0.917703		633124	0.707659	0.275631	0.01671	0	0	0	0	0	0	0.154525	0	0	0.077263	0	0	0.01671	0	0.01671	0.154525	0	-703619	93
SC-17-X-116-E8	SC-17-X-116-G8		Second Degree	4.82166	0.508216	0.821439	0.222244	0.00475893	N/A	0.333333	923722	249917	0.178561	0.786964	0.855915		747640	0.383846	0.607547	0.008607	0	0	0	0	0	0	0.31238	0	0	0.15619	0	0	0.008607	0	0.008607	0.31238	0	-838296	85
SC-17-X-116-E8	SC-17-X-116-H2		Second Degree	0.909423	4.33659	0.889998	0.240793	0.00483501	N/A	0.47619	980285	265221	0.110002	0.854971	0.925025		793491	0.709929	0.275503	0.014568	0	0	0	0	0	0	0.152319	0	0	0.07616	0	0	0.014568	0	0.014568	0.152319	0	-901962	77
SC-17-X-116-E8	SC-17-X-116-H3		Second Degree	2.43984	3.20715	0.865744	0.234231	0.00449169	N/A	0.47619	1033662	279662	0.134256	0.833205	0.898284		837192	0.596893	0.395454	0.007653	0	0	0	0	0	0	0.20538	0	0	0.10269	0	0	0.007653	0	0.007653	0.20538	0	-956131	101
SC-17-X-116-E8	SC-17-X-116-H8		Second Degree	0.400156	4.60469	0.898754	0.243162	0.00506799	N/A	0.619048	977524	264474	0.101246	0.86204	0.935469		791307	0.796118	0.158125	0.045757	0	0	0	0	0	0	0.124819	0	0	0.06241	0	0	0.045757	0	0.045757	0.124819	0	-897913	101
SC-17-X-116-E8	SC-2015-PB-X153-B7		Second Degree	0.0590884	5.86496	0.905315	0.244937	0.00428162	N/A	0.571429	698591	189007	0.0946851	0.874297	0.936333		565181	0.801943	0.187575	0.010482	0	0	0	0	0	0	0.104269	0	0	0.052135	0	0	0.010482	0	0.010482	0.104269	0	-623254	77
SC-17-X-116-E8	SC-2015-PB-X153-G1		Second Degree	0.182578	4.74935	0.902779	0.244251	0.00514293	N/A	0.619048	277542	75090.3	0.0972206	0.865522	0.940037		224790	0.782107	0.161163	0.056731	0	0	0	0	0	0	0.137312	0	0	0.068656	0	0	0.056731	0	0.056731	0.137312	0	-241005	21
SC-17-X-116-E9	SC-17-X-116-F2		Second Degree	0.0942686	5.52343	0.904677	0.244765	0.00451511	N/A	0.571429	906581	245280	0.0953232	0.871968	0.937386		734123	0.809981	0.169963	0.020057	0	0	0	0	0	0	0.105038	0	0	0.052519	0	0	0.020057	0	0.020057	0.105038	0	-823483	129
SC-17-X-116-E9	SC-17-X-116-H12		Second Degree	0.734557	4.23777	0.8924	0.241443	0.00510114	N/A	0.52381	1006191	272230	0.1076	0.855446	0.929355		815248	0.778674	0.179337	0.041989	0	0	0	0	0	0	0.131657	0	0	0.065829	0	0	0.041989	0	0.041989	0.131657	0	-932756	37
SC-17-X-116-E9	SC-17-X-116-H8		Second Degree	0.289506	4.84876	0.900968	0.243761	0.0049364	N/A	0.619048	844712	228541	0.0990322	0.865207	0.936729		683786	0.805152	0.178288	0.01656	0	0	0	0	0	0	0.105704	0	0	0.052852	0	0	0.01656	0	0.01656	0.105704	0	-756736	134
SC-17-X-116-E9	SC-2015-PB-X153-B7		Second Degree	2.45218	2.54742	0.860268	0.23275	0.00507331	N/A	0.47619	603292	163224	0.139732	0.823515	0.897021		488112	0.672775	0.283307	0.043919	0	0	0	0	0	0	0.185572	0	0	0.092786	0	0	0.043919	0	0.043919	0.185572	0	-523162	13
SC-17-X-116-E9	SC-2015-PB-X153-H3		Second Degree	0.276084	4.4742	0.900801	0.243716	0.00533958	N/A	0.619048	732192	198098	0.0991987	0.862119	0.939483		592630	0.793364	0.186416	0.020221	0	0	0	0	0	0	0.113428	0	0	0.056714	0	0	0.020221	0	0.020221	0.113428	0	-649937	85
SC-17-X-116-F10	SC-17-X-116-F4		Second Degree	0.238053	5.50624	0.902365	0.244139	0.0044156	N/A	0.619048	853034	230792	0.0976352	0.870377	0.934353		690711	0.74336	0.214339	0.042302	0	0	0	0	0	0	0.149471	0	0	0.074735	0	0	0.042302	0	0.042302	0.149471	0	-781879	49
SC-17-X-116-F3	SC-17-X-116-G4		Second Degree	0.0372564	5.84404	0.905656	0.24503	0.00431274	N/A	0.714286	934638	252871	0.0943439	0.874413	0.936899		757200	0.747708	0.24788	0.004412	0	0	0	0	0	0	0.128352	0	0	0.064176	0	0	0.004412	0	0.004412	0.128352	0	-859452	157
SC-17-X-116-F4	SC-17-X-116-G4		Second Degree	1.85202	3.12357	0.871354	0.235749	0.00509779	N/A	0.52381	1109332	300135	0.128646	0.834424	0.908285		898434	0.602747	0.392064	0.005189	0	0	0	0	0	0	0.201221	0	0	0.100611	0	0	0.005189	0	0.005189	0.201221	0	-1.04176e+06	93
SC-17-X-116-F8	SC-2015-PB-X153-F3		Second Degree	1.5621	5.7394	0.886193	0.239764	0.00347387	N/A	0.428571	569936	154199	0.113807	0.861027	0.911359		460644	0.627456	0.369676	0.002868	0	0	0	0	0	0	0.187706	0	0	0.093853	0	0	0.002868	0	0.002868	0.187706	0	-499987	161
SC-17-X-116-G11	SC-2015-PB-X153-B7		Second Degree	1.04515	5.42056	0.891096	0.24109	0.00392293	N/A	0.47619	758973	205344	0.108904	0.862677	0.919515		613967	0.74035	0.233347	0.026303	0	0	0	0	0	0	0.142977	0	0	0.071488	0	0	0.026303	0	0.026303	0.142977	0	-685360	93
SC-17-X-116-G12	SC-2015-PB-X153-D4		Second Degree	0.159343	5.63465	0.903672	0.244493	0.00437773	N/A	0.571429	632620	171158	0.0963283	0.871958	0.935386		511142	0.73223	0.265838	0.001932	0	0	0	0	0	0	0.134851	0	0	0.067426	0	0	0.001932	0	0.001932	0.134851	0	-567112	121
SC-17-X-116-G12	SC-2015-PB-X153-H12		Second Degree	1.69977	4.14688	0.878994	0.237816	0.0043383	N/A	0.571429	740450	200332	0.121006	0.847566	0.910423		598714	0.645892	0.353457	0.000651	0	0	0	0	0	0	0.17738	0	0	0.08869	0	0	0.000651	0	0.000651	0.17738	0	-667475	117
SC-17-X-116-G12	SC-2015-PB-X153-H2		Second Degree	0.961908	4.47332	0.889658	0.240701	0.00466669	N/A	0.714286	918362	248467	0.110342	0.855851	0.923466		742683	0.689883	0.309036	0.001081	0	0	0	0	0	0	0.155599	0	0	0.077799	0	0	0.001081	0	0.001081	0.155599	0	-845205	93
SC-17-X-116-G4	SC-17-X-116-H12		Second Degree	1.05835	4.60003	0.888715	0.240446	0.00448264	N/A	0.571429	1173577	317517	0.111285	0.856241	0.921189		950393	0.693267	0.306089	0.000644	0	0	0	0	0	0	0.153689	0	0	0.076844	0	0	0.000644	0	0.000644	0.153689	0	-1.11324e+06	109
SC-17-X-116-G4	SC-17-X-116-H3		Second Degree	0.158461	5.04029	0.903392	0.244417	0.00487897	N/A	0.571429	1041498	281782	0.0966076	0.868047	0.938737		843796	0.741265	0.258509	0.000226	0	0	0	0	0	0	0.12948	0	0	0.06474	0	0	0.000226	0	0.000226	0.12948	0	-969815	65
SC-17-X-116-G4	SC-2015-PB-X153-D1		Second Degree	0.175793	4.52685	0.902745	0.244242	0.00539368	N/A	0.666667	926515	250673	0.0972545	0.863672	0.941819		749830	0.779515	0.178687	0.041799	0	0	0	0	0	0	0.131142	0	0	0.065571	0	0	0.041799	0	0.041799	0.131142	0	-853284	53
SC-17-X-116-G6	SC-2015-PB-X153-B7		Second Degree	0.369336	6.01461	0.900826	0.243723	0.00397317	N/A	0.428571	662564	179260	0.0991738	0.872043	0.929609		535855	0.755542	0.230267	0.014191	0	0	0	0	0	0	0.129324	0	0	0.064662	0	0	0.014191	0	0.014191	0.129324	0	-587791	113
SC-17-X-116-G6	SC-2015-PB-X153-H8		Second Degree	0.160644	5.87596	0.903755	0.244515	0.00420178	N/A	0.52381	629024	170185	0.0962448	0.873316	0.934194		508247	0.743475	0.236641	0.019884	0	0	0	0	0	0	0.138205	0	0	0.069102	0	0	0.019884	0	0.019884	0.138205	0	-557991	117
SC-17-X-116-G7	SC-17-X-116-H2		Second Degree	0.745006	5.78934	0.895561	0.242298	0.00388172	N/A	0.666667	1001253	270894	0.104439	0.867441	0.923682		810608	0.719171	0.264751	0.016078	0	0	0	0	0	0	0.148454	0	0	0.074227	0	0	0.016078	0	0.016078	0.148454	0	-925836	85
SC-17-X-116-H2	SC-2015-PB-X153-D1		Second Degree	0.0524714	5.78752	0.905408	0.244962	0.00434324	N/A	0.666667	893929	241857	0.0945923	0.873944	0.936872		723561	0.787003	0.163486	0.04951	0	0	0	0	0	0	0.131253	0	0	0.065627	0	0	0.04951	0	0.04951	0.131253	0	-819499	101
SC-17-X-116-H4	SC-2015-PB-X153-G8		Second Degree	2.04584	5.45956	0.880695	0.238276	0.0033795	N/A	0.380952	559682	151425	0.119305	0.856213	0.905178		452381	0.578192	0.408791	0.013017	0	0	0	0	0	0	0.217412	0	0	0.108706	0	0	0.013017	0	0.013017	0.217412	0	-495593	13
SC-17-X-116-H5	SC-17-X-116-H8		Second Degree	0.387322	5.03532	0.899554	0.243379	0.00467752	N/A	0.47619	884971	239433	0.100446	0.865668	0.933439		716395	0.770266	0.211822	0.017911	0	0	0	0	0	0	0.123823	0	0	0.061911	0	0	0.017911	0	0.017911	0.123823	0	-801832	53
SC-17-X-116-H7	SC-2015-PB-X153-B7		Second Degree	0.586528	3.87227	0.893918	0.241854	0.00568865	N/A	0.619048	522357	141326	0.106082	0.852707	0.935128		422427	0.72669	0.254032	0.019278	0	0	0	0	0	0	0.146294	0	0	0.073147	0	0	0.019278	0	0.019278	0.146294	0	-454331	21
SC-17-X-116-H8	SC-2015-PB-X153-B7		Second Degree	0.433327	5.1416	0.898963	0.243219	0.00454975	N/A	0.428571	677090	183190	0.101037	0.866003	0.931923		547738	0.79531	0.19377	0.01092	0	0	0	0	0	0	0.107805	0	0	0.053902	0	0	0.01092	0	0.01092	0.107805	0	-599862	161
SC-2013-PB-X140-A10	SC-2013-PB-X140-B4		Second Degree	1.25845	4.59868	0.886107	0.239741	0.00433054	N/A	0.47619	1377193	372606	0.113893	0.854735	0.917479		1115248	0.539183	0.439987	0.02083	0	0	0	0	0	0	0.240823	0	0	0.120412	0	0	0.02083	0	0.02083	0.240823	0	-1.36625e+06	85
SC-2013-PB-X140-A5	SC-2013-PB-X140-F3		Second Degree	0.66048	5.835	0.896717	0.242611	0.00390495	N/A	0.571429	1250095	338219	0.103283	0.868428	0.925006		1012997	0.561494	0.4262	0.012306	0	0	0	0	0	0	0.225406	0	0	0.112703	0	0	0.012306	0	0.012306	0.225406	0	-1.22222e+06	77
SC-2013-PB-X140-A5	SC-2013-PB-X140-G9		Second Degree	3.77489	2.49673	0.849822	0.229923	0.00404433	N/A	0.285714	954818	258331	0.150178	0.820523	0.879121		773421	0.400127	0.566711	0.033162	0	0	0	0	0	0	0.316518	0	0	0.158259	0	0	0.033162	0	0.033162	0.316518	0	-899265	85
SC-2013-PB-X140-A9	SC-2013-PB-X140-D11		Second Degree	1.79457	4.66867	0.88022	0.238148	0.00392443	N/A	0.285714	940467	254448	0.11978	0.85179	0.90865		761538	0.4919	0.507462	0.000638	0	0	0	0	0	0	0.254369	0	0	0.127184	0	0	0.000638	0	0.000638	0.254369	0	-883781	53
SC-2013-PB-X140-B1	SC-2013-PB-X140-B3		Second Degree	3.11963	3.00755	0.858518	0.232276	0.00413967	N/A	0.380952	1020583	276124	0.141482	0.828528	0.888507		827145	0.428972	0.536746	0.034282	0	0	0	0	0	0	0.302655	0	0	0.151327	0	0	0.034282	0	0.034282	0.302655	0	-960522	81
SC-2013-PB-X140-B2	SC-2013-PB-X140-B5		Second Degree	0.478854	5.47834	0.898714	0.243151	0.0042578	N/A	0.52381	1245298	336921	0.101286	0.867869	0.929559		1009364	0.570079	0.415656	0.014264	0	0	0	0	0	0	0.222093	0	0	0.111046	0	0	0.014264	0	0.014264	0.222093	0	-1.21734e+06	77
SC-2013-PB-X140-B3	SC-2013-PB-X140-F11		Second Degree	2.0292	4.04319	0.874922	0.236714	0.00417702	N/A	0.285714	569408	154056	0.125078	0.844662	0.905182		461146	0.515065	0.437948	0.046988	0	0	0	0	0	0	0.265961	0	0	0.132981	0	0	0.046988	0	0.046988	0.265961	0	-514748	141
SC-2013-PB-X140-B4	SC-2013-PB-X140-D2		Second Degree	0.794786	5.68747	0.894755	0.24208	0.00391291	N/A	0.52381	993955	268919	0.105245	0.866409	0.923102		804600	0.576019	0.416341	0.007639	0	0	0	0	0	0	0.21581	0	0	0.107905	0	0	0.007639	0	0.007639	0.21581	0	-938977	101
SC-2013-PB-X140-B4	SC-2013-PB-X140-E10		Second Degree	1.65651	4.49585	0.881008	0.238361	0.00412273	N/A	0.428571	1145154	309827	0.118992	0.851141	0.910875		926627	0.52886	0.454832	0.016308	0	0	0	0	0	0	0.243724	0	0	0.121862	0	0	0.016308	0	0.016308	0.243724	0	-1.09664e+06	77
SC-2013-PB-X140-B4	SC-2013-PB-X140-G12		Second Degree	0.693008	6.57482	0.897311	0.242772	0.00348997	N/A	0.52381	1212703	328103	0.102689	0.872028	0.922593		982358	0.598036	0.393424	0.00854	0	0	0	0	0	0	0.205252	0	0	0.102626	0	0	0.00854	0	0.00854	0.205252	0	-1.17337e+06	117
SC-2013-PB-X140-B5	SC-2013-PB-X140-D5		Second Degree	2.32336	3.78811	0.87061	0.235548	0.00415032	N/A	0.333333	998002	270014	0.12939	0.840543	0.900676		808500	0.458784	0.537281	0.003935	0	0	0	0	0	0	0.272576	0	0	0.136288	0	0	0.003935	0	0.003935	0.272576	0	-945790	137
SC-2013-PB-X140-B6	SC-2013-PB-X140-C4		Second Degree	0.887975	5.50995	0.893238	0.24167	0.00396449	N/A	0.428571	1259954	340887	0.106762	0.864518	0.921959		1020706	0.564731	0.408791	0.026478	0	0	0	0	0	0	0.230874	0	0	0.115437	0	0	0.026478	0	0.026478	0.230874	0	-1.23108e+06	81
SC-2013-PB-X140-C1	SC-2013-PB-X140-D10		Second Degree	5.84895	0.823808	0.824074	0.222957	0.0038012	N/A	0.285714	1527979	413402	0.175926	0.796537	0.851612		1238269	0.303638	0.674431	0.021931	0	0	0	0	0	0	0.359147	0	0	0.179573	0	0	0.021931	0	0.021931	0.359147	0	-1.535e+06	73
SC-2013-PB-X140-C10	SC-2013-PB-X140-G6		Second Degree	0.0113104	6.3853	0.906084	0.245145	0.0039653	N/A	0.571429	989588	267738	0.0939158	0.877358	0.93481		802306	0.604219	0.37878	0.017001	0	0	0	0	0	0	0.206391	0	0	0.103195	0	0	0.017001	0	0.017001	0.206391	0	-954476	105
SC-2013-PB-X140-C12	SC-2013-PB-X140-D4		Second Degree	3.72867	2.71408	0.851993	0.230511	0.00393691	N/A	0.285714	1175129	317937	0.148007	0.823473	0.880514		951900	0.404215	0.57917	0.016615	0	0	0	0	0	0	0.3062	0	0	0.1531	0	0	0.016615	0	0.016615	0.3062	0	-1.13334e+06	101
SC-2013-PB-X140-C2	SC-2013-PB-X140-F7		Second Degree	3.66547	2.51742	0.850671	0.230153	0.00410237	N/A	0.285714	836456	226307	0.149329	0.820952	0.88039		677916	0.380088	0.605459	0.014453	0	0	0	0	0	0	0.317183	0	0	0.158591	0	0	0.014453	0	0.014453	0.317183	0	-769622	105
SC-2013-PB-X140-C2	SC-2013-PB-X140-G11		Second Degree	0.683045	5.49689	0.895888	0.242387	0.00410433	N/A	0.571429	788735	213396	0.104112	0.866155	0.925621		639137	0.567558	0.422164	0.010278	0	0	0	0	0	0	0.22136	0	0	0.11068	0	0	0.010278	0	0.010278	0.22136	0	-726765	129
SC-2013-PB-X140-C5	SC-2013-PB-X140-G12		Second Degree	1.52292	5.99606	0.887262	0.240053	0.0033734	N/A	0.333333	1194820	323264	0.112738	0.862823	0.9117		968501	0.548633	0.439624	0.011743	0	0	0	0	0	0	0.231555	0	0	0.115778	0	0	0.011743	0	0.011743	0.231555	0	-1.15375e+06	97
SC-2013-PB-X140-D1	SC-2013-PB-X140-D9		Second Degree	2.10084	3.54563	0.871369	0.235753	0.0044921	N/A	0.380952	1228497	332376	0.128631	0.838827	0.903912		995844	0.487963	0.478419	0.033618	0	0	0	0	0	0	0.272828	0	0	0.136414	0	0	0.033618	0	0.033618	0.272828	0	-1.19317e+06	89
SC-2013-PB-X140-D1	SC-2013-PB-X140-F1		Second Degree	2.30221	5.56465	0.878814	0.237767	0.00322423	N/A	0.380952	940545	254469	0.121186	0.855457	0.902172		762369	0.48546	0.513075	0.001465	0	0	0	0	0	0	0.258002	0	0	0.129001	0	0	0.001465	0	0.001465	0.258002	0	-885989	73
SC-2013-PB-X140-D2	SC-2013-PB-X140-E10		Second Degree	1.98975	4.10888	0.875663	0.236915	0.00415905	N/A	0.52381	889155	240565	0.124337	0.845533	0.905793		719391	0.515225	0.454529	0.030246	0	0	0	0	0	0	0.25751	0	0	0.128755	0	0	0.030246	0	0.030246	0.25751	0	-821632	89
SC-2013-PB-X140-D2	SC-2013-PB-X140-G12		Second Degree	4.36544	2.42027	0.845938	0.228873	0.00373793	N/A	0.238095	941585	254750	0.154062	0.818859	0.873017		762924	0.381268	0.612172	0.006559	0	0	0	0	0	0	0.312646	0	0	0.156323	0	0	0.006559	0	0.006559	0.312646	0	-874598	129
SC-2013-PB-X140-D3	SC-2013-PB-X140-E12		Second Degree	1.12327	5.84488	0.891137	0.241102	0.00364006	N/A	0.380952	1045742	282931	0.108863	0.864767	0.917507		847128	0.538455	0.455049	0.006496	0	0	0	0	0	0	0.234021	0	0	0.11701	0	0	0.006496	0	0.006496	0.234021	0	-995599	121
SC-2013-PB-X140-D6	SC-2013-PB-X140-E1		Second Degree	1.72637	4.93713	0.881961	0.238619	0.00380649	N/A	0.285714	444839	120353	0.118039	0.854386	0.909537		360687	0.526232	0.4487	0.025068	0	0	0	0	0	0	0.249418	0	0	0.124709	0	0	0.025068	0	0.025068	0.249418	0	-403552	149
SC-2013-PB-X140-D6	SC-2013-PB-X140-E4		Second Degree	3.11451	2.70557	0.856081	0.231617	0.0043581	N/A	0.285714	883109	238929	0.143919	0.82451	0.887653		716095	0.412279	0.568553	0.019168	0	0	0	0	0	0	0.303445	0	0	0.151722	0	0	0.019168	0	0.019168	0.303445	0	-822565	85
SC-2013-PB-X140-D6	SC-2013-PB-X140-E7		Second Degree	2.93547	3.70355	0.864798	0.233975	0.00382052	N/A	0.285714	578185	156431	0.135202	0.837121	0.892475		467945	0.460201	0.51434	0.02546	0	0	0	0	0	0	0.28263	0	0	0.141315	0	0	0.02546	0	0.02546	0.28263	0	-525917	101
SC-2013-PB-X140-D6	SC-2013-PB-X140-H1		Second Degree	2.55259	4.16602	0.870632	0.235554	0.00377526	N/A	0.380952	865718	234224	0.129368	0.843282	0.897981		701092	0.471247	0.502787	0.025966	0	0	0	0	0	0	0.27736	0	0	0.13868	0	0	0.025966	0	0.025966	0.27736	0	-808204	57
SC-2013-PB-X140-D9	SC-2013-PB-X140-F1		Second Degree	0.98698	6.32319	0.893592	0.241766	0.00346975	N/A	0.52381	884170	239216	0.106408	0.868456	0.918729		716794	0.551436	0.440579	0.007985	0	0	0	0	0	0	0.228275	0	0	0.114137	0	0	0.007985	0	0.007985	0.228275	0	-823622	117
SC-2013-PB-X140-E1	SC-2013-PB-X140-E7		Second Degree	2.56355	4.09914	0.870179	0.235431	0.00380695	N/A	0.380952	211408	57197.5	0.129821	0.8426	0.897758		171002	0.455258	0.542975	0.001767	0	0	0	0	0	0	0.273254	0	0	0.136627	0	0	0.001767	0	0.001767	0.273254	0	-178273	133
SC-2013-PB-X140-E10	SC-2013-PB-X140-G12		Second Degree	2.34913	4.65445	0.874804	0.236683	0.00362165	N/A	0.380952	1083092	293036	0.125196	0.848568	0.901041		877415	0.510183	0.473303	0.016514	0	0	0	0	0	0	0.253165	0	0	0.126583	0	0	0.016514	0	0.016514	0.253165	0	-1.0264e+06	93
SC-2013-PB-X140-E12	SC-2013-PB-X140-G4		Second Degree	1.56224	6.03579	0.886974	0.239975	0.0033383	N/A	0.190476	879658	237996	0.113026	0.86279	0.911158		712960	0.550014	0.445877	0.004109	0	0	0	0	0	0	0.227047	0	0	0.113524	0	0	0.004109	0	0.004109	0.227047	0	-813915	109
SC-2013-PB-X140-E4	SC-2013-PB-X140-H1		Second Degree	0.208452	6.17047	0.903186	0.244361	0.0039763	N/A	0.52381	627775	169848	0.0968136	0.874381	0.931992		508250	0.605399	0.37399	0.020611	0	0	0	0	0	0	0.207606	0	0	0.103803	0	0	0.020611	0	0.020611	0.207606	0	-565269	145
SC-2013-PB-X140-F3	SC-2013-PB-X140-G9		Second Degree	1.87284	3.68645	0.874667	0.236645	0.00456254	N/A	0.380952	896151	242458	0.125333	0.841614	0.90772		725969	0.472003	0.517358	0.010638	0	0	0	0	0	0	0.269317	0	0	0.134659	0	0	0.010638	0	0.010638	0.269317	0	-836620	93
SC-2013-PB-X140-F7	SC-2013-PB-X140-G11		Second Degree	1.28209	4.20271	0.884336	0.239261	0.00462451	N/A	0.47619	655781	177425	0.115664	0.850834	0.917837		531139	0.531895	0.443584	0.02452	0	0	0	0	0	0	0.246313	0	0	0.123156	0	0	0.02452	0	0.02452	0.246313	0	-590712	113
SC-2013-PB-X140-F7	SC-2013-PB-X140-G5		Second Degree	1.66935	5.31957	0.883857	0.239132	0.00362925	N/A	0.428571	387945	104960	0.116143	0.857566	0.910149		313926	0.501745	0.49682	0.001435	0	0	0	0	0	0	0.249845	0	0	0.124922	0	0	0.001435	0	0.001435	0.249845	0	-339267	109
SC-2013-PB-X140-G11	SC-2013-PB-X140-G5		Second Degree	0.229395	7.13271	0.903329	0.2444	0.00344528	N/A	0.666667	367275	99368	0.0966711	0.87837	0.928288		296947	0.586283	0.413472	0.000245	0	0	0	0	0	0	0.206981	0	0	0.103491	0	0	0.000245	0	0.000245	0.206981	0	-320608	17
SC-2013-PB-X140-H1	SC-2013-PB-X140-H11		Second Degree	1.99269	5.15754	0.880123	0.238121	0.00354737	N/A	0.333333	656648	177659	0.119877	0.854424	0.905821		531016	0.512006	0.474658	0.013336	0	0	0	0	0	0	0.250665	0	0	0.125332	0	0	0.013336	0	0.013336	0.250665	0	-591682	209
SC-2013-PB-X140-H6	SC-2013-PB-X140-H9		Second Degree	2.10351	5.06968	0.878758	0.237752	0.00353601	N/A	0.52381	918679	248553	0.121242	0.853142	0.904374		744318	0.485777	0.51032	0.003903	0	0	0	0	0	0	0.259063	0	0	0.129532	0	0	0.003903	0	0.003903	0.259063	0	-856338	101
SC-2015-PB-X153-A1	SC-2015-PB-X153-F3		Second Degree	3.47934	3.34758	0.85847	0.232263	0.00371537	N/A	0.285714	622057	168301	0.14153	0.831555	0.885386		502370	0.545208	0.409772	0.04502	0	0	0	0	0	0	0.249906	0	0	0.124953	0	0	0.04502	0	0.04502	0.249906	0	-552328	49
SC-2015-PB-X153-A10	SC-2015-PB-X153-C8		Second Degree	2.9923	3.70787	0.864381	0.233862	0.00378565	N/A	0.47619	448567	121362	0.135619	0.836957	0.891806		362361	0.501602	0.497932	0.000466	0	0	0	0	0	0	0.249432	0	0	0.124716	0	0	0.000466	0	0.000466	0.249432	0	-390559	81
SC-2015-PB-X153-A10	SC-2015-PB-X153-D8		Second Degree	1.34841	5.04295	0.886471	0.239839	0.00396856	N/A	0.619048	614929	166372	0.113529	0.857721	0.915221		497075	0.556141	0.432929	0.01093	0	0	0	0	0	0	0.227395	0	0	0.113697	0	0	0.01093	0	0.01093	0.227395	0	-550943	145
SC-2015-PB-X153-A2	SC-2015-PB-X153-H8		Second Degree	1.17726	3.907	0.884542	0.239317	0.00498883	N/A	0.428571	383792	103837	0.115458	0.848401	0.920683		310004	0.675125	0.287257	0.037618	0	0	0	0	0	0	0.181247	0	0	0.090623	0	0	0.037618	0	0.037618	0.181247	0	-328082	21
SC-2015-PB-X153-A4	SC-2015-PB-X153-H4		Second Degree	3.43119	4.21588	0.864185	0.233809	0.00331689	N/A	0.333333	577265	156182	0.135815	0.840156	0.888214		466512	0.517576	0.441139	0.041285	0	0	0	0	0	0	0.261855	0	0	0.130927	0	0	0.041285	0	0.041285	0.261855	0	-511346	121
SC-2015-PB-X153-A8	SC-2015-PB-X153-B7		Second Degree	0.405857	5.5198	0.899829	0.243453	0.00428046	N/A	0.47619	449064	121496	0.100171	0.86882	0.930838		363034	0.755096	0.240118	0.004786	0	0	0	0	0	0	0.124845	0	0	0.062422	0	0	0.004786	0	0.004786	0.124845	0	-385997	157
SC-2015-PB-X153-B10	SC-2015-PB-X153-C8		Second Degree	2.32733	4.30615	0.873358	0.236291	0.00382371	N/A	0.333333	448637	121381	0.126642	0.845658	0.901059		362660	0.534774	0.442505	0.022721	0	0	0	0	0	0	0.243973	0	0	0.121987	0	0	0.022721	0	0.022721	0.243973	0	-391759	193
SC-2015-PB-X153-B10	SC-2015-PB-X153-D8		Second Degree	1.19092	4.78335	0.887562	0.240134	0.00424563	N/A	0.619048	613224	165911	0.112438	0.856805	0.918319		495383	0.542094	0.456729	0.001177	0	0	0	0	0	0	0.229542	0	0	0.114771	0	0	0.001177	0	0.001177	0.229542	0	-550347	101
SC-2015-PB-X153-B6	SC-2015-PB-X153-D12		Second Degree	0.463951	6.04353	0.899566	0.243382	0.00389774	N/A	0.333333	603878	163382	0.100434	0.871329	0.927803		488118	0.685098	0.294309	0.020593	0	0	0	0	0	0	0.167748	0	0	0.083874	0	0	0.020593	0	0.020593	0.167748	0	-534853	134
SC-2015-PB-X153-B7	SC-2015-PB-X153-C4		Second Degree	0.107106	6.43832	0.904716	0.244775	0.00387515	N/A	0.52381	574956	155557	0.0952841	0.876643	0.932789		464626	0.890496	0.000497	0.109008	0	0	0	0	0	0	0.109256	0	0	0.054628	0	0	0.109008	0	0.109008	0.109256	0	-503181	49
SC-2015-PB-X153-B7	SC-2015-PB-X153-D1		Second Degree	2.43976	3.91571	0.870261	0.235453	0.00399098	N/A	0.285714	643427	174082	0.129739	0.841349	0.899173		520309	0.654053	0.319164	0.026783	0	0	0	0	0	0	0.186365	0	0	0.093183	0	0	0.026783	0	0.026783	0.186365	0	-569501	81
SC-2015-PB-X153-B7	SC-2015-PB-X153-D3		Second Degree	0.815832	5.25436	0.89365	0.241781	0.00417854	N/A	0.714286	489008	132303	0.10635	0.863379	0.923921		395547	0.728073	0.257918	0.014009	0	0	0	0	0	0	0.142968	0	0	0.071484	0	0	0.014009	0	0.014009	0.142968	0	-423522	149
SC-2015-PB-X153-B7	SC-2015-PB-X153-D4		Second Degree	0.0225188	5.49556	0.905867	0.245087	0.00459662	N/A	0.571429	419329	113451	0.0941326	0.872568	0.939167		338159	0.816687	0.158708	0.024606	0	0	0	0	0	0	0.10396	0	0	0.05198	0	0	0.024606	0	0.024606	0.10396	0	-359339	22
SC-2015-PB-X153-B7	SC-2015-PB-X153-H2		Second Degree	0.833243	5.99134	0.894804	0.242093	0.00371664	N/A	0.285714	607154	164268	0.105196	0.867879	0.921728		490473	0.739563	0.255415	0.005022	0	0	0	0	0	0	0.13273	0	0	0.066365	0	0	0.005022	0	0.005022	0.13273	0	-534760	113
SC-2015-PB-X153-B7	SC-2015-PB-X153-H3		Second Degree	1.59169	3.53908	0.877166	0.237322	0.00494362	N/A	0.52381	592268	160241	0.122834	0.841353	0.91298		478900	0.693891	0.27776	0.028349	0	0	0	0	0	0	0.167229	0	0	0.083614	0	0	0.028349	0	0.028349	0.167229	0	-519254	121
SC-2015-PB-X153-C1	SC-2015-PB-X153-E9		Second Degree	0.978584	5.79671	0.892709	0.241527	0.00374368	N/A	0.428571	504768	136567	0.107291	0.865589	0.91983		408069	0.628304	0.364093	0.007603	0	0	0	0	0	0	0.189649	0	0	0.094825	0	0	0.007603	0	0.007603	0.189649	0	-443614	137
SC-2015-PB-X153-C1	SC-2015-PB-X153-H6		Second Degree	0.592581	5.35839	0.896915	0.242665	0.00426225	N/A	0.571429	466265	126150	0.103085	0.866037	0.927792		376591	0.654526	0.344067	0.001407	0	0	0	0	0	0	0.173441	0	0	0.08672	0	0	0.001407	0	0.001407	0.173441	0	-407920	117
SC-2015-PB-X153-C5	SC-2015-PB-X153-G11		Second Degree	3.89454	2.49564	0.849113	0.229732	0.0039693	N/A	0.380952	466949	126335	0.150887	0.820358	0.877868		377201	0.502236	0.474101	0.023663	0	0	0	0	0	0	0.260714	0	0	0.130357	0	0	0.023663	0	0.023663	0.260714	0	-403303	109
SC-2015-PB-X153-C8	SC-2015-PB-X153-D8		Second Degree	1.74423	4.58145	0.8804	0.238196	0.00400977	N/A	0.428571	424868	114950	0.1196	0.851351	0.909448		343177	0.559336	0.437503	0.003161	0	0	0	0	0	0	0.221912	0	0	0.110956	0	0	0.003161	0	0.003161	0.221912	0	-369633	165
SC-2015-PB-X153-D1	SC-2015-PB-X153-E6		Second Degree	1.17023	4.15709	0.885656	0.239619	0.00476121	N/A	0.619048	674714	182547	0.114344	0.851164	0.920148		545351	0.644455	0.35403	0.001515	0	0	0	0	0	0	0.17853	0	0	0.089265	0	0	0.001515	0	0.001515	0.17853	0	-605225	105
SC-2015-PB-X153-D2	SC-2015-PB-X153-E11		Second Degree	2.97795	2.79118	0.857857	0.232097	0.00439659	N/A	0.333333	339952	91975.7	0.142143	0.826007	0.889708		274274	0.475067	0.516987	0.007946	0	0	0	0	0	0	0.26644	0	0	0.13322	0	0	0.007946	0	0.007946	0.26644	0	-290377	141
SC-2015-PB-X153-D2	SC-2015-PB-X153-G3		Second Degree	5.47808	1.5611	0.833291	0.225451	0.00360333	N/A	0.190476	320593	86738	0.166709	0.807187	0.859395		258536	0.351798	0.645576	0.002626	0	0	0	0	0	0	0.325414	0	0	0.162707	0	0	0.002626	0	0.002626	0.325414	0	-272715	17
SC-2015-PB-X153-D3	SC-2015-PB-X153-E4		Second Degree	3.53769	2.80832	0.853987	0.23105	0.00399692	N/A	0.238095	470789	127374	0.146013	0.825032	0.882943		380930	0.537914	0.417842	0.044244	0	0	0	0	0	0	0.253165	0	0	0.126583	0	0	0.044244	0	0.044244	0.253165	0	-407994	69
SC-2015-PB-X153-D4	SC-2015-PB-X153-E11		Second Degree	1.43794	5.16989	0.885849	0.239671	0.00383855	N/A	0.428571	367788	99506.8	0.114151	0.858041	0.913657		296429	0.63887	0.357958	0.003172	0	0	0	0	0	0	0.182151	0	0	0.091076	0	0	0.003172	0	0.003172	0.182151	0	-313736	153
SC-2015-PB-X153-E10	SC-2015-PB-X153-E6		Second Degree	0.372821	5.40579	0.900202	0.243554	0.00438938	N/A	0.380952	617617	167099	0.0997985	0.868403	0.932		498836	0.729546	0.245724	0.02473	0	0	0	0	0	0	0.147592	0	0	0.073796	0	0	0.02473	0	0.02473	0.147592	0	-550174	105
SC-2015-PB-X153-E12	SC-2015-PB-X153-F6		Second Degree	3.16716	3.26467	0.860086	0.2327	0.00394359	N/A	0.190476	454069	122851	0.139914	0.831517	0.888654		367238	0.543346	0.451565	0.005089	0	0	0	0	0	0	0.230871	0	0	0.115436	0	0	0.005089	0	0.005089	0.230871	0	-391542	169
SC-2015-PB-X153-E12	SC-2015-PB-X153-G2		Second Degree	2.08776	4.87588	0.878143	0.237586	0.00364242	N/A	0.333333	452969	122553	0.121857	0.851756	0.90453		366131	0.620761	0.355777	0.023462	0	0	0	0	0	0	0.201351	0	0	0.100675	0	0	0.023462	0	0.023462	0.201351	0	-391697	173
SC-2015-PB-X153-E2	SC-2015-PB-X153-F12		Second Degree	0.88741	4.20234	0.889904	0.240768	0.00498345	N/A	0.380952	327419	88584.8	0.110096	0.853803	0.926006		264336	0.706185	0.251464	0.042352	0	0	0	0	0	0	0.168084	0	0	0.084042	0	0	0.042352	0	0.042352	0.168084	0	-278240	133
SC-2015-PB-X153-E7	SC-2015-PB-X153-G7		Second Degree	3.9905	2.89038	0.851881	0.23048	0.00368623	N/A	0.380952	565150	152904	0.148119	0.825176	0.878585		456452	0.433521	0.54482	0.021659	0	0	0	0	0	0	0.294069	0	0	0.147034	0	0	0.021659	0	0.021659	0.294069	0	-499455	125
SC-2015-PB-X153-E9	SC-2015-PB-X153-H6		Second Degree	1.7253	4.61852	0.880753	0.238292	0.0039983	N/A	0.285714	484435	131066	0.119247	0.851788	0.909718		390900	0.591828	0.405089	0.003083	0	0	0	0	0	0	0.205628	0	0	0.102814	0	0	0.003083	0	0.003083	0.205628	0	-422221	21
SC-2015-PB-X153-F11	SC-2015-PB-X153-F7		Second Degree	3.58246	2.91992	0.854599	0.231216	0.0039008	N/A	0.238095	330012	89286.3	0.145401	0.82634	0.882858		266611	0.523623	0.4609	0.015477	0	0	0	0	0	0	0.245927	0	0	0.122964	0	0	0.015477	0	0.015477	0.245927	0	-279704	105
SC-2015-PB-X153-F6	SC-2015-PB-X153-G2		Second Degree	3.41236	2.87404	0.855361	0.231422	0.00403482	N/A	0.47619	490204	132627	0.144639	0.826131	0.884591		396195	0.518464	0.479744	0.001793	0	0	0	0	0	0	0.241664	0	0	0.120832	0	0	0.001793	0	0.001793	0.241664	0	-424484	169
SC-2015-PB-X153-F6	SC-2015-PB-X153-H1		Second Degree	0.207734	5.50181	0.902839	0.244267	0.00444248	N/A	0.714286	528081	142875	0.097161	0.870656	0.935022		426314	0.743	0.246025	0.010975	0	0	0	0	0	0	0.133988	0	0	0.066994	0	0	0.010975	0	0.010975	0.133988	0	-462221	166
SC-2015-PB-X153-F7	SC-2015-PB-X153-G5		Second Degree	0.363292	5.28588	0.900221	0.243559	0.00448995	N/A	0.666667	456189	123424	0.099779	0.867694	0.932748		368756	0.725023	0.270922	0.004054	0	0	0	0	0	0	0.139516	0	0	0.069758	0	0	0.004054	0	0.004054	0.139516	0	-394918	109
SC-2015-PB-X153-G6	SC-2015-PB-X153-H11		Second Degree	0.13306	7.11268	0.904528	0.244725	0.00350061	N/A	0.428571	409583	110815	0.0954716	0.879169	0.929888		330514	0.694943	0.290711	0.014347	0	0	0	0	0	0	0.159702	0	0	0.079851	0	0	0.014347	0	0.014347	0.159702	0	-354937	121
SC-2015-PB-X153-H1	SC-2015-PB-X153-H2		Second Degree	0.362165	4.37146	0.899077	0.24325	0.00535837	N/A	0.666667	654377	177045	0.100923	0.860259	0.937895		528395	0.740605	0.247326	0.012069	0	0	0	0	0	0	0.135732	0	0	0.067866	0	0	0.012069	0	0.012069	0.135732	0	-582192	85
SC-14-LO-21-056-B11	SC-14-LO-21-056-E7		Third Degree	0.112433	3.29272	0.951577	0.257454	0.00372443	N/A	0.714286	133690	36170.5	0.0484227	0.924596	0.978558		108237	0.938121	0.051584	0.010295	0	0	0	0	0	0	0.036087	0	0	0.018044	0	0	0.010295	0	0.010295	0.036087	0	-109207	25
SC-14-LO-21-056-B11	SC-14-LO-21-056-F10		Third Degree	0.661054	2.39783	0.942995	0.255132	0.00414605	N/A	0.714286	125492	33952.5	0.0570051	0.912959	0.97303		101483	0.894509	0.084919	0.020572	0	0	0	0	0	0	0.063031	0	0	0.031516	0	0	0.020572	0	0.020572	0.063031	0	-102282	25
SC-14-LO-21-056-B11	SC-14-LO-21-056-F5		Third Degree	1.79199	0.574205	0.917625	0.248268	0.00535977	N/A	0.809524	84147	22766.4	0.0823748	0.878797	0.956453		67767	0.888634	0.011214	0.100152	0	0	0	0	0	0	0.105759	0	0	0.052879	0	0	0.100152	0	0.100152	0.105759	0	-67555.6	337
SC-14-LO-21-056-B11	SC-17-X-116-A12		Third Degree	0.213263	2.45052	0.949372	0.256857	0.00476099	N/A	0.714286	97926	26494.4	0.0506278	0.914882	0.983863		79147	0.883431	0.092287	0.024282	0	0	0	0	0	0	0.070425	0	0	0.035213	0	0	0.024282	0	0.024282	0.070425	0	-80462.2	25
SC-14-LO-21-056-B11	SC-17-X-116-A4		Third Degree	0.710867	3.31749	0.944853	0.255635	0.00314825	N/A	0.619048	336050	90919.9	0.0551468	0.922046	0.96766		271872	0.880566	0.092357	0.027077	0	0	0	0	0	0	0.073256	0	0	0.036628	0	0	0.027077	0	0.027077	0.073256	0	-295402	66
SC-14-LO-21-056-B11	SC-17-X-116-A5		Third Degree	1.11376	1.38449	0.932227	0.252219	0.00507647	N/A	0.761905	128571	34785.5	0.0677726	0.895452	0.969003		103535	0.889627	0.082015	0.028358	0	0	0	0	0	0	0.069365	0	0	0.034683	0	0	0.028358	0	0.028358	0.069365	0	-104644	26
SC-14-LO-21-056-B11	SC-17-X-116-B10		Third Degree	0.905516	2.64514	0.941171	0.254638	0.00357181	N/A	0.666667	281034	76035.1	0.0588294	0.915295	0.967046		227059	0.866981	0.120757	0.012262	0	0	0	0	0	0	0.072641	0	0	0.03632	0	0	0.012262	0	0.012262	0.072641	0	-241250	25
SC-14-LO-21-056-B11	SC-17-X-116-B2		Third Degree	0.634499	1.82988	0.941056	0.254607	0.00514623	N/A	0.761905	89098	24105.9	0.0589438	0.903775	0.978337		71942	0.932289	0.024121	0.04359	0	0	0	0	0	0	0.05565	0	0	0.027825	0	0	0.04359	0	0.04359	0.05565	0	-72151.5	25
SC-14-LO-21-056-B11	SC-17-X-116-B8		Third Degree	0.713729	2.28973	0.941986	0.254859	0.00422256	N/A	0.714286	106302	28760.5	0.0580142	0.911396	0.972576		86118	0.913047	0.079048	0.007905	0	0	0	0	0	0	0.047429	0	0	0.023715	0	0	0.007905	0	0.007905	0.047429	0	-85996.2	82
SC-14-LO-21-056-B11	SC-17-X-116-B9		Third Degree	0.568056	2.61422	0.944758	0.255609	0.00398528	N/A	0.666667	201339	54473.2	0.0552425	0.915887	0.973628		162940	0.937588	0.017437	0.044975	0	0	0	0	0	0	0.053693	0	0	0.026847	0	0	0.044975	0	0.044975	0.053693	0	-167845	177
SC-14-LO-21-056-B11	SC-17-X-116-C10		Third Degree	0.561422	2.78465	0.94526	0.255745	0.00379019	N/A	0.666667	236959	64110.4	0.0547399	0.917803	0.972718		191429	0.906478	0.067456	0.026066	0	0	0	0	0	0	0.059794	0	0	0.029897	0	0	0.026066	0	0.026066	0.059794	0	-199609	33
SC-14-LO-21-056-B11	SC-17-X-116-C6		Third Degree	0.896367	2.0093	0.938665	0.25396	0.00436466	N/A	0.619048	225303	60956.8	0.0613354	0.907045	0.970284		181925	0.8948	0.072602	0.032598	0	0	0	0	0	0	0.068899	0	0	0.034449	0	0	0.032598	0	0.032598	0.068899	0	-188560	25
SC-14-LO-21-056-B11	SC-17-X-116-C8		Third Degree	0.353672	2.77606	0.947828	0.256439	0.00405219	N/A	0.809524	255885	69230.9	0.0521721	0.918472	0.977184		206782	0.91578	0.080744	0.003476	0	0	0	0	0	0	0.043848	0	0	0.021924	0	0	0.003476	0	0.003476	0.043848	0	-216790	149
SC-14-LO-21-056-B11	SC-17-X-116-D1		Third Degree	0.720113	2.36355	0.942179	0.254911	0.00411272	N/A	0.714286	205358	55560.6	0.0578215	0.912384	0.971973		165976	0.954535	0.000585	0.04488	0	0	0	0	0	0	0.045172	0	0	0.022586	0	0	0.04488	0	0.04488	0.045172	0	-171102	21
SC-14-LO-21-056-B11	SC-17-X-116-D2		Third Degree	1.15293	2.14123	0.936719	0.253434	0.00384992	N/A	0.714286	199192	53892.4	0.0632809	0.908829	0.964609		160763	0.942961	0.009573	0.047466	0	0	0	0	0	0	0.052253	0	0	0.026126	0	0	0.047466	0	0.047466	0.052253	0	-164725	57
SC-14-LO-21-056-B11	SC-17-X-116-D3		Third Degree	0.00278626	3.52147	0.953088	0.257863	0.00359857	N/A	0.809524	356787	96530.4	0.0469121	0.927019	0.979157		288854	0.946232	0.040857	0.01291	0	0	0	0	0	0	0.033339	0	0	0.016669	0	0	0.01291	0	0.01291	0.033339	0	-315793	46
SC-14-LO-21-056-B11	SC-17-X-116-D7		Third Degree	0.876647	1.87544	0.938193	0.253833	0.00460824	N/A	0.714286	247537	66972.3	0.0618065	0.90481	0.971577		199961	0.885424	0.094826	0.01975	0	0	0	0	0	0	0.067163	0	0	0.033581	0	0	0.01975	0	0.01975	0.067163	0	-209625	65
SC-14-LO-21-056-B11	SC-17-X-116-E1		Third Degree	0.0101927	2.80197	0.952955	0.257827	0.00450979	N/A	0.714286	187917	50841.8	0.0470449	0.920284	0.985626		151876	0.89837	0.100397	0.001233	0	0	0	0	0	0	0.051432	0	0	0.025716	0	0	0.001233	0	0.001233	0.051432	0	-156482	81
SC-14-LO-21-056-B11	SC-17-X-116-E5		Third Degree	0.13225	3.91251	0.951592	0.257458	0.00313548	N/A	0.714286	203241	54987.8	0.0484077	0.928878	0.974307		164273	0.916565	0.078324	0.005111	0	0	0	0	0	0	0.044273	0	0	0.022136	0	0	0.005111	0	0.005111	0.044273	0	-169698	77
SC-14-LO-21-056-B11	SC-17-X-116-E8		Third Degree	0.674246	2.93741	0.944374	0.255505	0.00351148	N/A	0.714286	321301	86929.5	0.0556259	0.918936	0.969813		259844	0.940049	0.030369	0.029581	0	0	0	0	0	0	0.044766	0	0	0.022383	0	0	0.029581	0	0.029581	0.044766	0	-278933	81
SC-14-LO-21-056-B11	SC-17-X-116-E9		Third Degree	1.30467	1.87264	0.933877	0.252665	0.00399151	N/A	0.714286	277490	75076.3	0.0661229	0.904961	0.962793		224533	0.910422	0.083865	0.005713	0	0	0	0	0	0	0.047645	0	0	0.023823	0	0	0.005713	0	0.005713	0.047645	0	-235122	81
SC-14-LO-21-056-B11	SC-17-X-116-F3		Third Degree	0.955569	2.04088	0.938177	0.253828	0.00423243	N/A	0.714286	294853	79773.9	0.0618235	0.907515	0.968838		238789	0.851102	0.146254	0.002644	0	0	0	0	0	0	0.075771	0	0	0.037885	0	0	0.002644	0	0.002644	0.075771	0	-254426	130
SC-14-LO-21-056-B11	SC-17-X-116-F5		Third Degree	0.197679	2.7977	0.950031	0.257036	0.00423394	N/A	0.809524	268776	72718.6	0.0499685	0.919359	0.980704		217454	0.923504	0.060936	0.01556	0	0	0	0	0	0	0.046028	0	0	0.023014	0	0	0.01556	0	0.01556	0.046028	0	-229497	65
SC-14-LO-21-056-B11	SC-17-X-116-F6		Third Degree	2.47155	1.61476	0.924773	0.250202	0.0031036	N/A	0.761905	214255	57967.7	0.0752267	0.90229	0.947257		172746	0.879297	0.094706	0.025997	0	0	0	0	0	0	0.07335	0	0	0.036675	0	0	0.025997	0	0.025997	0.07335	0	-176883	74
SC-14-LO-21-056-B11	SC-17-X-116-G12		Third Degree	0.407852	3.04322	0.947585	0.256374	0.00367488	N/A	0.714286	339988	91985.4	0.0524148	0.920963	0.974207		275111	0.926532	0.071775	0.001693	0	0	0	0	0	0	0.03758	0	0	0.01879	0	0	0.001693	0	0.001693	0.03758	0	-298565	65
SC-14-LO-21-056-B11	SC-17-X-116-G7		Third Degree	0.482775	2.7225	0.946065	0.255962	0.00395668	N/A	0.809524	327638	88644	0.0539353	0.917401	0.974728		265236	0.902537	0.092269	0.005194	0	0	0	0	0	0	0.051328	0	0	0.025664	0	0	0.005194	0	0.005194	0.051328	0	-286151	93
SC-14-LO-21-056-B11	SC-17-X-116-H10		Third Degree	0.090082	3.34631	0.951896	0.25754	0.00369057	N/A	0.619048	331925	89803.9	0.0481038	0.92516	0.978632		268678	0.940663	0.05654	0.002796	0	0	0	0	0	0	0.031067	0	0	0.015533	0	0	0.002796	0	0.002796	0.031067	0	-290562	62
SC-14-LO-21-056-B11	SC-17-X-116-H12		Third Degree	0.587102	2.04077	0.942653	0.255039	0.00482605	N/A	0.666667	370249	100173	0.0573475	0.907691	0.977614		299540	0.905691	0.092132	0.002177	0	0	0	0	0	0	0.048243	0	0	0.024121	0	0	0.002177	0	0.002177	0.048243	0	-330644	53
SC-14-LO-21-056-B11	SC-17-X-116-H3		Third Degree	0.376634	2.89402	0.947727	0.256412	0.00387759	N/A	0.619048	328830	88966.5	0.0522729	0.919636	0.975818		266002	0.933822	0.043444	0.022735	0	0	0	0	0	0	0.044457	0	0	0.022228	0	0	0.022735	0	0.022735	0.044457	0	-286635	26
SC-14-LO-21-056-B11	SC-17-X-116-H5		Third Degree	0.24854	2.9746	0.94951	0.256895	0.00393475	N/A	0.666667	291423	78845.9	0.0504896	0.921006	0.978015		235575	0.968919	0.004653	0.026429	0	0	0	0	0	0	0.028755	0	0	0.014377	0	0	0.026429	0	0.026429	0.028755	0	-248977	101
SC-14-LO-21-056-B11	SC-17-X-116-H8		Third Degree	0.242775	2.7451	0.949316	0.256842	0.00424458	N/A	0.714286	310724	84067.9	0.0506838	0.918567	0.980066		251410	0.959608	0.017947	0.022446	0	0	0	0	0	0	0.031419	0	0	0.015709	0	0	0.022446	0	0.022446	0.031419	0	-267855	45
SC-14-LO-21-056-B11	SC-2013-PB-X140-G7		Third Degree	2.13504	1.03982	0.921602	0.249344	0.00399459	N/A	0.619048	295335	79904.3	0.0783976	0.892664	0.950541		238990	0.751309	0.224269	0.024421	0	0	0	0	0	0	0.136556	0	0	0.068278	0	0	0.024421	0	0.024421	0.136556	0	-257152	73
SC-14-LO-21-056-B11	SC-2015-PB-X153-A7		Third Degree	0.148772	3.49713	0.951212	0.257355	0.00347849	N/A	0.904762	218795	59196	0.0487877	0.926013	0.976412		176641	0.973834	0.001196	0.02497	0	0	0	0	0	0	0.025568	0	0	0.012784	0	0	0.02497	0	0.02497	0.025568	0	-183454	45
SC-14-LO-21-056-B11	SC-2015-PB-X153-B7		Third Degree	0.241595	3.56262	0.950148	0.257067	0.00333374	N/A	0.809524	222650	60239	0.0498519	0.925997	0.974299		179898	0.959012	0.035606	0.005382	0	0	0	0	0	0	0.023185	0	0	0.011592	0	0	0.005382	0	0.005382	0.023185	0	-186237	29
SC-14-LO-21-056-B11	SC-2015-PB-X153-C5		Third Degree	0.375043	2.86215	0.947694	0.256403	0.00391767	N/A	0.857143	197985	53565.8	0.0523057	0.919313	0.976075		159860	0.942612	0.013289	0.0441	0	0	0	0	0	0	0.050744	0	0	0.025372	0	0	0.0441	0	0.0441	0.050744	0	-165266	154
SC-14-LO-21-056-B11	SC-2015-PB-X153-D1		Third Degree	1.43831	2.75402	0.937043	0.253522	0.0030251	N/A	0.714286	294547	79691.1	0.062957	0.915128	0.958958		238134	0.880194	0.109588	0.010218	0	0	0	0	0	0	0.065012	0	0	0.032506	0	0	0.010218	0	0.010218	0.065012	0	-253863	17
SC-14-LO-21-056-B11	SC-2015-PB-X153-D4		Third Degree	1.22719	2.24701	0.936567	0.253393	0.00365041	N/A	0.619048	191655	51853.2	0.0634326	0.910122	0.963012		154598	0.867353	0.12155	0.011098	0	0	0	0	0	0	0.071873	0	0	0.035936	0	0	0.011098	0	0.011098	0.071873	0	-159794	77
SC-14-LO-21-056-B11	SC-2015-PB-X153-E10		Third Degree	1.82047	0.901231	0.921772	0.24939	0.00465967	N/A	0.619048	268331	72598.2	0.0782284	0.888015	0.955528		217219	0.782632	0.216167	0.001201	0	0	0	0	0	0	0.109285	0	0	0.054642	0	0	0.001201	0	0.001201	0.109285	0	-230151	109
SC-14-LO-21-056-B11	SC-2015-PB-X153-E12		Third Degree	1.89299	1.1087	0.923564	0.249875	0.00422505	N/A	0.619048	207332	56094.7	0.0764363	0.892956	0.954172		167558	0.836603	0.119151	0.044247	0	0	0	0	0	0	0.103822	0	0	0.051911	0	0	0.044247	0	0.044247	0.103822	0	-173376	21
SC-14-LO-21-056-B11	SC-2015-PB-X153-E2		Third Degree	1.79604	0.716732	0.91962	0.248808	0.00504712	N/A	0.571429	196895	53270.9	0.0803796	0.883057	0.956184		159103	0.795419	0.202506	0.002075	0	0	0	0	0	0	0.103328	0	0	0.051664	0	0	0.002075	0	0.002075	0.103328	0	-163907	126
SC-14-LO-21-056-B11	SC-2015-PB-X153-F1		Third Degree	0.057322	3.41362	0.952351	0.257663	0.00365384	N/A	0.809524	198418	53682.9	0.0476491	0.925881	0.978821		160320	0.913755	0.083148	0.003096	0	0	0	0	0	0	0.04467	0	0	0.022335	0	0	0.003096	0	0.003096	0.04467	0	-165747	57
SC-14-LO-21-056-B11	SC-2015-PB-X153-F12		Third Degree	0.852547	2.06802	0.939442	0.25417	0.00434239	N/A	0.666667	169945	45979.4	0.0605583	0.907984	0.9709		137194	0.936479	0.007378	0.056143	0	0	0	0	0	0	0.059832	0	0	0.029916	0	0	0.056143	0	0.056143	0.059832	0	-140625	209
SC-14-LO-21-056-B11	SC-2015-PB-X153-F3		Third Degree	0.562368	2.54553	0.944643	0.255578	0.00408065	N/A	0.619048	231949	62754.9	0.0553569	0.915081	0.974205		187557	0.881128	0.111393	0.007478	0	0	0	0	0	0	0.063175	0	0	0.031587	0	0	0.007478	0	0.007478	0.063175	0	-196569	173
SC-14-LO-21-056-B11	SC-2015-PB-X153-G11		Third Degree	0.943977	2.56182	0.940503	0.254458	0.00361751	N/A	0.761905	239753	64866.3	0.0594966	0.914297	0.96671		193896	0.895776	0.089777	0.014447	0	0	0	0	0	0	0.059336	0	0	0.029668	0	0	0.014447	0	0.014447	0.059336	0	-203232	25
SC-14-LO-21-056-B11	SC-2015-PB-X153-G2		Third Degree	3.10213	0.572705	0.913555	0.247167	0.00345111	N/A	0.52381	223420	60447.4	0.0864448	0.888554	0.938556		180512	0.834992	0.097787	0.067221	0	0	0	0	0	0	0.116114	0	0	0.058057	0	0	0.067221	0	0.067221	0.116114	0	-187548	165
SC-14-LO-21-056-B11	SC-2015-PB-X153-G5		Third Degree	0.171222	2.44781	0.95006	0.257043	0.00484235	N/A	0.666667	215839	58396.3	0.0499395	0.914981	0.98514		174549	0.939337	0.05028	0.010382	0	0	0	0	0	0	0.035522	0	0	0.017761	0	0	0.010382	0	0.010382	0.035522	0	-181041	30
SC-14-LO-21-056-B11	SC-2015-PB-X153-H1		Third Degree	1.32574	1.60263	0.931904	0.252131	0.00433082	N/A	0.761905	239792	64876.9	0.0680964	0.90053	0.963278		193817	0.848341	0.136226	0.015433	0	0	0	0	0	0	0.083546	0	0	0.041773	0	0	0.015433	0	0.015433	0.083546	0	-202518	25
SC-14-LO-21-056-B11	SC-2015-PB-X153-H12		Third Degree	0.265653	2.90604	0.949199	0.25681	0.00399858	N/A	0.857143	223998	60603.7	0.0508011	0.920232	0.978166		180960	0.943232	0.047475	0.009292	0	0	0	0	0	0	0.03303	0	0	0.016515	0	0	0.009292	0	0.009292	0.03303	0	-187699	30
SC-14-LO-21-056-B11	SC-2015-PB-X153-H7		Third Degree	0.258969	3.28743	0.949702	0.256946	0.00357609	N/A	0.809524	268410	72619.6	0.050298	0.923795	0.975609		216784	0.932183	0.01437	0.053448	0	0	0	0	0	0	0.060633	0	0	0.030316	0	0	0.053448	0	0.053448	0.060633	0	-230602	174
SC-14-LO-21-056-C8	SC-14-LO-21-056-E10		Third Degree	0.342632	2.31568	0.947083	0.256238	0.00477079	N/A	0.52381	41961	11352.8	0.0529168	0.912522	0.981645		33860	0.93932	0.059446	0.001234	0	0	0	0	0	0	0.030957	0	0	0.015479	0	0	0.001234	0	0.001234	0.030957	0	-33520.3	25
SC-14-LO-21-056-C8	SC-14-LO-21-056-E12		Third Degree	0.259068	2.62155	0.948909	0.256732	0.00440261	N/A	0.666667	87827	23762	0.0510907	0.917015	0.980803		70998	0.97143	0.017465	0.011105	0	0	0	0	0	0	0.019838	0	0	0.009919	0	0	0.011105	0	0.011105	0.019838	0	-71860.7	81
SC-14-LO-21-056-C8	SC-14-LO-21-056-E7		Third Degree	0.617669	1.66192	0.940424	0.254436	0.0055634	N/A	0.47619	53931	14591.3	0.0595761	0.900121	0.980727		43633	0.935638	0.042304	0.022058	0	0	0	0	0	0	0.04321	0	0	0.021605	0	0	0.022058	0	0.022058	0.04321	0	-43235.9	121
SC-14-LO-21-056-C8	SC-14-LO-21-056-F3		Third Degree	1.11107	1.30456	0.931565	0.252039	0.00525008	N/A	0.714286	84586	22885.1	0.0684352	0.893531	0.969598		68243	0.905875	0.044122	0.050003	0	0	0	0	0	0	0.072064	0	0	0.036032	0	0	0.050003	0	0.050003	0.072064	0	-69671.2	25
SC-14-LO-21-056-C8	SC-17-X-116-A2		Third Degree	0.334412	2.43767	0.94747	0.256343	0.00457499	N/A	0.714286	114503	30979.3	0.0525298	0.914327	0.980613		92571	0.924185	0.063825	0.01199	0	0	0	0	0	0	0.043903	0	0	0.021951	0	0	0.01199	0	0.01199	0.043903	0	-96722	10003
SC-14-LO-21-056-C8	SC-17-X-116-A5		Third Degree	0.910667	1.32388	0.934022	0.252704	0.00567554	N/A	0.666667	51867	14032.9	0.0659784	0.892906	0.975137		41799	0.851699	0.137168	0.011133	0	0	0	0	0	0	0.079717	0	0	0.039859	0	0	0.011133	0	0.011133	0.079717	0	-42098	25
SC-14-LO-21-056-C8	SC-17-X-116-A6		Third Degree	0.186129	2.2071	0.949479	0.256886	0.00529923	N/A	0.809524	117009	31657.3	0.0505206	0.91109	0.987869		94453	0.967516	0.01385	0.018633	0	0	0	0	0	0	0.025559	0	0	0.012779	0	0	0.018633	0	0.018633	0.025559	0	-98951.5	33
SC-14-LO-21-056-C8	SC-17-X-116-A8		Third Degree	0.840742	2.22308	0.940262	0.254392	0.00413935	N/A	0.619048	127492	34493.6	0.0597379	0.910275	0.970249		103167	0.944465	0.008649	0.046886	0	0	0	0	0	0	0.051211	0	0	0.025605	0	0	0.046886	0	0.046886	0.051211	0	-108964	161
SC-14-LO-21-056-C8	SC-17-X-116-B3		Third Degree	0.412936	1.59779	0.943498	0.255268	0.0063073	N/A	0.666667	38724	10477	0.0565016	0.897806	0.989191		31258	0.861264	0.136118	0.002618	0	0	0	0	0	0	0.070677	0	0	0.035339	0	0	0.002618	0	0.002618	0.070677	0	-31077.5	25
SC-14-LO-21-056-C8	SC-17-X-116-B5		Third Degree	0.696149	1.6094	0.938971	0.254043	0.00550076	N/A	0.809524	94232	25494.9	0.0610287	0.899122	0.978821		75937	0.940563	0.015426	0.044011	0	0	0	0	0	0	0.051724	0	0	0.025862	0	0	0.044011	0	0.044011	0.051724	0	-77974.5	25
SC-14-LO-21-056-C8	SC-17-X-116-B6		Third Degree	0.268984	2.47268	0.948526	0.256628	0.00462576	N/A	0.619048	101836	27552.2	0.0514739	0.915015	0.982037		82310	0.927656	0.045432	0.026912	0	0	0	0	0	0	0.049628	0	0	0.024814	0	0	0.026912	0	0.026912	0.049628	0	-85363.7	25
SC-14-LO-21-056-C8	SC-17-X-116-B9		Third Degree	0.137896	2.67548	0.950827	0.257251	0.00450785	N/A	0.761905	80886	21884.1	0.0491726	0.918171	0.983484		65360	0.966601	0.000914	0.032485	0	0	0	0	0	0	0.032942	0	0	0.016471	0	0	0.032485	0	0.032485	0.032942	0	-66340.5	25
SC-14-LO-21-056-C8	SC-17-X-116-C1		Third Degree	0.526282	2.0076	0.943389	0.255238	0.00500508	N/A	0.714286	94684	25617.2	0.0566109	0.90713	0.979648		76504	0.918009	0.077974	0.004017	0	0	0	0	0	0	0.043004	0	0	0.021502	0	0	0.004017	0	0.004017	0.043004	0	-78502.2	89
SC-14-LO-21-056-C8	SC-17-X-116-C2		Third Degree	0.239198	2.5158	0.949055	0.256771	0.00460336	N/A	0.809524	110390	29866.5	0.0509448	0.915707	0.982404		89169	0.875392	0.114122	0.010486	0	0	0	0	0	0	0.067547	0	0	0.033774	0	0	0.010486	0	0.010486	0.067547	0	-93717.7	154
SC-14-LO-21-056-C8	SC-17-X-116-C4		Third Degree	0.419457	2.33441	0.945985	0.255941	0.00460525	N/A	0.714286	99691	26971.9	0.0540148	0.912623	0.979347		80392	0.950105	0.021489	0.028406	0	0	0	0	0	0	0.039151	0	0	0.019575	0	0	0.028406	0	0.028406	0.039151	0	-82794.5	130
SC-14-LO-21-056-C8	SC-17-X-116-D11		Third Degree	1.53238	1.80428	0.931597	0.252048	0.00380088	N/A	0.52381	124135	33585.3	0.0684026	0.904062	0.959132		100250	0.925917	0.008624	0.065459	0	0	0	0	0	0	0.069771	0	0	0.034885	0	0	0.065459	0	0.065459	0.069771	0	-106066	201
SC-14-LO-21-056-C8	SC-17-X-116-D2		Third Degree	0.136156	1.79528	0.949821	0.256979	0.00656622	N/A	0.666667	80676	21827.3	0.0501794	0.902252	0.997389		64866	0.970943	0.010499	0.018557	0	0	0	0	0	0	0.023807	0	0	0.011903	0	0	0.018557	0	0.018557	0.023807	0	-66077.9	73
SC-14-LO-21-056-C8	SC-17-X-116-D5		Third Degree	1.1356	1.10217	0.929337	0.251437	0.00566736	N/A	0.666667	128072	34650.5	0.0706627	0.888281	0.970394		103513	0.861918	0.136821	0.001262	0	0	0	0	0	0	0.069672	0	0	0.034836	0	0	0.001262	0	0.001262	0.069672	0	-109510	77
SC-14-LO-21-056-C8	SC-17-X-116-E9		Third Degree	1.87376	1.04222	0.923004	0.249723	0.00434923	N/A	0.714286	111067	30049.7	0.0769961	0.891496	0.954511		89767	0.867239	0.117552	0.015209	0	0	0	0	0	0	0.073985	0	0	0.036992	0	0	0.015209	0	0.015209	0.073985	0	-92955.3	25
SC-14-LO-21-056-C8	SC-17-X-116-F1		Third Degree	0.289454	2.4819	0.948229	0.256548	0.0045762	N/A	0.761905	104460	28262.2	0.0517709	0.915077	0.981381		84469	0.903751	0.093483	0.002766	0	0	0	0	0	0	0.049508	0	0	0.024754	0	0	0.002766	0	0.002766	0.049508	0	-87798.6	61
SC-14-LO-21-056-C8	SC-17-X-116-F2		Third Degree	0.391462	2.67415	0.947139	0.256253	0.00413695	N/A	0.714286	132974	35976.8	0.0528607	0.91717	0.977109		107298	0.950654	0.025176	0.02417	0	0	0	0	0	0	0.036758	0	0	0.018379	0	0	0.02417	0	0.02417	0.036758	0	-114488	30
SC-14-LO-21-056-C8	SC-17-X-116-F3		Third Degree	0.439584	2.39795	0.945863	0.255908	0.00446947	N/A	0.714286	117640	31828.1	0.0541368	0.913485	0.978242		95037	0.920411	0.074693	0.004896	0	0	0	0	0	0	0.042243	0	0	0.021121	0	0	0.004896	0	0.004896	0.042243	0	-100019	57
SC-14-LO-21-056-C8	SC-17-X-116-F4		Third Degree	0.267296	2.27157	0.94819	0.256537	0.00499524	N/A	0.619048	139812	37826.8	0.0518101	0.912003	0.984377		113132	0.897492	0.099399	0.00311	0	0	0	0	0	0	0.052809	0	0	0.026405	0	0	0.00311	0	0.00311	0.052809	0	-122286	114
SC-14-LO-21-056-C8	SC-17-X-116-F6		Third Degree	0.505856	2.09826	0.944019	0.255409	0.00487008	N/A	0.666667	86430	23384.1	0.0559806	0.908739	0.9793		69808	0.952413	0.016282	0.031305	0	0	0	0	0	0	0.039446	0	0	0.019723	0	0	0.031305	0	0.031305	0.039446	0	-70713.3	165
SC-14-LO-21-056-C8	SC-17-X-116-G12		Third Degree	0.203556	2.7995	0.949948	0.257013	0.00422311	N/A	0.761905	135892	36766.2	0.0500523	0.919354	0.980541		109792	0.938312	0.061435	0.000252	0	0	0	0	0	0	0.03097	0	0	0.015485	0	0	0.000252	0	0.000252	0.03097	0	-117891	49
SC-14-LO-21-056-C8	SC-17-X-116-H3		Third Degree	0.512274	2.61298	0.945442	0.255794	0.00405799	N/A	0.619048	131262	35513.6	0.0545585	0.916044	0.974839		106226	0.921692	0.069294	0.009014	0	0	0	0	0	0	0.043661	0	0	0.02183	0	0	0.009014	0	0.009014	0.043661	0	-113340	25
SC-14-LO-21-056-C8	SC-17-X-116-H4		Third Degree	1.35379	1.89078	0.933567	0.252581	0.00390876	N/A	0.714286	121759	32942.5	0.0664335	0.90525	0.961883		98450	0.8451	0.137009	0.017891	0	0	0	0	0	0	0.086396	0	0	0.043198	0	0	0.017891	0	0.017891	0.086396	0	-103800	25
SC-14-LO-21-056-C8	SC-17-X-116-H8		Third Degree	0.554608	2.75222	0.945263	0.255746	0.00383517	N/A	0.666667	125097	33845.6	0.0547367	0.91748	0.973047		101176	0.935649	0.056863	0.007488	0	0	0	0	0	0	0.035919	0	0	0.01796	0	0	0.007488	0	0.007488	0.035919	0	-106569	93
SC-14-LO-21-056-C8	SC-2013-PB-X140-G1		Third Degree	1.33876	1.56426	0.931508	0.252024	0.00436865	N/A	0.666667	124877	33786.1	0.0684919	0.89986	0.963156		100929	0.882216	0.008367	0.109417	0	0	0	0	0	0	0.1136	0	0	0.0568	0	0	0.109417	0	0.109417	0.1136	0	-107983	145
SC-14-LO-21-056-C8	SC-2015-PB-X153-A3		Third Degree	0.821924	2.12479	0.94005	0.254335	0.00430386	N/A	0.714286	78314	21188.2	0.0599498	0.908871	0.971229		63049	0.930643	0.014062	0.055295	0	0	0	0	0	0	0.062326	0	0	0.031163	0	0	0.055295	0	0.055295	0.062326	0	-64375	169
SC-14-LO-21-056-C8	SC-2015-PB-X153-A8		Third Degree	0.620039	2.4325	0.943604	0.255297	0.00415466	N/A	0.761905	82696	22373.8	0.0563964	0.913506	0.973702		66766	0.953197	0.043242	0.003561	0	0	0	0	0	0	0.025182	0	0	0.012591	0	0	0.003561	0	0.003561	0.025182	0	-67790.2	29
SC-14-LO-21-056-C8	SC-2015-PB-X153-B7		Third Degree	1.05181	2.14019	0.937679	0.253694	0.00397313	N/A	0.714286	89683	24264.2	0.062321	0.908896	0.966462		72356	0.912813	0.071546	0.015641	0	0	0	0	0	0	0.051414	0	0	0.025707	0	0	0.015641	0	0.015641	0.051414	0	-74130.3	25
SC-14-LO-21-056-C8	SC-2015-PB-X153-C5		Third Degree	0.485735	2.48104	0.94545	0.255796	0.00427476	N/A	0.619048	79708	21565.4	0.0545496	0.914482	0.976418		64323	0.909347	0.078379	0.012274	0	0	0	0	0	0	0.051463	0	0	0.025732	0	0	0.012274	0	0.012274	0.051463	0	-65658.4	117
SC-14-LO-21-056-C8	SC-2015-PB-X153-D4		Third Degree	1.41098	1.04987	0.926248	0.250601	0.00515362	N/A	0.666667	76548	20710.4	0.0737517	0.888914	0.963583		61790	0.870035	0.088598	0.041367	0	0	0	0	0	0	0.085666	0	0	0.042833	0	0	0.041367	0	0.041367	0.085666	0	-62777.2	122
SC-14-LO-21-056-C8	SC-2015-PB-X153-E10		Third Degree	1.849	0.648847	0.918426	0.248485	0.00507728	N/A	0.761905	107733	29147.7	0.0815736	0.881645	0.955208		87008	0.814733	0.158446	0.026821	0	0	0	0	0	0	0.106044	0	0	0.053022	0	0	0.026821	0	0.026821	0.106044	0	-90875.4	21
SC-14-LO-21-056-C8	SC-2015-PB-X153-E2		Third Degree	1.08461	1.34323	0.932184	0.252207	0.00522366	N/A	0.666667	78277	21178.2	0.0678159	0.894342	0.970026		63026	0.856322	0.138895	0.004783	0	0	0	0	0	0	0.07423	0	0	0.037115	0	0	0.004783	0	0.004783	0.07423	0	-64099.7	205
SC-14-LO-21-056-C8	SC-2015-PB-X153-F11		Third Degree	0.157694	3.05743	0.950826	0.257251	0.00394457	N/A	0.761905	62892	17015.7	0.0491741	0.92225	0.979402		50644	0.924598	0.071667	0.003735	0	0	0	0	0	0	0.039569	0	0	0.019784	0	0	0.003735	0	0.003735	0.039569	0	-51252.2	65
SC-14-LO-21-056-C8	SC-2015-PB-X153-F6		Third Degree	0.409155	2.13034	0.945573	0.255829	0.004994	N/A	0.761905	89763	24285.8	0.0544273	0.909394	0.981751		72723	0.943725	0.015229	0.041047	0	0	0	0	0	0	0.048661	0	0	0.024331	0	0	0.041047	0	0.041047	0.048661	0	-74770	29
SC-14-LO-21-056-C8	SC-2015-PB-X153-G11		Third Degree	0.544795	1.89899	0.942675	0.255045	0.00518959	N/A	0.714286	96030	25981.4	0.0573249	0.90508	0.98027		77597	0.889905	0.104123	0.005971	0	0	0	0	0	0	0.058033	0	0	0.029016	0	0	0.005971	0	0.005971	0.058033	0	-80371.6	37
SC-14-LO-21-056-C8	SC-2015-PB-X153-G6		Third Degree	0.125171	1.74252	0.949983	0.257023	0.00679035	N/A	0.666667	95513	25841.5	0.0500165	0.900792	0.999175		77090	0.945386	0.009459	0.045155	0	0	0	0	0	0	0.049884	0	0	0.024942	0	0	0.045155	0	0.045155	0.049884	0	-79992.2	201
SC-14-LO-21-056-C8	SC-2015-PB-X153-H1		Third Degree	1.26395	1.96206	0.934759	0.252904	0.00393125	N/A	0.809524	96602	26136.1	0.0652406	0.90628	0.963239		78014	0.868095	0.128552	0.003353	0	0	0	0	0	0	0.067629	0	0	0.033815	0	0	0.003353	0	0.003353	0.067629	0	-80602.4	186
SC-14-LO-21-056-C8	SC-2015-PB-X153-H12		Third Degree	1.44307	1.14222	0.92696	0.250794	0.00490555	N/A	0.666667	89791	24293.4	0.0730399	0.891422	0.962498		72452	0.850582	0.148601	0.000817	0	0	0	0	0	0	0.075118	0	0	0.037559	0	0	0.000817	0	0.000817	0.075118	0	-74180.6	37
SC-14-LO-21-056-C8	SC-2015-PB-X153-H2		Third Degree	0.170514	3.109	0.950688	0.257213	0.00386711	N/A	0.714286	110943	30016.2	0.0493122	0.922673	0.978703		89532	0.964461	0.00557	0.029969	0	0	0	0	0	0	0.032754	0	0	0.016377	0	0	0.029969	0	0.029969	0.032754	0	-94170.6	98
SC-14-LO-21-056-C8	SC-2015-PB-X153-H3		Third Degree	0.170788	2.15365	0.949681	0.256941	0.00545606	N/A	0.714286	108562	29372	0.0503191	0.910155	0.989207		87785	0.948876	0.014746	0.036378	0	0	0	0	0	0	0.043751	0	0	0.021876	0	0	0.036378	0	0.036378	0.043751	0	-91852.7	157
SC-14-LO-21-056-C8	SC-2015-PB-X153-H5		Third Degree	0.468855	1.66643	0.942832	0.255088	0.00593937	N/A	0.666667	92819	25112.6	0.0571676	0.899805	0.985859		74824	0.833963	0.165985	5.2e-05	0	0	0	0	0	0	0.083045	0	0	0.041522	0	0	5.2e-05	0	5.2e-05	0.083045	0	-77931	25
SC-14-LO-21-056-D9	SC-2013-PB-X140-E7		Third Degree	0.791081	2.32421	0.941222	0.254652	0.00407097	N/A	0.761905	157886	42716.8	0.0587782	0.91173	0.970713		127551	0.753283	0.237631	0.009087	0	0	0	0	0	0	0.127902	0	0	0.063951	0	0	0.009087	0	0.009087	0.127902	0	-132645	265
SC-14-LO-21-056-E1	SC-2013-PB-X140-D1		Third Degree	2.04856	1.00871	0.921716	0.249375	0.00414823	N/A	0.619048	506535	137045	0.0782841	0.891665	0.951767		409311	0.706708	0.2473	0.045992	0	0	0	0	0	0	0.169642	0	0	0.084821	0	0	0.045992	0	0.045992	0.169642	0	-463745	121
SC-14-LO-21-056-E1	SC-2013-PB-X140-D9		Third Degree	0.141851	2.86949	0.950917	0.257275	0.00421149	N/A	0.714286	476416	128897	0.0490831	0.920407	0.981427		385100	0.791659	0.195913	0.012429	0	0	0	0	0	0	0.110385	0	0	0.055193	0	0	0.012429	0	0.012429	0.110385	0	-431491	193
SC-14-LO-21-056-E1	SC-2013-PB-X140-E6		Third Degree	1.01143	2.18581	0.938296	0.253861	0.00396663	N/A	0.809524	192716	52140.2	0.0617036	0.909561	0.967032		155833	0.752927	0.218737	0.028336	0	0	0	0	0	0	0.137705	0	0	0.068852	0	0	0.028336	0	0.028336	0.137705	0	-162446	141
SC-14-LO-21-056-E1	SC-2013-PB-X140-E9		Third Degree	1.53187	1.19258	0.926769	0.250742	0.00465497	N/A	0.761905	402091	108788	0.0732313	0.893046	0.960491		324762	0.692349	0.303652	0.003999	0	0	0	0	0	0	0.155825	0	0	0.077912	0	0	0.003999	0	0.003999	0.155825	0	-354181	181
SC-14-LO-21-056-E1	SC-2013-PB-X140-F1		Third Degree	0.489324	3.0299	0.946607	0.256109	0.00360371	N/A	0.761905	365188	98803.4	0.0533926	0.920501	0.972714		295213	0.79674	0.164475	0.038785	0	0	0	0	0	0	0.121022	0	0	0.060511	0	0	0.038785	0	0.038785	0.121022	0	-319195	109
SC-14-LO-21-056-E10	SC-14-LO-21-056-F10		Third Degree	0.449396	2.85707	0.946754	0.256149	0.0038356	N/A	0.714286	127422	34474.6	0.053246	0.918968	0.97454		103081	0.94532	0.012476	0.042204	0	0	0	0	0	0	0.048442	0	0	0.024221	0	0	0.042204	0	0.042204	0.048442	0	-104071	125
SC-14-LO-21-056-E10	SC-14-LO-21-056-F5		Third Degree	0.137747	2.37151	0.950552	0.257176	0.00505419	N/A	0.666667	86987	23534.8	0.0494482	0.913937	0.987166		70204	0.927464	0.068359	0.004177	0	0	0	0	0	0	0.038356	0	0	0.019178	0	0	0.004177	0	0.004177	0.038356	0	-70206.2	121
SC-14-LO-21-056-E10	SC-17-X-116-A1		Third Degree	0.296051	3.56479	0.949531	0.2569	0.00328485	N/A	0.809524	209128	56580.6	0.0504694	0.925734	0.973327		169241	0.908674	0.083184	0.008142	0	0	0	0	0	0	0.049734	0	0	0.024867	0	0	0.008142	0	0.008142	0.049734	0	-174683	29
SC-14-LO-21-056-E10	SC-17-X-116-A6		Third Degree	1.27661	1.85486	0.934015	0.252702	0.00404993	N/A	0.714286	299922	81145.3	0.0659846	0.904676	0.963355		242733	0.856565	0.134329	0.009106	0	0	0	0	0	0	0.07627	0	0	0.038135	0	0	0.009106	0	0.009106	0.07627	0	-257217	41
SC-14-LO-21-056-E10	SC-17-X-116-D2		Third Degree	1.2106	2.05755	0.935761	0.253175	0.00388056	N/A	0.619048	202694	54839.8	0.0642387	0.907649	0.963874		163775	0.917039	0.03118	0.051781	0	0	0	0	0	0	0.067371	0	0	0.033686	0	0	0.051781	0	0.051781	0.067371	0	-168526	106
SC-14-LO-21-056-E10	SC-17-X-116-F2		Third Degree	0.523506	3.11631	0.946383	0.256048	0.00348432	N/A	0.666667	339795	91933.2	0.0536169	0.921141	0.971625		275191	0.904504	0.089585	0.005911	0	0	0	0	0	0	0.050703	0	0	0.025352	0	0	0.005911	0	0.005911	0.050703	0	-297577	25
SC-14-LO-21-056-E10	SC-17-X-116-G4		Third Degree	0.566638	2.32469	0.943939	0.255387	0.00438631	N/A	0.666667	328098	88768.5	0.0560615	0.912162	0.975715		265444	0.904452	0.074857	0.020692	0	0	0	0	0	0	0.05812	0	0	0.02906	0	0	0.020692	0	0.020692	0.05812	0	-285897	58
SC-14-LO-21-056-E10	SC-17-X-116-H2		Third Degree	0.141212	3.5581	0.951336	0.257388	0.00342827	N/A	0.761905	316440	85614.4	0.0486643	0.9265	0.976171		256210	0.925267	0.072999	0.001734	0	0	0	0	0	0	0.038233	0	0	0.019117	0	0	0.001734	0	0.001734	0.038233	0	-274596	81
SC-14-LO-21-056-E10	SC-17-X-116-H3		Third Degree	1.37368	1.71653	0.932288	0.252235	0.00410401	N/A	0.666667	334569	90519.3	0.0677122	0.902557	0.962019		270858	0.843067	0.152774	0.004159	0	0	0	0	0	0	0.080546	0	0	0.040273	0	0	0.004159	0	0.004159	0.080546	0	-292152	113
SC-14-LO-21-056-E10	SC-17-X-116-H8		Third Degree	0.515106	2.99017	0.946237	0.256009	0.00361804	N/A	0.666667	316032	85504	0.0537633	0.920026	0.972447		255938	0.92799	0.061779	0.010231	0	0	0	0	0	0	0.04112	0	0	0.02056	0	0	0.010231	0	0.010231	0.04112	0	-273012	25
SC-14-LO-21-056-E10	SC-2013-PB-X140-D5		Third Degree	2.04632	1.62746	0.927015	0.250808	0.00345211	N/A	0.571429	278926	75464.8	0.0729847	0.902007	0.952024		225899	0.762874	0.204073	0.033053	0	0	0	0	0	0	0.135089	0	0	0.067545	0	0	0.033053	0	0.033053	0.135089	0	-241220	157
SC-14-LO-21-056-E10	SC-2015-PB-X153-A7		Third Degree	1.94989	1.39216	0.925776	0.250473	0.00379475	N/A	0.52381	222946	60319.1	0.0742238	0.898286	0.953267		180222	0.835254	0.161098	0.003649	0	0	0	0	0	0	0.084198	0	0	0.042099	0	0	0.003649	0	0.003649	0.084198	0	-186648	105
SC-14-LO-21-056-E10	SC-2015-PB-X153-E10		Third Degree	0.166391	2.89161	0.950574	0.257182	0.00414724	N/A	0.809524	271737	73519.8	0.0494256	0.92053	0.980619		219865	0.894703	0.104016	0.001281	0	0	0	0	0	0	0.053289	0	0	0.026645	0	0	0.001281	0	0.001281	0.053289	0	-233175	98
SC-14-LO-21-056-E10	SC-2015-PB-X153-E12		Third Degree	0.405966	3.30206	0.947993	0.256484	0.00342022	N/A	0.666667	209128	56580.6	0.052007	0.923216	0.97277		169458	0.921656	0.032148	0.046196	0	0	0	0	0	0	0.06227	0	0	0.031135	0	0	0.046196	0	0.046196	0.06227	0	-176056	37
SC-14-LO-21-056-E10	SC-2015-PB-X153-E6		Third Degree	0.300194	2.60948	0.948289	0.256564	0.00435865	N/A	0.761905	236970	64113.4	0.0517111	0.916713	0.979865		191280	0.885966	0.107435	0.006599	0	0	0	0	0	0	0.060316	0	0	0.030158	0	0	0.006599	0	0.006599	0.060316	0	-200948	89
SC-14-LO-21-056-E10	SC-2015-PB-X153-F6		Third Degree	0.502396	2.53932	0.945383	0.255778	0.00416944	N/A	0.571429	225473	61002.8	0.0546173	0.915178	0.975588		182280	0.937777	0.021652	0.040571	0	0	0	0	0	0	0.051397	0	0	0.025698	0	0	0.040571	0	0.040571	0.051397	0	-189817	153
SC-14-LO-21-056-E10	SC-2015-PB-X153-H12		Third Degree	1.14538	2.25968	0.937357	0.253607	0.00372453	N/A	0.619048	226185	61195.4	0.0626426	0.910376	0.964339		182839	0.927864	0.025246	0.04689	0	0	0	0	0	0	0.059513	0	0	0.029756	0	0	0.04689	0	0.04689	0.059513	0	-189796	145
SC-14-LO-21-056-E11	SC-14-LO-21-056-E2		Third Degree	0.195925	2.9384	0.950195	0.25708	0.00404625	N/A	0.666667	80652	21820.8	0.0498051	0.920882	0.979507		65059	0.948513	0.019446	0.032041	0	0	0	0	0	0	0.041764	0	0	0.020882	0	0	0.032041	0	0.032041	0.041764	0	-65120.5	133
SC-14-LO-21-056-E11	SC-14-LO-21-056-E3		Third Degree	1.3262	1.37687	0.930127	0.25165	0.00469181	N/A	0.47619	162547	43977.9	0.0698732	0.896138	0.964116		131335	0.909673	0.009087	0.08124	0	0	0	0	0	0	0.085783	0	0	0.042892	0	0	0.08124	0	0.08124	0.085783	0	-135332	57
SC-14-LO-21-056-E11	SC-17-X-116-A6		Third Degree	1.06843	2.14792	0.937554	0.25366	0.00394306	N/A	0.666667	244694	66203.1	0.0624463	0.908989	0.966119		197643	0.934307	0.037047	0.028646	0	0	0	0	0	0	0.04717	0	0	0.023585	0	0	0.028646	0	0.028646	0.04717	0	-208898	193
SC-14-LO-21-056-E11	SC-17-X-116-B4		Third Degree	0.796844	2.84527	0.942869	0.255098	0.00348212	N/A	0.761905	204792	55407.5	0.0571306	0.917644	0.968095		165272	0.943417	0.009647	0.046937	0	0	0	0	0	0	0.05176	0	0	0.02588	0	0	0.046937	0	0.046937	0.05176	0	-172114	85
SC-14-LO-21-056-E11	SC-17-X-116-B8		Third Degree	0.923151	1.68782	0.936552	0.253389	0.00485729	N/A	0.809524	89345	24172.7	0.0634484	0.901364	0.97174		72066	0.937036	0.028691	0.034274	0	0	0	0	0	0	0.048619	0	0	0.024309	0	0	0.034274	0	0.034274	0.048619	0	-71811.4	25
SC-14-LO-21-056-E11	SC-17-X-116-C7		Third Degree	0.0536788	2.59543	0.952175	0.257616	0.00478737	N/A	0.857143	251491	68042.1	0.0478248	0.917494	0.986857		203144	0.939895	0.028667	0.031439	0	0	0	0	0	0	0.045772	0	0	0.022886	0	0	0.031439	0	0.031439	0.045772	0	-216580	90
SC-14-LO-21-056-E11	SC-17-X-116-D2		Third Degree	1.19076	1.51763	0.932516	0.252297	0.00468258	N/A	0.714286	167846	45411.5	0.0674838	0.898594	0.966439		135408	0.916954	0.038201	0.044846	0	0	0	0	0	0	0.063946	0	0	0.031973	0	0	0.044846	0	0.044846	0.063946	0	-138613	241
SC-14-LO-21-056-E11	SC-17-X-116-D5		Third Degree	0.372357	2.66754	0.947383	0.256319	0.00417194	N/A	0.714286	266691	72154.5	0.0526167	0.91716	0.977606		215621	0.948795	0.038179	0.013026	0	0	0	0	0	0	0.032115	0	0	0.016058	0	0	0.013026	0	0.013026	0.032115	0	-230253	29
SC-14-LO-21-056-E11	SC-17-X-116-E3		Third Degree	0.763	2.59113	0.942462	0.254988	0.00378109	N/A	0.571429	138995	37605.8	0.0575382	0.91507	0.969853		112365	0.882827	0.116424	0.000749	0	0	0	0	0	0	0.058961	0	0	0.029481	0	0	0.000749	0	0.000749	0.058961	0	-114317	17
SC-14-LO-21-056-E11	SC-17-X-116-E6		Third Degree	0.780791	3.37653	0.944321	0.255491	0.00305058	N/A	0.666667	286758	77583.8	0.0556786	0.922222	0.966421		231633	0.895195	0.096798	0.008007	0	0	0	0	0	0	0.056406	0	0	0.028203	0	0	0.008007	0	0.008007	0.056406	0	-251634	106
SC-14-LO-21-056-E11	SC-17-X-116-E8		Third Degree	0.629814	2.31733	0.943108	0.255162	0.00430324	N/A	0.714286	267951	72495.4	0.0568923	0.911933	0.974282		216475	0.908039	0.09194	2.1e-05	0	0	0	0	0	0	0.045991	0	0	0.022996	0	0	2.1e-05	0	2.1e-05	0.045991	0	-231657	42
SC-14-LO-21-056-E11	SC-17-X-116-E9		Third Degree	0.038074	2.9839	0.952534	0.257713	0.00419668	N/A	0.904762	230559	62378.8	0.0474656	0.922132	0.982937		186367	0.964599	0.030677	0.004724	0	0	0	0	0	0	0.020062	0	0	0.010031	0	0	0.004724	0	0.004724	0.020062	0	-194938	29
SC-14-LO-21-056-E11	SC-17-X-116-F12		Third Degree	0.147958	3.26209	0.951091	0.257322	0.00371908	N/A	0.571429	267505	72374.8	0.0489088	0.924149	0.978034		215993	0.9533	0.008846	0.037854	0	0	0	0	0	0	0.042277	0	0	0.021138	0	0	0.037854	0	0.037854	0.042277	0	-232586	45
SC-14-LO-21-056-E11	SC-17-X-116-F5		Third Degree	0.396808	3.03203	0.9477	0.256405	0.0036987	N/A	0.714286	224438	60722.8	0.0522997	0.920906	0.974495		181265	0.91979	0.066937	0.013274	0	0	0	0	0	0	0.046742	0	0	0.023371	0	0	0.013274	0	0.013274	0.046742	0	-191055	25
SC-14-LO-21-056-E11	SC-17-X-116-G6		Third Degree	2.33352	0.991537	0.920228	0.248972	0.00381415	N/A	0.571429	253205	68505.8	0.0797718	0.892597	0.947859		204658	0.81389	0.158785	0.027326	0	0	0	0	0	0	0.106718	0	0	0.053359	0	0	0.027326	0	0.027326	0.106718	0	-217825	229
SC-14-LO-21-056-E11	SC-17-X-116-H8		Third Degree	1.86563	1.16624	0.924281	0.250069	0.00418298	N/A	0.619048	258485	69934.4	0.075719	0.893978	0.954584		208878	0.834419	0.163863	0.001718	0	0	0	0	0	0	0.08365	0	0	0.041825	0	0	0.001718	0	0.001718	0.08365	0	-222069	34
SC-14-LO-21-056-E11	SC-2015-PB-X153-A5		Third Degree	0.0226774	3.04652	0.952779	0.257779	0.00413211	N/A	0.666667	177404	47997.5	0.0472213	0.922844	0.982713		143295	0.894549	0.09202	0.013431	0	0	0	0	0	0	0.059441	0	0	0.02972	0	0	0.013431	0	0.013431	0.059441	0	-149647	74
SC-14-LO-21-056-E11	SC-2015-PB-X153-A7		Third Degree	0.273089	2.45305	0.948429	0.256602	0.0046521	N/A	0.714286	183085	49534.5	0.0515707	0.914728	0.982131		147845	0.933498	0.049269	0.017233	0	0	0	0	0	0	0.041867	0	0	0.020934	0	0	0.017233	0	0.017233	0.041867	0	-153370	26
SC-14-LO-21-056-E11	SC-2015-PB-X153-A8		Third Degree	1.13015	2.20633	0.937247	0.253577	0.00380108	N/A	0.714286	170406	46104.2	0.0627528	0.909711	0.964784		137809	0.913052	0.039865	0.047083	0	0	0	0	0	0	0.067015	0	0	0.033508	0	0	0.047083	0	0.047083	0.067015	0	-142053	169
SC-14-LO-21-056-E11	SC-2015-PB-X153-B7		Third Degree	1.08408	1.65348	0.934562	0.25285	0.0046327	N/A	0.571429	185766	50259.9	0.0654376	0.901001	0.968123		149883	0.901074	0.093015	0.005911	0	0	0	0	0	0	0.052419	0	0	0.026209	0	0	0.005911	0	0.005911	0.052419	0	-154460	113
SC-14-LO-21-056-E11	SC-2015-PB-X153-E12		Third Degree	0.851417	3.11868	0.943072	0.255153	0.00319445	N/A	0.619048	172238	46599.8	0.0569277	0.919931	0.966214		138999	0.862268	0.136754	0.000978	0	0	0	0	0	0	0.069355	0	0	0.034678	0	0	0.000978	0	0.000978	0.069355	0	-143825	17
SC-14-LO-21-056-E11	SC-2015-PB-X153-E5		Third Degree	0.584104	2.6865	0.944754	0.255608	0.00387764	N/A	0.714286	218988	59248.3	0.0552465	0.916662	0.972845		176842	0.868577	0.129957	0.001467	0	0	0	0	0	0	0.066445	0	0	0.033222	0	0	0.001467	0	0.001467	0.066445	0	-186880	65
SC-14-LO-21-056-E11	SC-2015-PB-X153-G5		Third Degree	0.284164	3.34265	0.949452	0.256879	0.0034968	N/A	0.809524	179571	48583.8	0.0505477	0.92412	0.974784		144954	0.935577	0.061663	0.00276	0	0	0	0	0	0	0.033592	0	0	0.016796	0	0	0.00276	0	0.00276	0.033592	0	-149956	29
SC-14-LO-21-056-E11	SC-2015-PB-X153-H12		Third Degree	0.954132	2.1538	0.938734	0.253979	0.00408061	N/A	0.761905	185594	50213.4	0.0612656	0.909173	0.968296		149916	0.894803	0.099262	0.005935	0	0	0	0	0	0	0.055566	0	0	0.027783	0	0	0.005935	0	0.005935	0.055566	0	-155374	65
SC-14-LO-21-056-E11	SC-2015-PB-X153-H3		Third Degree	0.893126	1.66772	0.936777	0.253449	0.00495237	N/A	0.666667	225832	61099.9	0.0632232	0.9009	0.972654		182629	0.892996	0.073164	0.03384	0	0	0	0	0	0	0.070422	0	0	0.035211	0	0	0.03384	0	0.03384	0.070422	0	-192537	145
SC-14-LO-21-056-E12	SC-14-LO-21-056-E3		Third Degree	0.809344	2.32261	0.941012	0.254595	0.00404931	N/A	0.619048	416025	112558	0.0589882	0.911677	0.970347		336799	0.905091	0.071169	0.02374	0	0	0	0	0	0	0.059324	0	0	0.029662	0	0	0.02374	0	0.02374	0.059324	0	-355643	49
SC-14-LO-21-056-E12	SC-14-LO-21-056-E4		Third Degree	0.450424	4.20567	0.94859	0.256646	0.0027238	N/A	0.904762	446191	120719	0.0514096	0.928858	0.968323		361264	0.937416	0.042872	0.019712	0	0	0	0	0	0	0.041148	0	0	0.020574	0	0	0.019712	0	0.019712	0.041148	0	-382483	121
SC-14-LO-21-056-E12	SC-14-LO-21-056-E7		Third Degree	0.522697	3.11517	0.94639	0.25605	0.00348618	N/A	0.761905	286182	77427.9	0.0536101	0.921135	0.971645		232155	0.952771	0.012653	0.034575	0	0	0	0	0	0	0.040902	0	0	0.020451	0	0	0.034575	0	0.034575	0.040902	0	-240620	25
SC-14-LO-21-056-E12	SC-14-LO-21-056-F11		Third Degree	0.925944	2.19187	0.939204	0.254106	0.00406768	N/A	0.809524	362569	98094.8	0.0607962	0.909736	0.968672		293650	0.914503	0.023172	0.062325	0	0	0	0	0	0	0.073911	0	0	0.036955	0	0	0.062325	0	0.062325	0.073911	0	-308401	213
SC-14-LO-21-056-E12	SC-14-LO-21-056-F5		Third Degree	1.20391	2.13868	0.936242	0.253305	0.00379414	N/A	0.761905	180573	48854.9	0.0637581	0.908756	0.963728		145703	0.931167	0.008188	0.060646	0	0	0	0	0	0	0.06474	0	0	0.03237	0	0	0.060646	0	0.060646	0.06474	0	-150059	185
SC-14-LO-21-056-E12	SC-14-LO-21-056-G3		Third Degree	0.0677677	3.36258	0.952199	0.257622	0.00369707	N/A	0.857143	362896	98183.3	0.047801	0.925416	0.978982		293430	0.961678	0.02084	0.017482	0	0	0	0	0	0	0.027902	0	0	0.013951	0	0	0.017482	0	0.017482	0.027902	0	-307036	85
SC-14-LO-21-056-E12	SC-14-LO-21-056-G8		Third Degree	0.856206	1.90551	0.938592	0.253941	0.00459217	N/A	0.714286	53607	14503.6	0.0614075	0.905325	0.97186		43003	0.957369	0.007748	0.034883	0	0	0	0	0	0	0.038757	0	0	0.019378	0	0	0.034883	0	0.034883	0.038757	0	-43609.9	25
SC-14-LO-21-056-E12	SC-14-LO-21-056-H1		Third Degree	0.606165	2.99258	0.945229	0.255736	0.00352408	N/A	0.666667	196378	53131	0.0547705	0.9197	0.970759		159186	0.928039	0.027558	0.044403	0	0	0	0	0	0	0.058182	0	0	0.029091	0	0	0.044403	0	0.044403	0.058182	0	-164174	185
SC-14-LO-21-056-E12	SC-17-X-116-A5		Third Degree	0.403453	2.62431	0.946879	0.256183	0.00418866	N/A	0.809524	276096	74699.1	0.0531212	0.916535	0.977223		223042	0.962301	0.013096	0.024603	0	0	0	0	0	0	0.031151	0	0	0.015576	0	0	0.024603	0	0.024603	0.031151	0	-231109	25
SC-14-LO-21-056-E12	SC-17-X-116-A6		Third Degree	1.48199	1.78652	0.931871	0.252122	0.00388013	N/A	0.761905	631646	170895	0.0681288	0.903762	0.95998		511807	0.922416	0.030278	0.047306	0	0	0	0	0	0	0.062445	0	0	0.031223	0	0	0.047306	0	0.047306	0.062445	0	-555783	29
SC-14-LO-21-056-E12	SC-17-X-116-A9		Third Degree	0.0186466	3.29526	0.952861	0.257801	0.00382699	N/A	0.714286	151419	40967.1	0.0471388	0.925137	0.980585		122448	0.950364	0.001318	0.048318	0	0	0	0	0	0	0.048977	0	0	0.024488	0	0	0.048318	0	0.048318	0.048977	0	-126550	29
SC-14-LO-21-056-E12	SC-17-X-116-B11		Third Degree	1.95294	0.890318	0.920928	0.249162	0.00446047	N/A	0.619048	330665	89463	0.0790719	0.888615	0.953241		267355	0.801749	0.19086	0.007391	0	0	0	0	0	0	0.102821	0	0	0.051411	0	0	0.007391	0	0.007391	0.102821	0	-280511	69
SC-14-LO-21-056-E12	SC-17-X-116-B4		Third Degree	2.54127	0.667171	0.915997	0.247827	0.00395277	N/A	0.666667	527383	142686	0.0840027	0.887362	0.944633		426830	0.803569	0.191297	0.005134	0	0	0	0	0	0	0.100782	0	0	0.050391	0	0	0.005134	0	0.005134	0.100782	0	-456533	149
SC-14-LO-21-056-E12	SC-17-X-116-B6		Third Degree	0.667273	2.4212	0.942998	0.255133	0.00410632	N/A	0.857143	550314	148890	0.0570025	0.91325	0.972745		445909	0.948372	0.001812	0.049816	0	0	0	0	0	0	0.050722	0	0	0.025361	0	0	0.049816	0	0.049816	0.050722	0	-480573	26
SC-14-LO-21-056-E12	SC-17-X-116-B8		Third Degree	0.344213	2.80865	0.948007	0.256488	0.00402245	N/A	0.666667	228615	61852.9	0.0519926	0.918867	0.977148		185253	0.944253	0.037766	0.017981	0	0	0	0	0	0	0.036864	0	0	0.018432	0	0	0.017981	0	0.017981	0.036864	0	-190567	93
SC-14-LO-21-056-E12	SC-17-X-116-C1		Third Degree	0.671562	2.40405	0.94289	0.255103	0.00412349	N/A	0.761905	508633	137613	0.0571102	0.913018	0.972762		411901	0.908028	0.077486	0.014487	0	0	0	0	0	0	0.05323	0	0	0.026615	0	0	0.014487	0	0.014487	0.05323	0	-441040	97
SC-14-LO-21-056-E12	SC-17-X-116-C11		Third Degree	1.66402	2.31706	0.933532	0.252572	0.00318563	N/A	0.761905	673995	182353	0.0664679	0.910454	0.95661		546164	0.852133	0.145382	0.002485	0	0	0	0	0	0	0.075176	0	0	0.037588	0	0	0.002485	0	0.002485	0.075176	0	-599806	77
SC-14-LO-21-056-E12	SC-17-X-116-C7		Third Degree	0.85996	3.34904	0.943548	0.255281	0.00301313	N/A	0.761905	650255	175930	0.0564523	0.92172	0.965376		526794	0.893366	0.104636	0.001998	0	0	0	0	0	0	0.054316	0	0	0.027158	0	0	0.001998	0	0.001998	0.054316	0	-577372	121
SC-14-LO-21-056-E12	SC-17-X-116-D1		Third Degree	0.612286	2.46132	0.943787	0.255346	0.00412618	N/A	0.761905	440363	119142	0.0562129	0.913896	0.973679		356813	0.928251	0.068409	0.003341	0	0	0	0	0	0	0.037545	0	0	0.018773	0	0	0.003341	0	0.003341	0.037545	0	-377010	102
SC-14-LO-21-056-E12	SC-17-X-116-D11		Third Degree	0.629753	3.06468	0.945135	0.255711	0.0034328	N/A	0.761905	669002	181002	0.0548653	0.920266	0.970003		541963	0.900485	0.08132	0.018195	0	0	0	0	0	0	0.058855	0	0	0.029428	0	0	0.018195	0	0.018195	0.058855	0	-597083	77
SC-14-LO-21-056-E12	SC-17-X-116-D12		Third Degree	0.582749	2.73037	0.94488	0.255642	0.0038279	N/A	0.714286	397431	107527	0.0551199	0.917149	0.972611		320916	0.898597	0.092661	0.008742	0	0	0	0	0	0	0.055072	0	0	0.027536	0	0	0.008742	0	0.008742	0.055072	0	-339682	25
SC-14-LO-21-056-E12	SC-17-X-116-D5		Third Degree	1.50528	2.01182	0.933063	0.252445	0.00360588	N/A	0.761905	687917	186119	0.066937	0.906941	0.959185		557164	0.882761	0.10764	0.009599	0	0	0	0	0	0	0.063419	0	0	0.031709	0	0	0.009599	0	0.009599	0.063419	0	-611316	81
SC-14-LO-21-056-E12	SC-17-X-116-D7		Third Degree	0.541158	2.0917	0.94349	0.255266	0.00481692	N/A	0.857143	531254	143733	0.0565097	0.908595	0.978386		430014	0.89755	0.099385	0.003064	0	0	0	0	0	0	0.052757	0	0	0.026378	0	0	0.003064	0	0.003064	0.052757	0	-463152	29
SC-14-LO-21-056-E12	SC-17-X-116-E8		Third Degree	1.54662	2.01056	0.932744	0.252358	0.00356525	N/A	0.761905	689749	186615	0.0672557	0.906916	0.958572		558731	0.873557	0.122432	0.004011	0	0	0	0	0	0	0.065227	0	0	0.032614	0	0	0.004011	0	0.004011	0.065227	0	-615093	90
SC-14-LO-21-056-E12	SC-17-X-116-E9		Third Degree	1.96806	1.37809	0.925555	0.250413	0.0037901	N/A	0.761905	595639	161153	0.0744448	0.898098	0.953012		482557	0.93479	0.022428	0.042782	0	0	0	0	0	0	0.053996	0	0	0.026998	0	0	0.042782	0	0.042782	0.053996	0	-517773	33
SC-14-LO-21-056-E12	SC-17-X-116-F10		Third Degree	1.81474	2.08225	0.931296	0.251967	0.00325437	N/A	0.761905	532741	144136	0.0687036	0.90772	0.954872		431666	0.854935	0.139716	0.005349	0	0	0	0	0	0	0.075207	0	0	0.037603	0	0	0.005349	0	0.005349	0.075207	0	-461627	165
SC-14-LO-21-056-E12	SC-17-X-116-F2		Third Degree	1.09684	2.81272	0.939974	0.254315	0.00324391	N/A	0.666667	717403	194097	0.0600259	0.916474	0.963474		581440	0.89872	0.090461	0.010819	0	0	0	0	0	0	0.056049	0	0	0.028025	0	0	0.010819	0	0.010819	0.056049	0	-643543	58
SC-14-LO-21-056-E12	SC-17-X-116-G10		Third Degree	0.193156	4.0963	0.951014	0.257301	0.00295661	N/A	0.809524	731496	197910	0.0489858	0.929595	0.972433		592245	0.929737	0.062266	0.007997	0	0	0	0	0	0	0.03913	0	0	0.019565	0	0	0.007997	0	0.007997	0.03913	0	-659087	29
SC-14-LO-21-056-E12	SC-17-X-116-G11		Third Degree	0.685345	2.59198	0.943323	0.25522	0.0038697	N/A	0.666667	749787	202858	0.0566774	0.915289	0.971356		607345	0.913802	0.076208	0.00999	0	0	0	0	0	0	0.048094	0	0	0.024047	0	0	0.00999	0	0.00999	0.048094	0	-677591	73
SC-14-LO-21-056-E12	SC-17-X-116-G3		Third Degree	0.591148	3.42827	0.946231	0.256007	0.00315525	N/A	0.666667	642880	173934	0.0537691	0.923373	0.969089		520630	0.90744	0.073757	0.018803	0	0	0	0	0	0	0.055681	0	0	0.027841	0	0	0.018803	0	0.018803	0.055681	0	-570461	25
SC-14-LO-21-056-E12	SC-17-X-116-G4		Third Degree	0.410244	3.01012	0.947503	0.256351	0.00370787	N/A	0.714286	693466	187621	0.0524973	0.920642	0.974364		561730	0.937377	0.054152	0.008471	0	0	0	0	0	0	0.035547	0	0	0.017774	0	0	0.008471	0	0.008471	0.035547	0	-619588	73
SC-14-LO-21-056-E12	SC-17-X-116-G6		Third Degree	1.84944	1.82193	0.929512	0.251484	0.00345437	N/A	0.619048	652666	176582	0.0704881	0.904487	0.954537		528691	0.836749	0.139974	0.023277	0	0	0	0	0	0	0.093264	0	0	0.046632	0	0	0.023277	0	0.023277	0.093264	0	-579694	97
SC-14-LO-21-056-E12	SC-17-X-116-G7		Third Degree	0.701103	2.60209	0.943176	0.255181	0.0038394	N/A	0.666667	704242	190536	0.0568242	0.915362	0.97099		570388	0.899135	0.095062	0.005803	0	0	0	0	0	0	0.053334	0	0	0.026667	0	0	0.005803	0	0.005803	0.053334	0	-631294	73
SC-14-LO-21-056-E12	SC-17-X-116-H1		Third Degree	1.19365	1.97969	0.935493	0.253102	0.00399651	N/A	0.714286	582342	157555	0.064507	0.906541	0.964445		471239	0.846532	0.150829	0.002639	0	0	0	0	0	0	0.078054	0	0	0.039027	0	0	0.002639	0	0.002639	0.078054	0	-512442	85
SC-14-LO-21-056-E12	SC-17-X-116-H10		Third Degree	0.610619	2.73094	0.944559	0.255555	0.00379531	N/A	0.714286	712637	192807	0.0554407	0.917065	0.972054		577891	0.920125	0.068588	0.011288	0	0	0	0	0	0	0.045582	0	0	0.022791	0	0	0.011288	0	0.011288	0.045582	0	-640969	50
SC-14-LO-21-056-E12	SC-17-X-116-H11		Third Degree	1.74391	2.39642	0.933381	0.252531	0.00306311	N/A	0.666667	687928	186122	0.0666188	0.911191	0.955572		557319	0.888454	0.102745	0.008801	0	0	0	0	0	0	0.060174	0	0	0.030087	0	0	0.008801	0	0.008801	0.060174	0	-612741	65
SC-14-LO-21-056-E12	SC-17-X-116-H12		Third Degree	0.715421	2.32772	0.942105	0.254891	0.0041675	N/A	0.714286	795791	215305	0.057895	0.911914	0.972296		644697	0.921056	0.061802	0.017141	0	0	0	0	0	0	0.048043	0	0	0.024021	0	0	0.017141	0	0.017141	0.048043	0	-730116	73
SC-14-LO-21-056-E12	SC-17-X-116-H2		Third Degree	0.778533	2.75855	0.942808	0.255081	0.00358551	N/A	0.714286	669340	181093	0.0571925	0.916833	0.968782		542282	0.895769	0.103334	0.000897	0	0	0	0	0	0	0.052564	0	0	0.026282	0	0	0.000897	0	0.000897	0.052564	0	-595661	73
SC-14-LO-21-056-E12	SC-17-X-116-H3		Third Degree	1.21019	2.506	0.93786	0.253743	0.0034127	N/A	0.761905	706204	191067	0.06214	0.913137	0.962583		572327	0.895392	0.101297	0.003311	0	0	0	0	0	0	0.053959	0	0	0.02698	0	0	0.003311	0	0.003311	0.053959	0	-633525	57
SC-14-LO-21-056-E12	SC-17-X-116-H4		Third Degree	0.829844	3.25721	0.943607	0.255298	0.00310303	N/A	0.809524	653418	176785	0.0563926	0.921128	0.966087		529249	0.907289	0.067194	0.025517	0	0	0	0	0	0	0.059114	0	0	0.029557	0	0	0.025517	0	0.025517	0.059114	0	-579945	97
SC-14-LO-21-056-E12	SC-17-X-116-H5		Third Degree	1.04688	2.6163	0.939729	0.254248	0.0034621	N/A	0.761905	624209	168883	0.0602711	0.914648	0.96481		505513	0.90103	0.095145	0.003825	0	0	0	0	0	0	0.051397	0	0	0.025699	0	0	0.003825	0	0.003825	0.051397	0	-549621	57
SC-14-LO-21-056-E12	SC-17-X-116-H6		Third Degree	0.167087	3.59602	0.951044	0.257309	0.00337015	N/A	0.809524	666808	180408	0.0489563	0.926629	0.975458		540266	0.935576	0.054168	0.010256	0	0	0	0	0	0	0.03734	0	0	0.01867	0	0	0.010256	0	0.010256	0.03734	0	-592726	45
SC-14-LO-21-056-E12	SC-17-X-116-H7		Third Degree	0.00275594	3.62178	0.953089	0.257863	0.003499	N/A	0.809524	514917	139313	0.0469106	0.927741	0.978437		416630	0.950592	0.02024	0.029168	0	0	0	0	0	0	0.039288	0	0	0.019644	0	0	0.029168	0	0.029168	0.039288	0	-447738	77
SC-14-LO-21-056-E12	SC-17-X-116-H8		Third Degree	1.04832	2.73137	0.940124	0.254355	0.00335537	N/A	0.714286	668648	180906	0.0598761	0.915816	0.964431		541588	0.931149	0.05307	0.015782	0	0	0	0	0	0	0.042317	0	0	0.021158	0	0	0.015782	0	0.015782	0.042317	0	-591747	81
SC-14-LO-21-056-E12	SC-2015-PB-X153-A2		Third Degree	1.26084	2.42807	0.937104	0.253538	0.00343795	N/A	0.761905	394517	106738	0.0628965	0.912198	0.962009		319002	0.884533	0.085199	0.030268	0	0	0	0	0	0	0.072868	0	0	0.036434	0	0	0.030268	0	0.030268	0.072868	0	-337134	26
SC-14-LO-21-056-E12	SC-2015-PB-X153-A3		Third Degree	0.278703	3.69925	0.949841	0.256984	0.00318814	N/A	0.857143	417668	113002	0.0501592	0.926745	0.972937		337649	0.91845	0.078955	0.002595	0	0	0	0	0	0	0.042073	0	0	0.021036	0	0	0.002595	0	0.002595	0.042073	0	-358408	41
SC-14-LO-21-056-E12	SC-2015-PB-X153-A7		Third Degree	1.41167	2.0424	0.933967	0.252689	0.00367168	N/A	0.666667	471120	127464	0.0660328	0.907368	0.960566		381395	0.889225	0.109317	0.001458	0	0	0	0	0	0	0.056117	0	0	0.028058	0	0	0.001458	0	0.001458	0.056117	0	-405825	45
SC-14-LO-21-056-E12	SC-2015-PB-X153-A8		Third Degree	0.779834	2.43428	0.941752	0.254795	0.0039458	N/A	0.809524	439788	118987	0.0582482	0.913167	0.970337		356108	0.928204	0.01983	0.051967	0	0	0	0	0	0	0.061882	0	0	0.030941	0	0	0.051967	0	0.051967	0.061882	0	-378286	157
SC-14-LO-21-056-E12	SC-2015-PB-X153-B7		Third Degree	1.60538	1.129	0.925604	0.250427	0.00463807	N/A	0.571429	478699	129514	0.0743958	0.892004	0.959204		387142	0.879327	0.113596	0.007077	0	0	0	0	0	0	0.063875	0	0	0.031938	0	0	0.007077	0	0.007077	0.063875	0	-410737	82
SC-14-LO-21-056-E12	SC-2015-PB-X153-C4		Third Degree	2.94089	0.578288	0.913953	0.247274	0.00360375	N/A	0.666667	562610	152217	0.0860473	0.887846	0.94006		455177	0.794282	0.181814	0.023904	0	0	0	0	0	0	0.114811	0	0	0.057406	0	0	0.023904	0	0.023904	0.114811	0	-491572	94
SC-14-LO-21-056-E12	SC-2015-PB-X153-C5		Third Degree	2.25924	1.38463	0.924062	0.250009	0.00348044	N/A	0.714286	424628	114885	0.075938	0.898848	0.949276		342988	0.840371	0.129708	0.029921	0	0	0	0	0	0	0.094775	0	0	0.047387	0	0	0.029921	0	0.029921	0.094775	0	-363368	21
SC-14-LO-21-056-E12	SC-2015-PB-X153-D1		Third Degree	1.67948	1.47583	0.928175	0.251122	0.00401933	N/A	0.714286	628917	170157	0.0718252	0.899057	0.957292		509222	0.837034	0.160478	0.002487	0	0	0	0	0	0	0.082726	0	0	0.041363	0	0	0.002487	0	0.002487	0.082726	0	-557904	85
SC-14-LO-21-056-E12	SC-2015-PB-X153-D12		Third Degree	2.15974	1.24797	0.923417	0.249835	0.00372164	N/A	0.619048	550860	149038	0.0765834	0.896456	0.950378		445970	0.827867	0.151783	0.02035	0	0	0	0	0	0	0.096242	0	0	0.048121	0	0	0.02035	0	0.02035	0.096242	0	-480877	105
SC-14-LO-21-056-E12	SC-2015-PB-X153-F12		Third Degree	0.0927652	3.91609	0.95204	0.257579	0.00316356	N/A	0.714286	363434	98328.8	0.0479597	0.929122	0.974958		293879	0.952837	0.028309	0.018854	0	0	0	0	0	0	0.033008	0	0	0.016504	0	0	0.018854	0	0.018854	0.033008	0	-310158	109
SC-14-LO-21-056-E12	SC-2015-PB-X153-F3		Third Degree	0.0818785	3.99137	0.952183	0.257618	0.00311355	N/A	0.952381	495758	134130	0.0478173	0.929627	0.974738		400986	0.937861	0.049113	0.013026	0	0	0	0	0	0	0.037583	0	0	0.018791	0	0	0.013026	0	0.013026	0.037583	0	-430266	61
SC-14-LO-21-056-E12	SC-2015-PB-X153-F6		Third Degree	0.461093	2.80389	0.946505	0.256082	0.00388433	N/A	0.714286	478375	129427	0.0534949	0.918366	0.974645		387394	0.926097	0.065103	0.0088	0	0	0	0	0	0	0.041351	0	0	0.020676	0	0	0.0088	0	0.0088	0.041351	0	-414361	77
SC-14-LO-21-056-E12	SC-2015-PB-X153-F7		Third Degree	1.66097	1.99751	0.931843	0.252115	0.00346654	N/A	0.666667	462349	125091	0.0681565	0.906731	0.956956		374000	0.912233	0.033805	0.053963	0	0	0	0	0	0	0.070865	0	0	0.035433	0	0	0.053963	0	0.053963	0.070865	0	-397977	25
SC-14-LO-21-056-E12	SC-2015-PB-X153-G11		Third Degree	0.265162	3.97809	0.950196	0.25708	0.00298881	N/A	0.714286	515357	139432	0.0498042	0.928544	0.971848		417173	0.942904	0.042347	0.01475	0	0	0	0	0	0	0.035923	0	0	0.017962	0	0	0.01475	0	0.01475	0.035923	0	-448501	30
SC-14-LO-21-056-E12	SC-2015-PB-X153-G6		Third Degree	0.402635	3.99761	0.948836	0.256712	0.00288217	N/A	0.571429	511390	138359	0.0511642	0.927956	0.969715		413284	0.918436	0.070875	0.010689	0	0	0	0	0	0	0.046127	0	0	0.023063	0	0	0.010689	0	0.010689	0.046127	0	-444898	25
SC-14-LO-21-056-E12	SC-2015-PB-X153-H1		Third Degree	0.124568	3.44288	0.951488	0.25743	0.00355499	N/A	0.761905	515026	139343	0.0485118	0.925735	0.977242		416404	0.955719	0.025473	0.018808	0	0	0	0	0	0	0.031544	0	0	0.015772	0	0	0.018808	0	0.018808	0.031544	0	-447866	109
SC-14-LO-21-056-E12	SC-2015-PB-X153-H11		Third Degree	1.54533	2.11996	0.933362	0.252526	0.0034601	N/A	0.666667	373974	101180	0.066638	0.908296	0.958428		302472	0.863842	0.107474	0.028684	0	0	0	0	0	0	0.082421	0	0	0.041211	0	0	0.028684	0	0.028684	0.082421	0	-319523	129
SC-14-LO-21-056-E12	SC-2015-PB-X153-H3		Third Degree	1.08261	2.13304	0.937344	0.253603	0.00394391	N/A	0.666667	580585	157080	0.0626564	0.908772	0.965915		470104	0.888049	0.100036	0.011914	0	0	0	0	0	0	0.061933	0	0	0.030966	0	0	0.011914	0	0.011914	0.061933	0	-510059	66
SC-14-LO-21-056-E12	SC-2015-PB-X153-H6		Third Degree	0.00231422	3.87579	0.953097	0.257865	0.00327022	N/A	0.857143	457057	123659	0.046903	0.929406	0.976788		369446	0.91974	0.078737	0.001523	0	0	0	0	0	0	0.040892	0	0	0.020446	0	0	0.001523	0	0.001523	0.040892	0	-395936	93
SC-14-LO-21-056-E12	SC-2015-PB-X153-H8		Third Degree	0.543977	3.09776	0.946123	0.255978	0.00348247	N/A	0.666667	454570	122986	0.0538768	0.920895	0.971351		367602	0.908997	0.086774	0.004229	0	0	0	0	0	0	0.047616	0	0	0.023808	0	0	0.004229	0	0.004229	0.047616	0	-391339	117
SC-14-LO-21-056-E2	SC-14-LO-21-056-E3		Third Degree	1.31616	1.58572	0.931865	0.25212	0.00437035	N/A	0.666667	184039	49792.6	0.0681353	0.900204	0.963525		148713	0.865733	0.115938	0.018329	0	0	0	0	0	0	0.076298	0	0	0.038149	0	0	0.018329	0	0.018329	0.076298	0	-152042	81
SC-14-LO-21-056-E2	SC-14-LO-21-056-E4		Third Degree	0.210185	2.91324	0.949971	0.257019	0.00406037	N/A	0.619048	197211	53356.4	0.0500294	0.920556	0.979385		159422	0.948754	0.00534	0.045906	0	0	0	0	0	0	0.048576	0	0	0.024288	0	0	0.045906	0	0.045906	0.048576	0	-164348	25
SC-14-LO-21-056-E2	SC-14-LO-21-056-G12		Third Degree	0.271136	2.52326	0.948577	0.256642	0.00453847	N/A	0.714286	233551	63188.3	0.0514232	0.915698	0.981455		188821	0.94514	0.011899	0.042962	0	0	0	0	0	0	0.048911	0	0	0.024455	0	0	0.042962	0	0.042962	0.048911	0	-196655	37
SC-14-LO-21-056-E2	SC-14-LO-21-056-G2		Third Degree	2.10566	0.41404	0.913953	0.247274	0.00503323	N/A	0.52381	78144	21142.2	0.0860475	0.87749	0.950415		63204	0.761783	0.230227	0.00799	0	0	0	0	0	0	0.123104	0	0	0.061552	0	0	0.00799	0	0.00799	0.123104	0	-63001	33
SC-14-LO-21-056-E2	SC-14-LO-21-056-G3		Third Degree	0.637888	2.19014	0.942552	0.255012	0.00448449	N/A	0.571429	159718	43212.5	0.0574481	0.910065	0.975039		128734	0.899153	0.077584	0.023263	0	0	0	0	0	0	0.062055	0	0	0.031027	0	0	0.023263	0	0.023263	0.062055	0	-131441	25
SC-14-LO-21-056-E2	SC-14-LO-21-056-H1		Third Degree	0.419875	2.45408	0.946277	0.25602	0.00441282	N/A	0.619048	87587	23697.1	0.0537233	0.914309	0.978245		71037	0.885818	0.103199	0.010983	0	0	0	0	0	0	0.062582	0	0	0.031291	0	0	0.010983	0	0.010983	0.062582	0	-71097	49
SC-14-LO-21-056-E2	SC-17-X-116-A12		Third Degree	0.177335	2.24799	0.949698	0.256945	0.0052291	N/A	0.761905	93841	25389.1	0.0503024	0.911816	0.987579		75622	0.919719	0.078244	0.002037	0	0	0	0	0	0	0.041159	0	0	0.020579	0	0	0.002037	0	0.002037	0.041159	0	-75833.4	77
SC-14-LO-21-056-E2	SC-17-X-116-A6		Third Degree	0.728722	2.35419	0.942045	0.254875	0.00411372	N/A	0.714286	277960	75203.4	0.057955	0.912244	0.971846		224603	0.914432	0.085463	0.000105	0	0	0	0	0	0	0.042836	0	0	0.021418	0	0	0.000105	0	0.000105	0.042836	0	-237396	229
SC-14-LO-21-056-E2	SC-17-X-116-A8		Third Degree	1.76724	1.28565	0.92599	0.250531	0.00415418	N/A	0.571429	301707	81628.3	0.0740097	0.895896	0.956085		243825	0.868692	0.102641	0.028667	0	0	0	0	0	0	0.079988	0	0	0.039994	0	0	0.028667	0	0.028667	0.079988	0	-260045	41
SC-14-LO-21-056-E2	SC-17-X-116-B1		Third Degree	1.81394	1.14605	0.924399	0.250101	0.00428456	N/A	0.52381	275813	74622.5	0.075601	0.89336	0.955438		222702	0.875085	0.079215	0.045701	0	0	0	0	0	0	0.085308	0	0	0.042654	0	0	0.045701	0	0.045701	0.085308	0	-235064	138
SC-14-LO-21-056-E2	SC-17-X-116-B11		Third Degree	0.0544109	2.27785	0.952031	0.257577	0.00543775	N/A	0.809524	146601	39663.6	0.0479686	0.912638	0.991425		118462	0.921347	0.037379	0.041275	0	0	0	0	0	0	0.059964	0	0	0.029982	0	0	0.041275	0	0.041275	0.059964	0	-121416	41
SC-14-LO-21-056-E2	SC-17-X-116-B9		Third Degree	0.14552	2.76925	0.950785	0.257239	0.00435103	N/A	0.666667	190002	51406	0.0492152	0.919264	0.982305		153460	0.955667	0.009295	0.035038	0	0	0	0	0	0	0.039686	0	0	0.019843	0	0	0.035038	0	0.035038	0.039686	0	-158061	137
SC-14-LO-21-056-E2	SC-17-X-116-C1		Third Degree	1.50989	1.52436	0.929799	0.251562	0.00417971	N/A	0.714286	224919	60852.9	0.0702007	0.89952	0.960079		181878	0.858103	0.112394	0.029504	0	0	0	0	0	0	0.085701	0	0	0.04285	0	0	0.029504	0	0.029504	0.085701	0	-188736	69
SC-14-LO-21-056-E2	SC-17-X-116-C4		Third Degree	0.768367	3.04674	0.943684	0.255318	0.00332422	N/A	0.619048	237104	64149.6	0.0563157	0.919602	0.967766		191626	0.94023	0.036465	0.023306	0	0	0	0	0	0	0.041538	0	0	0.020769	0	0	0.023306	0	0.023306	0.041538	0	-199501	81
SC-14-LO-21-056-E2	SC-17-X-116-C6		Third Degree	2.77847	0.423637	0.912452	0.246868	0.0039606	N/A	0.666667	213373	57729.1	0.0875485	0.88376	0.941144		172133	0.783464	0.211002	0.005534	0	0	0	0	0	0	0.111035	0	0	0.055518	0	0	0.005534	0	0.005534	0.111035	0	-177477	205
SC-14-LO-21-056-E2	SC-17-X-116-C9		Third Degree	0.175411	3.06002	0.950584	0.257185	0.0039198	N/A	0.714286	277384	75047.6	0.0494164	0.922187	0.97898		224460	0.904445	0.074396	0.021159	0	0	0	0	0	0	0.058357	0	0	0.029178	0	0	0.021159	0	0.021159	0.058357	0	-238784	25
SC-14-LO-21-056-E2	SC-17-X-116-D11		Third Degree	0.644922	3.0767	0.945002	0.255675	0.00340772	N/A	0.809524	295735	80012.5	0.054998	0.920315	0.969689		238816	0.900767	0.089884	0.009349	0	0	0	0	0	0	0.054291	0	0	0.027146	0	0	0.009349	0	0.009349	0.054291	0	-256002	74
SC-14-LO-21-056-E2	SC-17-X-116-D2		Third Degree	0.8175	2.79939	0.94253	0.255006	0.00350639	N/A	0.714286	189070	51153.8	0.0574698	0.917129	0.967932		152404	0.956895	0.000105	0.043	0	0	0	0	0	0	0.043052	0	0	0.021526	0	0	0.043	0	0.043	0.043052	0	-155986	101
SC-14-LO-21-056-E2	SC-17-X-116-D5		Third Degree	0.500753	2.26935	0.944651	0.25558	0.00457826	N/A	0.809524	304750	82451.6	0.0553486	0.911485	0.977818		246127	0.934806	0.050316	0.014878	0	0	0	0	0	0	0.040036	0	0	0.020018	0	0	0.014878	0	0.014878	0.040036	0	-263065	77
SC-14-LO-21-056-E2	SC-17-X-116-D7		Third Degree	1.60742	1.07695	0.925056	0.250278	0.00472448	N/A	0.761905	235330	63669.7	0.0749441	0.89083	0.959282		190205	0.882385	0.054414	0.0632	0	0	0	0	0	0	0.090407	0	0	0.045204	0	0	0.0632	0	0.0632	0.090407	0	-198896	181
SC-14-LO-21-056-E2	SC-17-X-116-E6		Third Degree	0.343531	2.92641	0.9482	0.25654	0.00387844	N/A	0.714286	328163	88786.1	0.0517996	0.920104	0.976297		265488	0.949836	0.01265	0.037515	0	0	0	0	0	0	0.04384	0	0	0.02192	0	0	0.037515	0	0.037515	0.04384	0	-287651	29
SC-14-LO-21-056-E2	SC-17-X-116-E9		Third Degree	2.25072	0.121117	0.908644	0.245838	0.00534703	N/A	0.666667	262669	71066.4	0.0913563	0.869908	0.94738		212688	0.821639	0.151914	0.026448	0	0	0	0	0	0	0.102404	0	0	0.051202	0	0	0.026448	0	0.026448	0.102404	0	-221952	73
SC-14-LO-21-056-E2	SC-17-X-116-F1		Third Degree	0.322335	2.88881	0.94842	0.2566	0.00394945	N/A	0.904762	247253	66895.5	0.0515803	0.919808	0.977031		200053	0.943781	0.016228	0.039991	0	0	0	0	0	0	0.048105	0	0	0.024053	0	0	0.039991	0	0.039991	0.048105	0	-209547	162
SC-14-LO-21-056-E2	SC-17-X-116-F2		Third Degree	0.0168763	2.90784	0.952855	0.257799	0.00433623	N/A	0.809524	316820	85717.2	0.0471455	0.921441	0.984268		256146	0.948376	0.049863	0.001761	0	0	0	0	0	0	0.026693	0	0	0.013346	0	0	0.001761	0	0.001761	0.026693	0	-275946	54
SC-14-LO-21-056-E2	SC-17-X-116-F6		Third Degree	0.708425	3.08323	0.944367	0.255503	0.00334478	N/A	0.52381	203297	55003	0.055633	0.920136	0.968598		164028	0.962602	0.008615	0.028783	0	0	0	0	0	0	0.03309	0	0	0.016545	0	0	0.028783	0	0.028783	0.03309	0	-168082	105
SC-14-LO-21-056-E2	SC-17-X-116-F7		Third Degree	1.55014	1.6055	0.930099	0.251643	0.00401892	N/A	0.666667	298292	80704.3	0.0699013	0.900984	0.959213		241289	0.867345	0.086149	0.046507	0	0	0	0	0	0	0.089581	0	0	0.044791	0	0	0.046507	0	0.046507	0.089581	0	-258573	121
SC-14-LO-21-056-E2	SC-17-X-116-G1		Third Degree	0.098379	2.6694	0.951459	0.257422	0.0045821	N/A	0.857143	202310	54735.9	0.0485411	0.918264	0.984653		163381	0.914804	0.081649	0.003547	0	0	0	0	0	0	0.044372	0	0	0.022186	0	0	0.003547	0	0.003547	0.044372	0	-169624	97
SC-14-LO-21-056-E2	SC-17-X-116-G12		Third Degree	0.416967	2.55489	0.946548	0.256093	0.00426745	N/A	0.714286	322574	87273.9	0.0534518	0.915633	0.977463		261032	0.923846	0.063572	0.012583	0	0	0	0	0	0	0.044368	0	0	0.022184	0	0	0.012583	0	0.012583	0.044368	0	-282518	93
SC-14-LO-21-056-E2	SC-17-X-116-G2		Third Degree	2.38297	0.761748	0.917605	0.248262	0.00403287	N/A	0.619048	220267	59594.3	0.0823954	0.888389	0.94682		178108	0.880963	0.007904	0.111133	0	0	0	0	0	0	0.115085	0	0	0.057542	0	0	0.111133	0	0.111133	0.115085	0	-184599	257
SC-14-LO-21-056-E2	SC-17-X-116-H12		Third Degree	1.16651	1.97814	0.935737	0.253168	0.00403296	N/A	0.666667	350846	94923.1	0.0642634	0.90652	0.964953		283685	0.875072	0.123547	0.001381	0	0	0	0	0	0	0.063155	0	0	0.031577	0	0	0.001381	0	0.001381	0.063155	0	-312887	105
SC-14-LO-21-056-E2	SC-17-X-116-H6		Third Degree	0.173579	3.19423	0.950709	0.257219	0.00376572	N/A	0.714286	294539	79688.9	0.049291	0.923429	0.977989		238213	0.927086	0.067341	0.005573	0	0	0	0	0	0	0.039243	0	0	0.019622	0	0	0.005573	0	0.005573	0.039243	0	-254270	97
SC-14-LO-21-056-E2	SC-17-X-116-H8		Third Degree	2.45189	0.157173	0.909074	0.245954	0.00486085	N/A	0.571429	294201	79597.5	0.0909262	0.87386	0.944288		238025	0.793087	0.179756	0.027157	0	0	0	0	0	0	0.117035	0	0	0.058518	0	0	0.027157	0	0.027157	0.117035	0	-252865	133
SC-14-LO-21-056-E2	SC-2013-PB-X140-A9		Third Degree	2.71877	0.693322	0.915775	0.247767	0.00371685	N/A	0.47619	333002	90095.3	0.0842252	0.888849	0.942701		269157	0.711741	0.287286	0.000973	0	0	0	0	0	0	0.144616	0	0	0.072308	0	0	0.000973	0	0.000973	0.144616	0	-295709	137
SC-14-LO-21-056-E2	SC-2013-PB-X140-D11		Third Degree	0.658542	2.29497	0.942673	0.255045	0.00429395	N/A	0.47619	260515	70483.6	0.0573267	0.911566	0.97378		210489	0.817516	0.18003	0.002454	0	0	0	0	0	0	0.092469	0	0	0.046234	0	0	0.002454	0	0.002454	0.092469	0	-224302	125
SC-14-LO-21-056-E2	SC-2015-PB-X153-A7		Third Degree	0.216729	2.94729	0.949914	0.257004	0.00400828	N/A	0.809524	208421	56389.3	0.0500858	0.920877	0.978952		168312	0.943101	0.053055	0.003844	0	0	0	0	0	0	0.030371	0	0	0.015186	0	0	0.003844	0	0.003844	0.030371	0	-174343	37
SC-14-LO-21-056-E2	SC-2015-PB-X153-A8		Third Degree	1.26816	1.50014	0.931652	0.252063	0.00458126	N/A	0.666667	193789	52430.5	0.0683485	0.898463	0.96484		156663	0.90168	0.01428	0.08404	0	0	0	0	0	0	0.09118	0	0	0.04559	0	0	0.08404	0	0.08404	0.09118	0	-161765	261
SC-14-LO-21-056-E2	SC-2015-PB-X153-B5		Third Degree	0.413123	3.12388	0.94765	0.256391	0.00358559	N/A	0.714286	275532	74546.5	0.05235	0.921675	0.973625		222603	0.931063	0.002831	0.066106	0	0	0	0	0	0	0.067522	0	0	0.033761	0	0	0.066106	0	0.066106	0.067522	0	-237991	42
SC-14-LO-21-056-E2	SC-2015-PB-X153-C4		Third Degree	0.520253	2.28722	0.944439	0.255522	0.00451732	N/A	0.714286	248714	67290.8	0.0555614	0.911713	0.977164		200944	0.921777	0.046541	0.031682	0	0	0	0	0	0	0.054952	0	0	0.027476	0	0	0.031682	0	0.031682	0.054952	0	-211173	29
SC-14-LO-21-056-E2	SC-2015-PB-X153-D3		Third Degree	1.03073	2.26569	0.938468	0.253907	0.00384728	N/A	0.761905	210325	56904.4	0.061532	0.910597	0.966339		170001	0.93384	3.5e-05	0.066125	0	0	0	0	0	0	0.066143	0	0	0.033071	0	0	0.066125	0	0.066125	0.066143	0	-176761	25
SC-14-LO-21-056-E2	SC-2015-PB-X153-D4		Third Degree	0.166614	2.8464	0.950533	0.257171	0.00420916	N/A	0.714286	181105	48998.8	0.0494671	0.92004	0.981026		146113	0.929137	0.066983	0.00388	0	0	0	0	0	0	0.037372	0	0	0.018686	0	0	0.00388	0	0.00388	0.037372	0	-150714	45
SC-14-LO-21-056-E2	SC-2015-PB-X153-E12		Third Degree	0.747404	1.86782	0.939729	0.254248	0.0048494	N/A	0.47619	194440	52606.7	0.0602714	0.904598	0.974859		157283	0.941202	0.008155	0.050644	0	0	0	0	0	0	0.054721	0	0	0.027361	0	0	0.050644	0	0.050644	0.054721	0	-162064	173
SC-14-LO-21-056-E2	SC-2015-PB-X153-E4		Third Degree	0.0054557	3.25343	0.953047	0.257851	0.00389159	N/A	0.619048	202609	54816.8	0.0469535	0.924854	0.981239		163981	0.958178	0.003203	0.038619	0	0	0	0	0	0	0.040221	0	0	0.02011	0	0	0.038619	0	0.038619	0.040221	0	-169980	25
SC-14-LO-21-056-E2	SC-2015-PB-X153-F11		Third Degree	0.459447	2.46152	0.945752	0.255878	0.00434181	N/A	0.571429	147676	39954.5	0.0542481	0.914298	0.977206		119376	0.94185	0.014314	0.043836	0	0	0	0	0	0	0.050993	0	0	0.025496	0	0	0.043836	0	0.043836	0.050993	0	-121324	169
SC-14-LO-21-056-E2	SC-2015-PB-X153-F7		Third Degree	0.57557	2.55841	0.944516	0.255543	0.0040467	N/A	0.571429	203891	55163.7	0.0554838	0.9152	0.973832		164604	0.945726	0.009317	0.044957	0	0	0	0	0	0	0.049616	0	0	0.024808	0	0	0.044957	0	0.044957	0.049616	0	-170635	37
SC-14-LO-21-056-E2	SC-2015-PB-X153-G2		Third Degree	0.711617	2.64343	0.943183	0.255183	0.00378006	N/A	0.666667	210367	56915.8	0.0568174	0.915799	0.970567		169883	0.906195	0.083101	0.010704	0	0	0	0	0	0	0.052255	0	0	0.026127	0	0	0.010704	0	0.010704	0.052255	0	-176478	21
SC-14-LO-21-056-E2	SC-2015-PB-X153-H10		Third Degree	0.151711	3.62154	0.95124	0.257363	0.00336109	N/A	0.666667	241659	65382	0.0487597	0.926891	0.975589		195094	0.930987	0.057779	0.011234	0	0	0	0	0	0	0.040124	0	0	0.020062	0	0	0.011234	0	0.011234	0.040124	0	-204999	93
SC-14-LO-21-056-E2	SC-2015-PB-X153-H3		Third Degree	1.89892	1.02468	0.922679	0.249635	0.00433788	N/A	0.666667	255665	69171.4	0.0773209	0.891254	0.954104		206649	0.8279	0.159225	0.012875	0	0	0	0	0	0	0.092487	0	0	0.046244	0	0	0.012875	0	0.012875	0.092487	0	-217716	93
SC-14-LO-21-056-E3	SC-14-LO-21-056-G10		Third Degree	0.548986	2.87685	0.945613	0.25584	0.00370195	N/A	0.761905	164548	44519.3	0.0543867	0.918795	0.972432		132702	0.933942	0.007387	0.058671	0	0	0	0	0	0	0.062364	0	0	0.031182	0	0	0.058671	0	0.058671	0.062364	0	-136607	33
SC-14-LO-21-056-E3	SC-14-LO-21-056-G12		Third Degree	0.982444	2.68942	0.940583	0.254479	0.0034539	N/A	0.714286	470219	127220	0.0594169	0.915562	0.965604		380589	0.906603	0.055985	0.037412	0	0	0	0	0	0	0.065405	0	0	0.032702	0	0	0.037412	0	0.037412	0.065405	0	-406905	25
SC-14-LO-21-056-E3	SC-14-LO-21-056-H1		Third Degree	0.027324	3.71601	0.952783	0.25778	0.00338796	N/A	0.714286	174936	47329.8	0.0472172	0.928239	0.977326		141456	0.936884	0.021278	0.041838	0	0	0	0	0	0	0.052477	0	0	0.026239	0	0	0.041838	0	0.041838	0.052477	0	-145779	137
SC-14-LO-21-056-E3	SC-17-X-116-B11		Third Degree	0.289799	2.66337	0.948525	0.256628	0.00429446	N/A	0.857143	293526	79414.9	0.0514749	0.917414	0.979636		236757	0.934987	0.031243	0.03377	0	0	0	0	0	0	0.049392	0	0	0.024696	0	0	0.03377	0	0.03377	0.049392	0	-247679	105
SC-14-LO-21-056-E3	SC-17-X-116-C5		Third Degree	1.2203	2.63119	0.938273	0.253854	0.00329283	N/A	0.714286	441580	119472	0.0617268	0.914419	0.962128		356831	0.863843	0.086196	0.049961	0	0	0	0	0	0	0.093059	0	0	0.04653	0	0	0.049961	0	0.049961	0.093059	0	-382697	149
SC-14-LO-21-056-E3	SC-17-X-116-C7		Third Degree	2.04345	1.36725	0.925041	0.250274	0.00371838	N/A	0.666667	574310	155382	0.0749592	0.898103	0.951978		464386	0.802912	0.192635	0.004453	0	0	0	0	0	0	0.10077	0	0	0.050385	0	0	0.004453	0	0.004453	0.10077	0	-506817	118
SC-14-LO-21-056-E3	SC-17-X-116-C8		Third Degree	0.45629	3.42753	0.947618	0.256383	0.00326541	N/A	0.714286	486558	131641	0.0523821	0.923962	0.971274		393145	0.916421	0.055618	0.027962	0	0	0	0	0	0	0.05577	0	0	0.027885	0	0	0.027962	0	0.027962	0.05577	0	-421869	117
SC-14-LO-21-056-E3	SC-17-X-116-C9		Third Degree	0.029144	4.26454	0.952807	0.257786	0.0029537	N/A	0.761905	557826	150923	0.0471932	0.931409	0.974205		451420	0.897754	0.090709	0.011537	0	0	0	0	0	0	0.056892	0	0	0.028446	0	0	0.011537	0	0.011537	0.056892	0	-493068	41
SC-14-LO-21-056-E3	SC-17-X-116-D5		Third Degree	0.169444	3.65535	0.951048	0.257311	0.0033158	N/A	0.761905	609858	165000	0.0489516	0.927027	0.975069		493384	0.938332	0.055469	0.006199	0	0	0	0	0	0	0.033933	0	0	0.016967	0	0	0.006199	0	0.006199	0.033933	0	-540836	97
SC-14-LO-21-056-E3	SC-17-X-116-D7		Third Degree	0.309619	2.76894	0.948411	0.256597	0.00411954	N/A	0.761905	471459	127556	0.0515893	0.918567	0.978254		380937	0.900203	0.098412	0.001385	0	0	0	0	0	0	0.050591	0	0	0.025295	0	0	0.001385	0	0.001385	0.050591	0	-409388	93
SC-14-LO-21-056-E3	SC-17-X-116-E2		Third Degree	0.0311639	3.77798	0.952741	0.257769	0.00332943	N/A	0.666667	505612	136796	0.0472585	0.928622	0.976861		409092	0.933597	0.025019	0.041384	0	0	0	0	0	0	0.053894	0	0	0.026947	0	0	0.041384	0	0.041384	0.053894	0	-441324	145
SC-14-LO-21-056-E3	SC-17-X-116-E6		Third Degree	0.0498219	4.09352	0.952561	0.25772	0.00306087	N/A	0.714286	656860	177717	0.0474387	0.930387	0.974735		531410	0.953726	0.004131	0.042143	0	0	0	0	0	0	0.044208	0	0	0.022104	0	0	0.042143	0	0.042143	0.044208	0	-591690	33
SC-14-LO-21-056-E3	SC-17-X-116-E8		Third Degree	1.12235	2.37789	0.938095	0.253806	0.00362326	N/A	0.761905	611534	165453	0.0619054	0.911846	0.964343		494737	0.881807	0.113102	0.005091	0	0	0	0	0	0	0.061642	0	0	0.030821	0	0	0.005091	0	0.005091	0.061642	0	-543583	97
SC-14-LO-21-056-E3	SC-17-X-116-E9		Third Degree	0.577042	2.91333	0.945375	0.255776	0.0036335	N/A	0.857143	527755	142787	0.0546246	0.919053	0.971698		427151	0.948412	0.047317	0.004271	0	0	0	0	0	0	0.02793	0	0	0.013965	0	0	0.004271	0	0.004271	0.02793	0	-457227	29
SC-14-LO-21-056-E3	SC-17-X-116-F2		Third Degree	0.540318	3.26092	0.946462	0.25607	0.00333635	N/A	0.666667	635928	172053	0.0535379	0.922292	0.970632		514424	0.913117	0.081084	0.0058	0	0	0	0	0	0	0.046342	0	0	0.023171	0	0	0.0058	0	0.0058	0.046342	0	-567346	50
SC-14-LO-21-056-E3	SC-17-X-116-F6		Third Degree	0.333212	3.74788	0.949298	0.256837	0.00310757	N/A	0.809524	408142	110425	0.0507022	0.926785	0.97181		329879	0.963286	0.014738	0.021976	0	0	0	0	0	0	0.029345	0	0	0.014672	0	0	0.021976	0	0.021976	0.029345	0	-346980	57
SC-14-LO-21-056-E3	SC-17-X-116-G1		Third Degree	0.674153	2.89667	0.944275	0.255478	0.00355164	N/A	0.714286	405698	109764	0.0557248	0.918546	0.970005		328255	0.852827	0.135636	0.011537	0	0	0	0	0	0	0.079355	0	0	0.039677	0	0	0.011537	0	0.011537	0.079355	0	-349868	29
SC-14-LO-21-056-E3	SC-17-X-116-G11		Third Degree	1.74967	1.6213	0.928795	0.25129	0.0037622	N/A	0.714286	664368	179748	0.0712051	0.90154	0.95605		537439	0.824609	0.170739	0.004652	0	0	0	0	0	0	0.090022	0	0	0.045011	0	0	0.004652	0	0.004652	0.090022	0	-598065	121
SC-14-LO-21-056-E3	SC-17-X-116-G12		Third Degree	0.99891	2.24429	0.938687	0.253966	0.00391041	N/A	0.714286	646428	174894	0.0613125	0.910359	0.967016		523317	0.876538	0.109392	0.01407	0	0	0	0	0	0	0.068766	0	0	0.034383	0	0	0.01407	0	0.01407	0.068766	0	-581066	81
SC-14-LO-21-056-E3	SC-17-X-116-G8		Third Degree	0.259299	2.86181	0.949231	0.256819	0.00406338	N/A	0.761905	559472	151368	0.0507693	0.919794	0.978667		452700	0.883441	0.113355	0.003204	0	0	0	0	0	0	0.059881	0	0	0.029941	0	0	0.003204	0	0.003204	0.059881	0	-494487	97
SC-14-LO-21-056-E3	SC-17-X-116-H12		Third Degree	1.7356	1.85817	0.930487	0.251748	0.00352896	N/A	0.714286	705214	190799	0.0695132	0.904922	0.956052		570599	0.851397	0.138811	0.009793	0	0	0	0	0	0	0.079198	0	0	0.039599	0	0	0.009793	0	0.009793	0.079198	0	-643158	57
SC-14-LO-21-056-E3	SC-17-X-116-H8		Third Degree	1.00241	2.70808	0.940461	0.254446	0.00341794	N/A	0.809524	591999	160168	0.0595386	0.915701	0.965222		478662	0.888538	0.107859	0.003603	0	0	0	0	0	0	0.057533	0	0	0.028766	0	0	0.003603	0	0.003603	0.057533	0	-522476	89
SC-14-LO-21-056-E3	SC-2015-PB-X153-A7		Third Degree	0.00451956	4.36421	0.953077	0.257859	0.00290296	N/A	0.666667	418414	113204	0.0469235	0.932046	0.974107		338328	0.93331	0.060713	0.005977	0	0	0	0	0	0	0.036334	0	0	0.018167	0	0	0.005977	0	0.005977	0.036334	0	-360148	53
SC-14-LO-21-056-E3	SC-2015-PB-X153-B7		Third Degree	1.10273	2.14644	0.937216	0.253568	0.00390322	N/A	0.714286	424706	114906	0.0627838	0.90894	0.965493		343168	0.904271	0.085051	0.010678	0	0	0	0	0	0	0.053203	0	0	0.026602	0	0	0.010678	0	0.010678	0.053203	0	-363892	74
SC-14-LO-21-056-E3	SC-2015-PB-X153-C1		Third Degree	2.22882	1.20037	0.922658	0.24963	0.00369832	N/A	0.571429	424597	114877	0.0773417	0.895866	0.94945		342977	0.764195	0.234975	0.000831	0	0	0	0	0	0	0.118318	0	0	0.059159	0	0	0.000831	0	0.000831	0.118318	0	-367248	134
SC-14-LO-21-056-E3	SC-2015-PB-X153-C4		Third Degree	0.485034	2.91781	0.946444	0.256065	0.00372695	N/A	0.619048	499764	135214	0.0535564	0.919444	0.973443		403891	0.903475	0.082529	0.013997	0	0	0	0	0	0	0.055261	0	0	0.027631	0	0	0.013997	0	0.013997	0.055261	0	-436069	57
SC-14-LO-21-056-E3	SC-2015-PB-X153-D12		Third Degree	0.84942	2.95113	0.942648	0.255038	0.00333695	N/A	0.666667	487586	131919	0.0573515	0.918474	0.966823		394096	0.86658	0.124277	0.009142	0	0	0	0	0	0	0.071281	0	0	0.03564	0	0	0.009142	0	0.009142	0.071281	0	-424771	82
SC-14-LO-21-056-E3	SC-2015-PB-X153-D4		Third Degree	0.824107	2.85836	0.942635	0.255034	0.00344396	N/A	0.714286	362657	98118.6	0.0573653	0.917685	0.967584		292528	0.92699	0.034423	0.038588	0	0	0	0	0	0	0.055799	0	0	0.027899	0	0	0.038588	0	0.038588	0.055799	0	-308769	153
SC-14-LO-21-056-E3	SC-2015-PB-X153-E12		Third Degree	0.352463	3.85137	0.949195	0.256809	0.00301683	N/A	0.52381	392408	106168	0.0508052	0.92734	0.97105		317093	0.898634	0.092531	0.008835	0	0	0	0	0	0	0.055101	0	0	0.02755	0	0	0.008835	0	0.008835	0.055101	0	-336193	85
SC-14-LO-21-056-E3	SC-2015-PB-X153-E9		Third Degree	1.43568	2.28295	0.935028	0.252976	0.00341046	N/A	0.761905	439065	118791	0.0649724	0.910321	0.959734		354855	0.818758	0.179263	0.001979	0	0	0	0	0	0	0.09161	0	0	0.045805	0	0	0.001979	0	0.001979	0.09161	0	-379928	113
SC-14-LO-21-056-E3	SC-2015-PB-X153-F11		Third Degree	0.544018	3.78017	0.947228	0.256277	0.00293287	N/A	0.809524	297354	80450.6	0.0527723	0.925981	0.968475		240240	0.909987	0.072928	0.017084	0	0	0	0	0	0	0.053548	0	0	0.026774	0	0	0.017084	0	0.017084	0.053548	0	-250908	105
SC-14-LO-21-056-E3	SC-2015-PB-X153-F2		Third Degree	0.787941	2.79011	0.942802	0.25508	0.00354446	N/A	0.619048	374675	101370	0.0571976	0.917125	0.96848		302804	0.871484	0.111807	0.01671	0	0	0	0	0	0	0.072613	0	0	0.036306	0	0	0.01671	0	0.01671	0.072613	0	-321494	42
SC-14-LO-21-056-E3	SC-2015-PB-X153-F7		Third Degree	0.911255	2.56074	0.940822	0.254544	0.00365273	N/A	0.714286	409882	110896	0.0591778	0.91436	0.967284		330860	0.879456	0.113658	0.006886	0	0	0	0	0	0	0.063715	0	0	0.031858	0	0	0.006886	0	0.006886	0.063715	0	-351462	69
SC-14-LO-21-056-E3	SC-2015-PB-X153-H12		Third Degree	0.110974	3.24206	0.951574	0.257453	0.00378232	N/A	0.809524	425577	115142	0.0484264	0.924173	0.978974		343709	0.942579	0.047115	0.010306	0	0	0	0	0	0	0.033863	0	0	0.016932	0	0	0.010306	0	0.010306	0.033863	0	-365523	29
SC-14-LO-21-056-E3	SC-2015-PB-X153-H3		Third Degree	1.88317	1.60513	0.927819	0.251026	0.00363566	N/A	0.619048	514373	139166	0.0721806	0.901481	0.954157		415819	0.831821	0.155543	0.012636	0	0	0	0	0	0	0.090407	0	0	0.045204	0	0	0.012636	0	0.012636	0.090407	0	-449620	125
SC-14-LO-21-056-E3	SC-2015-PB-X153-H6		Third Degree	2.36735	1.24322	0.92239	0.249557	0.00351253	N/A	0.666667	405903	109819	0.0776096	0.896944	0.947836		327870	0.802467	0.175269	0.022264	0	0	0	0	0	0	0.109899	0	0	0.054949	0	0	0.022264	0	0.022264	0.109899	0	-349415	21
SC-14-LO-21-056-E4	SC-14-LO-21-056-F11		Third Degree	1.28602	2.15721	0.935618	0.253136	0.00368324	N/A	0.761905	344566	93224	0.0643825	0.908935	0.9623		278354	0.872597	0.08556	0.041842	0	0	0	0	0	0	0.084623	0	0	0.042311	0	0	0.041842	0	0.041842	0.084623	0	-292532	22
SC-14-LO-21-056-E4	SC-14-LO-21-056-G10		Third Degree	1.12109	1.30715	0.931483	0.252017	0.00522282	N/A	0.714286	175603	47510.2	0.0685166	0.893647	0.96932		141455	0.872625	0.084234	0.04314	0	0	0	0	0	0	0.085257	0	0	0.042629	0	0	0.04314	0	0.04314	0.085257	0	-145957	305
SC-14-LO-21-056-E4	SC-14-LO-21-056-G12		Third Degree	0.296154	2.93093	0.948823	0.256709	0.00392994	N/A	0.619048	501588	135707	0.0511768	0.920353	0.977293		405595	0.940094	0.009232	0.050674	0	0	0	0	0	0	0.05529	0	0	0.027645	0	0	0.050674	0	0.050674	0.05529	0	-434619	97
SC-14-LO-21-056-E4	SC-14-LO-21-056-G2		Third Degree	0.693532	2.40967	0.942649	0.255038	0.00408682	N/A	0.619048	167073	45202.4	0.057351	0.913042	0.972255		134773	0.929003	0.011616	0.059382	0	0	0	0	0	0	0.065189	0	0	0.032595	0	0	0.059382	0	0.059382	0.065189	0	-138865	189
SC-14-LO-21-056-E4	SC-14-LO-21-056-G8		Third Degree	0.0208076	2.02982	0.952649	0.257744	0.00618458	N/A	0.761905	51912	14045	0.0473506	0.907846	0.997453		41463	0.938443	0.055152	0.006405	0	0	0	0	0	0	0.033981	0	0	0.01699	0	0	0.006405	0	0.006405	0.033981	0	-42467.9	117
SC-14-LO-21-056-E4	SC-17-X-116-A6		Third Degree	0.537951	3.04427	0.946086	0.255968	0.00354033	N/A	0.857143	599946	162318	0.0539143	0.920438	0.971733		484820	0.92011	0.059623	0.020267	0	0	0	0	0	0	0.050078	0	0	0.025039	0	0	0.020267	0	0.020267	0.050078	0	-528320	113
SC-14-LO-21-056-E4	SC-17-X-116-B11		Third Degree	2.13363	0.624245	0.91686	0.248061	0.00459856	N/A	0.619048	314842	85182	0.0831398	0.883546	0.950174		253912	0.781805	0.198285	0.01991	0	0	0	0	0	0	0.119053	0	0	0.059526	0	0	0.01991	0	0.01991	0.119053	0	-266328	133
SC-14-LO-21-056-E4	SC-17-X-116-B4		Third Degree	1.92964	1.54051	0.927059	0.25082	0.00365467	N/A	0.714286	501909	135794	0.0729407	0.900584	0.953535		405484	0.85983	0.109657	0.030513	0	0	0	0	0	0	0.085342	0	0	0.042671	0	0	0.030513	0	0.030513	0.085342	0	-433847	25
SC-14-LO-21-056-E4	SC-17-X-116-B8		Third Degree	2.18052	0.806863	0.91891	0.248616	0.00424527	N/A	0.666667	216889	58680.4	0.0810895	0.888156	0.949665		175370	0.815556	0.181476	0.002967	0	0	0	0	0	0	0.093705	0	0	0.046853	0	0	0.002967	0	0.002967	0.093705	0	-180220	25
SC-14-LO-21-056-E4	SC-17-X-116-C10		Third Degree	1.73107	1.43769	0.927518	0.250944	0.00400227	N/A	0.666667	482880	130646	0.0724825	0.898524	0.956511		390121	0.813875	0.181154	0.004971	0	0	0	0	0	0	0.095548	0	0	0.047774	0	0	0.004971	0	0.004971	0.095548	0	-417691	137
SC-14-LO-21-056-E4	SC-17-X-116-C6		Third Degree	0.622812	2.88119	0.944793	0.255618	0.00361937	N/A	0.666667	459697	124373	0.0552067	0.918573	0.971013		370942	0.941535	0.024746	0.033719	0	0	0	0	0	0	0.046092	0	0	0.023046	0	0	0.033719	0	0.033719	0.046092	0	-395402	113
SC-14-LO-21-056-E4	SC-17-X-116-D1		Third Degree	0.0956543	2.69175	0.951516	0.257437	0.00454984	N/A	0.857143	419706	113553	0.0484836	0.918556	0.984477		339312	0.946896	0.048096	0.005008	0	0	0	0	0	0	0.029056	0	0	0.014528	0	0	0.005008	0	0.005008	0.029056	0	-358500	37
SC-14-LO-21-056-E4	SC-17-X-116-D5		Third Degree	0.0247285	3.72291	0.952816	0.257789	0.00338407	N/A	0.904762	653849	176902	0.0471843	0.9283	0.977331		528732	0.944418	0.052169	0.003413	0	0	0	0	0	0	0.029497	0	0	0.014749	0	0	0.003413	0	0.003413	0.029497	0	-580998	25
SC-14-LO-21-056-E4	SC-17-X-116-D7		Third Degree	0.311797	2.77047	0.948383	0.25659	0.00411459	N/A	0.714286	505566	136783	0.0516168	0.918576	0.978191		408532	0.911849	0.075252	0.012899	0	0	0	0	0	0	0.050525	0	0	0.025262	0	0	0.012899	0	0.012899	0.050525	0	-441037	89
SC-14-LO-21-056-E4	SC-17-X-116-E5		Third Degree	0.505098	2.70114	0.94574	0.255875	0.00395549	N/A	0.761905	416493	112684	0.0542595	0.917085	0.974396		336433	0.876962	0.115372	0.007666	0	0	0	0	0	0	0.065352	0	0	0.032676	0	0	0.007666	0	0.007666	0.065352	0	-357806	109
SC-14-LO-21-056-E4	SC-17-X-116-E8		Third Degree	0.254144	3.17159	0.949648	0.256932	0.00370205	N/A	0.809524	654781	177154	0.0503525	0.922828	0.976467		529330	0.927666	0.06498	0.007354	0	0	0	0	0	0	0.039844	0	0	0.019922	0	0	0.007354	0	0.007354	0.039844	0	-583588	29
SC-14-LO-21-056-E4	SC-17-X-116-E9		Third Degree	2.18776	0.900906	0.919923	0.248889	0.00410607	N/A	0.619048	566404	153243	0.0800774	0.890177	0.949668		457981	0.85015	0.125771	0.024079	0	0	0	0	0	0	0.086965	0	0	0.043482	0	0	0.024079	0	0.024079	0.086965	0	-492250	33
SC-14-LO-21-056-E4	SC-17-X-116-F10		Third Degree	0.298203	3.24972	0.949185	0.256807	0.00357456	N/A	0.714286	506015	136905	0.0508148	0.92329	0.975081		409020	0.93536	0.029661	0.034979	0	0	0	0	0	0	0.04981	0	0	0.024905	0	0	0.034979	0	0.034979	0.04981	0	-438315	122
SC-14-LO-21-056-E4	SC-17-X-116-G10		Third Degree	0.00552782	3.15939	0.953043	0.25785	0.00400714	N/A	0.714286	695314	188121	0.0469569	0.924014	0.982072		561915	0.944233	0.04397	0.011797	0	0	0	0	0	0	0.033782	0	0	0.016891	0	0	0.011797	0	0.011797	0.033782	0	-625536	53
SC-14-LO-21-056-E4	SC-17-X-116-G11		Third Degree	0.917932	2.85205	0.941712	0.254785	0.00336401	N/A	0.761905	711550	192513	0.0582883	0.917341	0.966082		575513	0.897165	0.092222	0.010613	0	0	0	0	0	0	0.056724	0	0	0.028362	0	0	0.010613	0	0.010613	0.056724	0	-642659	49
SC-14-LO-21-056-E4	SC-17-X-116-G12		Third Degree	0.546518	3.01153	0.945925	0.255925	0.00356438	N/A	0.666667	693005	187496	0.054075	0.920103	0.971747		560450	0.911192	0.079665	0.009143	0	0	0	0	0	0	0.048975	0	0	0.024488	0	0	0.009143	0	0.009143	0.048975	0	-623303	70
SC-14-LO-21-056-E4	SC-17-X-116-G2		Third Degree	1.78401	1.87458	0.930268	0.251688	0.00346643	N/A	0.714286	473224	128033	0.0697323	0.905156	0.95538		382604	0.834237	0.1434	0.022362	0	0	0	0	0	0	0.094063	0	0	0.047031	0	0	0.022362	0	0.022362	0.094063	0	-408668	85
SC-14-LO-21-056-E4	SC-17-X-116-G8		Third Degree	1.31735	2.12674	0.935196	0.253022	0.00368232	N/A	0.571429	599257	162132	0.0648045	0.908519	0.961872		484899	0.845449	0.132015	0.022536	0	0	0	0	0	0	0.088543	0	0	0.044272	0	0	0.022536	0	0.022536	0.088543	0	-530677	37
SC-14-LO-21-056-E4	SC-17-X-116-H12		Third Degree	0.333624	3.29148	0.948811	0.256705	0.00349845	N/A	0.809524	755586	204427	0.051189	0.923467	0.974155		611177	0.932331	0.06337	0.004298	0	0	0	0	0	0	0.035984	0	0	0.017992	0	0	0.004298	0	0.004298	0.035984	0	-692195	97
SC-14-LO-21-056-E4	SC-17-X-116-H2		Third Degree	1.35306	1.86809	0.933435	0.252545	0.00393718	N/A	0.619048	635185	171852	0.0665651	0.904913	0.961957		513718	0.890379	0.078757	0.030864	0	0	0	0	0	0	0.070243	0	0	0.035121	0	0	0.030864	0	0.030864	0.070243	0	-563777	81
SC-14-LO-21-056-E4	SC-17-X-116-H5		Third Degree	0.724277	2.90912	0.943781	0.255344	0.00349047	N/A	0.714286	593461	160564	0.056219	0.918495	0.969067		479726	0.908101	0.089284	0.002615	0	0	0	0	0	0	0.047257	0	0	0.023629	0	0	0.002615	0	0.002615	0.047257	0	-521631	41
SC-14-LO-21-056-E4	SC-17-X-116-H7		Third Degree	1.37099	1.82874	0.93304	0.252439	0.00396354	N/A	0.857143	487473	131888	0.0669595	0.904327	0.961754		393928	0.879927	0.070681	0.049392	0	0	0	0	0	0	0.084732	0	0	0.042366	0	0	0.049392	0	0.049392	0.084732	0	-423023	29
SC-14-LO-21-056-E4	SC-17-X-116-H8		Third Degree	1.50012	2.22803	0.934264	0.25277	0.00340176	N/A	0.666667	634764	171738	0.0657363	0.90962	0.958907		513385	0.86458	0.134922	0.000498	0	0	0	0	0	0	0.067959	0	0	0.033979	0	0	0.000498	0	0.000498	0.067959	0	-562023	45
SC-14-LO-21-056-E4	SC-2015-PB-X153-A2		Third Degree	1.59763	1.79896	0.931077	0.251907	0.00373382	N/A	0.52381	375138	101495	0.0689233	0.904028	0.958126		303291	0.830071	0.165159	0.00477	0	0	0	0	0	0	0.087349	0	0	0.043675	0	0	0.00477	0	0.00477	0.087349	0	-320931	205
SC-14-LO-21-056-E4	SC-2015-PB-X153-A4		Third Degree	0.0804002	3.12509	0.951949	0.257554	0.00395641	N/A	0.714286	476043	128796	0.0480507	0.923288	0.980611		384510	0.870688	0.119604	0.009708	0	0	0	0	0	0	0.06951	0	0	0.034755	0	0	0.009708	0	0.009708	0.06951	0	-415407	25
SC-14-LO-21-056-E4	SC-2015-PB-X153-A7		Third Degree	0.314939	3.35911	0.949107	0.256785	0.00345184	N/A	0.857143	446139	120705	0.0508931	0.9241	0.974113		360894	0.928503	0.058267	0.013231	0	0	0	0	0	0	0.042364	0	0	0.021182	0	0	0.013231	0	0.013231	0.042364	0	-385144	25
SC-14-LO-21-056-E4	SC-2015-PB-X153-B2		Third Degree	0.0981933	3.34683	0.951789	0.257511	0.00368133	N/A	0.952381	418149	113132	0.0482111	0.92512	0.978458		338138	0.907922	0.064665	0.027414	0	0	0	0	0	0	0.059746	0	0	0.029873	0	0	0.027414	0	0.027414	0.059746	0	-361890	93
SC-14-LO-21-056-E4	SC-2015-PB-X153-B5		Third Degree	0.0431733	3.90086	0.952612	0.257734	0.00321555	N/A	0.857143	592049	160182	0.0473881	0.929317	0.975907		478160	0.91546	0.066956	0.017584	0	0	0	0	0	0	0.051062	0	0	0.025531	0	0	0.017584	0	0.017584	0.051062	0	-525900	101
SC-14-LO-21-056-E4	SC-2015-PB-X153-B7		Third Degree	1.25065	1.88369	0.934421	0.252812	0.00404623	N/A	0.714286	455433	123220	0.0655788	0.905109	0.963734		368090	0.897212	0.089147	0.013642	0	0	0	0	0	0	0.058215	0	0	0.029108	0	0	0.013642	0	0.013642	0.058215	0	-391070	181
SC-14-LO-21-056-E4	SC-2015-PB-X153-D1		Third Degree	0.239733	3.03083	0.949689	0.256943	0.0038777	N/A	0.809524	598557	161942	0.050311	0.921598	0.977781		483864	0.920999	0.073139	0.005862	0	0	0	0	0	0	0.042432	0	0	0.021216	0	0	0.005862	0	0.005862	0.042432	0	-530763	66
SC-14-LO-21-056-E4	SC-2015-PB-X153-D12		Third Degree	1.77522	1.80189	0.929862	0.251579	0.00354539	N/A	0.619048	522580	141387	0.0701378	0.904178	0.955546		421974	0.831244	0.159952	0.008804	0	0	0	0	0	0	0.08878	0	0	0.04439	0	0	0.008804	0	0.008804	0.08878	0	-454957	57
SC-14-LO-21-056-E4	SC-2015-PB-X153-D3		Third Degree	1.72179	0.8703	0.921988	0.249448	0.00489268	N/A	0.52381	454591	122992	0.0780116	0.886544	0.957433		367179	0.797932	0.200109	0.00196	0	0	0	0	0	0	0.102014	0	0	0.051007	0	0	0.00196	0	0.00196	0.102014	0	-392738	165
SC-14-LO-21-056-E4	SC-2015-PB-X153-D4		Third Degree	0.558342	2.74753	0.945208	0.255731	0.00383628	N/A	0.571429	389793	105460	0.0547919	0.917417	0.973		314524	0.944241	0.001104	0.054655	0	0	0	0	0	0	0.055207	0	0	0.027603	0	0	0.054655	0	0.054655	0.055207	0	-333218	26
SC-14-LO-21-056-E4	SC-2015-PB-X153-E4		Third Degree	0.229278	3.12955	0.949925	0.257007	0.0037758	N/A	0.666667	434860	117653	0.0500748	0.922572	0.977279		351442	0.905566	0.086143	0.008292	0	0	0	0	0	0	0.051363	0	0	0.025682	0	0	0.008292	0	0.008292	0.051363	0	-376072	74
SC-14-LO-21-056-E4	SC-2015-PB-X153-F11		Third Degree	0.111405	3.16557	0.951531	0.257441	0.00387011	N/A	0.857143	317245	85832.2	0.0484686	0.923495	0.979568		256308	0.947162	0.017435	0.035402	0	0	0	0	0	0	0.04412	0	0	0.02206	0	0	0.035402	0	0.035402	0.04412	0	-269226	145
SC-14-LO-21-056-E4	SC-2015-PB-X153-F7		Third Degree	2.07926	1.39317	0.925057	0.250279	0.00365227	N/A	0.714286	438016	118507	0.0749434	0.898598	0.951515		353535	0.81205	0.186435	0.001515	0	0	0	0	0	0	0.094732	0	0	0.047366	0	0	0.001515	0	0.001515	0.094732	0	-376830	141
SC-14-LO-21-056-E4	SC-2015-PB-X153-G5		Third Degree	0.335462	2.95187	0.948342	0.256578	0.00385792	N/A	0.761905	438938	118757	0.0516584	0.920393	0.97629		354706	0.917667	0.074552	0.007782	0	0	0	0	0	0	0.045057	0	0	0.022529	0	0	0.007782	0	0.007782	0.045057	0	-378530	29
SC-14-LO-21-056-E4	SC-2015-PB-X153-H11		Third Degree	0.485207	2.15695	0.944517	0.255544	0.00479996	N/A	0.761905	355501	96182.5	0.0554831	0.909744	0.97929		286938	0.878378	0.100865	0.020757	0	0	0	0	0	0	0.07119	0	0	0.035595	0	0	0.020757	0	0.020757	0.07119	0	-303967	25
SC-14-LO-21-056-E4	SC-2015-PB-X153-H3		Third Degree	0.226592	2.87876	0.949705	0.256947	0.00408401	N/A	0.619048	550405	148915	0.0502954	0.920119	0.979291		444818	0.920392	0.076344	0.003263	0	0	0	0	0	0	0.041435	0	0	0.020718	0	0	0.003263	0	0.003263	0.041435	0	-482807	85
SC-14-LO-21-056-E4	SC-2015-PB-X153-H8		Third Degree	0.819988	2.56431	0.941768	0.2548	0.00374739	N/A	0.666667	432210	116936	0.0582324	0.91462	0.968915		348825	0.875376	0.118065	0.006559	0	0	0	0	0	0	0.065592	0	0	0.032796	0	0	0.006559	0	0.006559	0.065592	0	-371336	105
SC-14-LO-21-056-E5	SC-2013-PB-X140-F12		Third Degree	1.97784	0.334279	0.913027	0.247024	0.00548512	N/A	0.619048	106682	28863.3	0.086973	0.873291	0.952763		86562	0.688154	0.24557	0.066276	0	0	0	0	0	0	0.189061	0	0	0.094531	0	0	0.066276	0	0.066276	0.189061	0	-92783.9	61
SC-14-LO-21-056-E6	SC-2013-PB-X140-F5		Third Degree	2.13717	1.32141	0.924159	0.250036	0.0036669	N/A	0.571429	468053	126634	0.0758406	0.897595	0.950724		378231	0.672351	0.320567	0.007082	0	0	0	0	0	0	0.167366	0	0	0.083683	0	0	0.007082	0	0.007082	0.167366	0	-415458	153
SC-14-LO-21-056-E7	SC-14-LO-21-056-F10		Third Degree	2.56128	0.173874	0.90923	0.245997	0.00463676	N/A	0.428571	164669	44552	0.0907702	0.875639	0.94282		133370	0.784668	0.163194	0.052137	0	0	0	0	0	0	0.133735	0	0	0.066867	0	0	0.052137	0	0.052137	0.133735	0	-135286	21
SC-14-LO-21-056-E7	SC-14-LO-21-056-F5		Third Degree	1.51957	1.25141	0.927419	0.250918	0.0045768	N/A	0.714286	111411	30142.8	0.0725807	0.894263	0.960575		89754	0.903102	0.005015	0.091883	0	0	0	0	0	0	0.094391	0	0	0.047195	0	0	0.091883	0	0.091883	0.094391	0	-90525	69
SC-14-LO-21-056-E7	SC-14-LO-21-056-G4		Third Degree	0.541579	3.22459	0.946384	0.256049	0.00336742	N/A	0.809524	187226	50654.9	0.0536157	0.92199	0.970779		151439	0.914216	0.08335	0.002434	0	0	0	0	0	0	0.044109	0	0	0.022054	0	0	0.002434	0	0.002434	0.044109	0	-154172	29
SC-14-LO-21-056-E7	SC-17-X-116-A1		Third Degree	0.183365	2.92535	0.95036	0.257125	0.00407958	N/A	0.619048	269387	72884	0.0496399	0.920806	0.979914		218065	0.928883	0.053682	0.017435	0	0	0	0	0	0	0.044276	0	0	0.022138	0	0	0.017435	0	0.017435	0.044276	0	-226267	81
SC-14-LO-21-056-E7	SC-17-X-116-A5		Third Degree	2.71549	0.269332	0.91048	0.246335	0.00424892	N/A	0.428571	169903	45968.1	0.0895203	0.879699	0.94126		137479	0.809248	0.148409	0.042343	0	0	0	0	0	0	0.116548	0	0	0.058274	0	0	0.042343	0	0.042343	0.116548	0	-139398	110
SC-14-LO-21-056-E7	SC-17-X-116-A6		Third Degree	0.226317	3.28829	0.950107	0.257056	0.00360845	N/A	0.761905	384784	104105	0.0498934	0.923966	0.976247		311766	0.960554	0.03727	0.002176	0	0	0	0	0	0	0.020811	0	0	0.010405	0	0	0.002176	0	0.002176	0.020811	0	-331904	69
SC-14-LO-21-056-E7	SC-17-X-116-A8		Third Degree	0.647865	2.81266	0.944349	0.255498	0.00366484	N/A	0.761905	416406	112661	0.0556507	0.9178	0.970899		337311	0.949432	0.007933	0.042635	0	0	0	0	0	0	0.046602	0	0	0.023301	0	0	0.042635	0	0.042635	0.046602	0	-363462	129
SC-14-LO-21-056-E7	SC-17-X-116-B1		Third Degree	0.100411	3.36646	0.951767	0.257505	0.00365812	N/A	0.761905	380967	103072	0.0482326	0.925267	0.978268		308568	0.941059	0.055751	0.00319	0	0	0	0	0	0	0.031065	0	0	0.015533	0	0	0.00319	0	0.00319	0.031065	0	-329291	37
SC-14-LO-21-056-E7	SC-17-X-116-B4		Third Degree	0.395297	3.71996	0.948622	0.256654	0.00308177	N/A	0.714286	322496	87252.8	0.0513777	0.926297	0.970948		261112	0.93995	0.05827	0.001781	0	0	0	0	0	0	0.030916	0	0	0.015458	0	0	0.001781	0	0.001781	0.030916	0	-273547	113
SC-14-LO-21-056-E7	SC-17-X-116-B6		Third Degree	0.706288	2.37946	0.942396	0.25497	0.00410994	N/A	0.714286	335781	90847.2	0.0576041	0.912622	0.97217		271910	0.912692	0.058703	0.028606	0	0	0	0	0	0	0.057957	0	0	0.028978	0	0	0.028606	0	0.028606	0.057957	0	-287379	97
SC-14-LO-21-056-E7	SC-17-X-116-B8		Third Degree	0.942648	1.51263	0.935128	0.253004	0.0051653	N/A	0.666667	139587	37765.9	0.0648716	0.897709	0.972548		112971	0.930618	0.027862	0.04152	0	0	0	0	0	0	0.055451	0	0	0.027726	0	0	0.04152	0	0.04152	0.055451	0	-113748	117
SC-14-LO-21-056-E7	SC-17-X-116-B9		Third Degree	0.577475	2.6826	0.944822	0.255626	0.00389017	N/A	0.619048	263416	71268.5	0.0551782	0.91664	0.973004		213097	0.94588	0.007141	0.046979	0	0	0	0	0	0	0.05055	0	0	0.025275	0	0	0.046979	0	0.046979	0.05055	0	-220933	129
SC-14-LO-21-056-E7	SC-17-X-116-C1		Third Degree	0.133903	3.01309	0.95113	0.257333	0.00402996	N/A	0.761905	311301	84224	0.0488695	0.921936	0.980325		251963	0.947094	0.048854	0.004052	0	0	0	0	0	0	0.028479	0	0	0.01424	0	0	0.004052	0	0.004052	0.028479	0	-263864	29
SC-14-LO-21-056-E7	SC-17-X-116-C10		Third Degree	1.79628	1.55623	0.928009	0.251077	0.00378292	N/A	0.714286	310474	84000.2	0.0719907	0.900604	0.955414		251374	0.809698	0.187698	0.002605	0	0	0	0	0	0	0.096453	0	0	0.048227	0	0	0.002605	0	0.002605	0.096453	0	-263984	117
SC-14-LO-21-056-E7	SC-17-X-116-C6		Third Degree	1.56366	1.66409	0.930417	0.251729	0.00392914	N/A	0.761905	295449	79935.2	0.0695833	0.901953	0.958881		238967	0.862913	0.128596	0.008491	0	0	0	0	0	0	0.072789	0	0	0.036394	0	0	0.008491	0	0.008491	0.072789	0	-248706	149
SC-14-LO-21-056-E7	SC-17-X-116-D1		Third Degree	0.560252	2.54991	0.944681	0.255588	0.00407769	N/A	0.809524	268252	72576.9	0.0553189	0.915141	0.974221		216971	0.945326	0.051119	0.003555	0	0	0	0	0	0	0.029115	0	0	0.014557	0	0	0.003555	0	0.003555	0.029115	0	-224096	85
SC-14-LO-21-056-E7	SC-17-X-116-D11		Third Degree	0.442493	3.38345	0.947704	0.256406	0.00331481	N/A	0.761905	406976	110109	0.0522964	0.92369	0.971717		329427	0.898029	0.091172	0.010799	0	0	0	0	0	0	0.056385	0	0	0.028193	0	0	0.010799	0	0.010799	0.056385	0	-355879	65
SC-14-LO-21-056-E7	SC-17-X-116-D5		Third Degree	1.83736	1.42039	0.926688	0.25072	0.00389295	N/A	0.619048	419217	113421	0.0733124	0.898486	0.95489		339543	0.855624	0.137131	0.007246	0	0	0	0	0	0	0.075811	0	0	0.037905	0	0	0.007246	0	0.007246	0.075811	0	-365547	98
SC-14-LO-21-056-E7	SC-17-X-116-E4		Third Degree	0.240376	3.37065	0.950005	0.257028	0.00351209	N/A	0.809524	443099	119883	0.0499953	0.924562	0.975448		358887	0.934802	0.019541	0.045657	0	0	0	0	0	0	0.055427	0	0	0.027714	0	0	0.045657	0	0.045657	0.055427	0	-391933	163
SC-14-LO-21-056-E7	SC-17-X-116-E8		Third Degree	0.984726	2.59122	0.940217	0.25438	0.00354654	N/A	0.619048	420587	113792	0.0597832	0.914524	0.965909		340624	0.939779	0.013262	0.046958	0	0	0	0	0	0	0.053589	0	0	0.026795	0	0	0.046958	0	0.046958	0.053589	0	-367972	161
SC-14-LO-21-056-E7	SC-17-X-116-E9		Third Degree	1.92023	1.7887	0.928856	0.251307	0.00341938	N/A	0.666667	362784	98153	0.0711436	0.904085	0.953628		294116	0.913258	0.06507	0.021672	0	0	0	0	0	0	0.054207	0	0	0.027104	0	0	0.021672	0	0.021672	0.054207	0	-309345	25
SC-14-LO-21-056-E7	SC-17-X-116-F10		Third Degree	0.271293	3.24236	0.949506	0.256893	0.00360942	N/A	0.857143	325785	88142.7	0.0504943	0.923358	0.975654		263977	0.927323	0.068295	0.004383	0	0	0	0	0	0	0.03853	0	0	0.019265	0	0	0.004383	0	0.004383	0.03853	0	-277386	93
SC-14-LO-21-056-E7	SC-17-X-116-F6		Third Degree	0.922278	3.45146	0.943241	0.255198	0.00289964	N/A	0.666667	280958	76014.5	0.0567594	0.922235	0.964247		227117	0.965979	0.005842	0.028178	0	0	0	0	0	0	0.0311	0	0	0.01555	0	0	0.028178	0	0.028178	0.0311	0	-234509	113
SC-14-LO-21-056-E7	SC-17-X-116-F7		Third Degree	0.567163	2.50727	0.944478	0.255533	0.00412508	N/A	0.761905	411262	111269	0.0555224	0.914594	0.974361		333113	0.900702	0.097515	0.001784	0	0	0	0	0	0	0.050541	0	0	0.02527	0	0	0.001784	0	0.001784	0.050541	0	-359516	82
SC-14-LO-21-056-E7	SC-17-X-116-G12		Third Degree	0.432159	3.14072	0.947455	0.256339	0.00354959	N/A	0.714286	444619	120294	0.0525448	0.921741	0.97317		360280	0.926778	0.069397	0.003824	0	0	0	0	0	0	0.038523	0	0	0.019261	0	0	0.003824	0	0.003824	0.038523	0	-393009	62
SC-14-LO-21-056-E7	SC-17-X-116-G2		Third Degree	0.841614	2.53947	0.941457	0.254716	0.00375095	N/A	0.666667	304355	82344.7	0.0585431	0.914284	0.96863		246648	0.934219	0.008287	0.057494	0	0	0	0	0	0	0.061637	0	0	0.030819	0	0	0.057494	0	0.057494	0.061637	0	-257811	97
SC-14-LO-21-056-E7	SC-17-X-116-G4		Third Degree	1.66532	1.53996	0.928771	0.251283	0.00395668	N/A	0.714286	423669	114626	0.0712291	0.900107	0.957435		342929	0.878412	0.086914	0.034674	0	0	0	0	0	0	0.078131	0	0	0.039065	0	0	0.034674	0	0.034674	0.078131	0	-370622	105
SC-14-LO-21-056-E7	SC-17-X-116-G7		Third Degree	0.901717	2.3907	0.940287	0.254399	0.00385196	N/A	0.666667	428602	115960	0.059713	0.912382	0.968192		347284	0.925816	0.038926	0.035259	0	0	0	0	0	0	0.054721	0	0	0.027361	0	0	0.035259	0	0.035259	0.054721	0	-376444	26
SC-14-LO-21-056-E7	SC-17-X-116-H10		Third Degree	0.227535	3.25702	0.950064	0.257044	0.00363957	N/A	0.714286	434563	117573	0.0499358	0.923698	0.976431		352292	0.911049	0.087166	0.001784	0	0	0	0	0	0	0.045368	0	0	0.022684	0	0	0.001784	0	0.001784	0.045368	0	-383513	81
SC-14-LO-21-056-E7	SC-17-X-116-H11		Third Degree	3.07708	0.21236	0.909276	0.246009	0.00385544	N/A	0.619048	419574	113518	0.0907238	0.881346	0.937206		340019	0.776285	0.191697	0.032017	0	0	0	0	0	0	0.127866	0	0	0.063933	0	0	0.032017	0	0.032017	0.127866	0	-366902	61
SC-14-LO-21-056-E7	SC-17-X-116-H12		Third Degree	1.58522	1.60088	0.929803	0.251563	0.0039805	N/A	0.666667	483971	130941	0.0701973	0.900966	0.958639		392323	0.874313	0.104701	0.020986	0	0	0	0	0	0	0.073337	0	0	0.036668	0	0	0.020986	0	0.020986	0.073337	0	-435259	25
SC-14-LO-21-056-E7	SC-17-X-116-H2		Third Degree	0.236893	3.35458	0.950033	0.257036	0.00353122	N/A	0.761905	407367	110215	0.0499669	0.924452	0.975615		330059	0.939126	0.055848	0.005026	0	0	0	0	0	0	0.03295	0	0	0.016475	0	0	0.005026	0	0.005026	0.03295	0	-355218	25
SC-14-LO-21-056-E7	SC-17-X-116-H4		Third Degree	0.4066	3.90071	0.9487	0.256675	0.00294435	N/A	0.857143	398741	107881	0.0512999	0.92737	0.97003		323007	0.940553	0.012909	0.046538	0	0	0	0	0	0	0.052993	0	0	0.026496	0	0	0.046538	0	0.046538	0.052993	0	-347214	25
SC-14-LO-21-056-E7	SC-17-X-116-H5		Third Degree	0.126861	3.41989	0.951448	0.257419	0.00357574	N/A	0.666667	381153	103123	0.0485516	0.925544	0.977352		308718	0.9647	0.015135	0.020165	0	0	0	0	0	0	0.027733	0	0	0.013866	0	0	0.020165	0	0.020165	0.027733	0	-329019	25
SC-14-LO-21-056-E7	SC-17-X-116-H9		Third Degree	1.48128	1.65653	0.930997	0.251886	0.00404175	N/A	0.619048	418039	113102	0.0690035	0.901717	0.960276		338878	0.832921	0.144943	0.022136	0	0	0	0	0	0	0.094608	0	0	0.047304	0	0	0.022136	0	0.022136	0.094608	0	-367278	169
SC-14-LO-21-056-E7	SC-2015-PB-X153-A11		Third Degree	1.23091	2.37084	0.937105	0.253538	0.00352114	N/A	0.761905	239518	64802.7	0.0628947	0.911597	0.962614		193950	0.90659	0.023181	0.070229	0	0	0	0	0	0	0.081819	0	0	0.04091	0	0	0.070229	0	0.070229	0.081819	0	-201090	105
SC-14-LO-21-056-E7	SC-2015-PB-X153-A3		Third Degree	0.537383	2.98995	0.945984	0.25594	0.00359543	N/A	0.809524	255200	69045.6	0.0540163	0.919937	0.97203		206271	0.893818	0.103413	0.002769	0	0	0	0	0	0	0.054475	0	0	0.027238	0	0	0.002769	0	0.002769	0.054475	0	-214701	89
SC-14-LO-21-056-E7	SC-2015-PB-X153-B11		Third Degree	2.02043	1.72028	0.927807	0.251023	0.00339033	N/A	0.714286	254981	68986.3	0.0721931	0.903246	0.952368		206477	0.812978	0.176648	0.010374	0	0	0	0	0	0	0.098698	0	0	0.049349	0	0	0.010374	0	0.010374	0.098698	0	-214669	105
SC-14-LO-21-056-E7	SC-2015-PB-X153-B7		Third Degree	0.827494	2.31586	0.940785	0.254534	0.00403462	N/A	0.666667	292020	79007.4	0.0592149	0.911557	0.970013		236425	0.912553	0.08744	6e-06	0	0	0	0	0	0	0.043726	0	0	0.021863	0	0	6e-06	0	6e-06	0.043726	0	-246374	54
SC-14-LO-21-056-E7	SC-2015-PB-X153-C4		Third Degree	0.264612	3.58689	0.949905	0.257001	0.00329281	N/A	0.714286	343189	92851.4	0.0500955	0.92605	0.973759		277565	0.933982	0.04227	0.023748	0	0	0	0	0	0	0.044883	0	0	0.022441	0	0	0.023748	0	0.023748	0.044883	0	-294425	89
SC-14-LO-21-056-E7	SC-2015-PB-X153-D1		Third Degree	0.0757498	3.40738	0.952106	0.257597	0.00364105	N/A	0.666667	384671	104075	0.0478944	0.925728	0.978483		311610	0.950539	0.035339	0.014122	0	0	0	0	0	0	0.031792	0	0	0.015896	0	0	0.014122	0	0.014122	0.031792	0	-335343	85
SC-14-LO-21-056-E7	SC-2015-PB-X153-D4		Third Degree	1.34106	2.14401	0.935087	0.252992	0.00363902	N/A	0.619048	250300	67719.9	0.0649126	0.908725	0.96145		202128	0.875829	0.10327	0.020901	0	0	0	0	0	0	0.072536	0	0	0.036268	0	0	0.020901	0	0.020901	0.072536	0	-209819	117
SC-14-LO-21-056-E7	SC-2015-PB-X153-E10		Third Degree	0.110422	3.77011	0.951791	0.257512	0.00326817	N/A	0.666667	350920	94943.1	0.0482088	0.928115	0.975467		283912	0.924896	0.071315	0.003789	0	0	0	0	0	0	0.039446	0	0	0.019723	0	0	0.003789	0	0.003789	0.039446	0	-302888	85
SC-14-LO-21-056-E7	SC-2015-PB-X153-F3		Third Degree	0.677966	3.35602	0.945247	0.255741	0.00314385	N/A	0.761905	303076	81998.7	0.054753	0.922472	0.968022		245115	0.904547	0.093214	0.002238	0	0	0	0	0	0	0.048845	0	0	0.024423	0	0	0.002238	0	0.002238	0.048845	0	-257780	29
SC-14-LO-21-056-E7	SC-2015-PB-X153-F4		Third Degree	0.475257	3.17491	0.947022	0.256221	0.00347443	N/A	0.761905	323525	87531.2	0.0529782	0.921852	0.972192		261795	0.93683	0.031565	0.031605	0	0	0	0	0	0	0.047388	0	0	0.023694	0	0	0.031605	0	0.031605	0.047388	0	-276988	33
SC-14-LO-21-056-E7	SC-2015-PB-X153-F6		Third Degree	2.03694	1.06213	0.922315	0.249537	0.00409228	N/A	0.571429	292001	79002.3	0.0776848	0.892669	0.951961		236298	0.845875	0.122711	0.031415	0	0	0	0	0	0	0.09277	0	0	0.046385	0	0	0.031415	0	0.031415	0.09277	0	-247048	25
SC-14-LO-21-056-E7	SC-2015-PB-X153-G11		Third Degree	2.09841	1.59648	0.926504	0.25067	0.00343237	N/A	0.714286	314537	85099.5	0.0734963	0.901638	0.951369		254734	0.858135	0.102453	0.039412	0	0	0	0	0	0	0.090638	0	0	0.045319	0	0	0.039412	0	0.039412	0.090638	0	-268114	125
SC-14-LO-21-056-E7	SC-2015-PB-X153-G2		Third Degree	0.944433	2.83658	0.941416	0.254705	0.0033542	N/A	0.666667	290717	78654.9	0.0585836	0.917117	0.965715		235224	0.887045	0.10971	0.003245	0	0	0	0	0	0	0.0581	0	0	0.02905	0	0	0.003245	0	0.003245	0.0581	0	-246558	169
SC-14-LO-21-056-E7	SC-2015-PB-X153-H1		Third Degree	2.39632	1.01818	0.920228	0.248972	0.00371423	N/A	0.571429	313007	84685.6	0.0797722	0.893321	0.947135		253083	0.798359	0.198656	0.002985	0	0	0	0	0	0	0.102313	0	0	0.051156	0	0	0.002985	0	0.002985	0.102313	0	-266138	130
SC-14-LO-21-056-E7	SC-2015-PB-X153-H12		Third Degree	0.387157	3.29833	0.948201	0.25654	0.00344113	N/A	0.714286	291615	78897.8	0.0517992	0.923272	0.97313		235956	0.940772	0.043512	0.015716	0	0	0	0	0	0	0.037472	0	0	0.018736	0	0	0.015716	0	0.015716	0.037472	0	-245987	37
SC-14-LO-21-056-E7	SC-2015-PB-X153-H3		Third Degree	0.604196	2.21927	0.943094	0.255159	0.00449173	N/A	0.714286	353870	95741.2	0.0569058	0.910554	0.975634		286758	0.897832	0.098821	0.003348	0	0	0	0	0	0	0.052758	0	0	0.026379	0	0	0.003348	0	0.003348	0.052758	0	-305364	89
SC-14-LO-21-056-E7	SC-2015-PB-X153-H8		Third Degree	0.0856055	3.33689	0.951953	0.257555	0.00370556	N/A	0.571429	276857	74905	0.0480475	0.925108	0.978797		223684	0.959088	0.020993	0.019918	0	0	0	0	0	0	0.030415	0	0	0.015207	0	0	0.019918	0	0.019918	0.030415	0	-233233	29
SC-14-LO-21-056-E9	SC-2013-PB-X140-E4		Third Degree	0.492492	2.91593	0.946352	0.25604	0.00372086	N/A	0.714286	530085	143417	0.0536481	0.919397	0.973307		429283	0.779771	0.189204	0.031025	0	0	0	0	0	0	0.125627	0	0	0.062814	0	0	0.031025	0	0.031025	0.125627	0	-472225	61
SC-14-LO-21-056-F10	SC-14-LO-21-056-F5		Third Degree	0.896555	1.98959	0.938564	0.253933	0.00439418	N/A	0.714286	102913	27843.6	0.0614363	0.906731	0.970397		82954	0.931695	0.007077	0.061228	0	0	0	0	0	0	0.064766	0	0	0.032383	0	0	0.061228	0	0.061228	0.064766	0	-83426.5	185
SC-14-LO-21-056-F10	SC-17-X-116-A1		Third Degree	0.725711	2.399	0.942238	0.254927	0.0040587	N/A	0.761905	252531	68323.5	0.0577617	0.912836	0.971641		204140	0.905975	0.045759	0.048266	0	0	0	0	0	0	0.071146	0	0	0.035573	0	0	0.048266	0	0.048266	0.071146	0	-212207	201
SC-14-LO-21-056-F10	SC-17-X-116-A5		Third Degree	0.65061	1.92947	0.941305	0.254675	0.00491545	N/A	0.666667	158626	42917	0.0586953	0.905695	0.976914		127917	0.894058	0.09686	0.009083	0	0	0	0	0	0	0.057512	0	0	0.028756	0	0	0.009083	0	0.009083	0.057512	0	-129443	153
SC-14-LO-21-056-F10	SC-17-X-116-A6		Third Degree	1.11365	2.16352	0.937196	0.253563	0.00386988	N/A	0.714286	361157	97712.8	0.0628041	0.909161	0.965231		291951	0.889196	0.102092	0.008712	0	0	0	0	0	0	0.059758	0	0	0.029879	0	0	0.008712	0	0.008712	0.059758	0	-311063	25
SC-14-LO-21-056-F10	SC-17-X-116-B4		Third Degree	0.0779844	3.64555	0.952143	0.257607	0.00340597	N/A	0.714286	301665	81616.9	0.0478567	0.927469	0.976817		243918	0.954183	0.036477	0.00934	0	0	0	0	0	0	0.027578	0	0	0.013789	0	0	0.00934	0	0.00934	0.027578	0	-255834	69
SC-14-LO-21-056-F10	SC-17-X-116-B6		Third Degree	0.775987	2.38146	0.941605	0.254756	0.00401662	N/A	0.714286	314674	85136.6	0.0583952	0.912507	0.970703		254581	0.866561	0.13007	0.003369	0	0	0	0	0	0	0.068404	0	0	0.034202	0	0	0.003369	0	0.003369	0.068404	0	-269235	117
SC-14-LO-21-056-F10	SC-17-X-116-B9		Third Degree	1.61587	1.6518	0.929945	0.251601	0.00388113	N/A	0.619048	246541	66702.9	0.0700548	0.901829	0.958062		199443	0.884929	0.039637	0.075434	0	0	0	0	0	0	0.095252	0	0	0.047626	0	0	0.075434	0	0.075434	0.095252	0	-206413	245
SC-14-LO-21-056-F10	SC-17-X-116-C6		Third Degree	0.839628	2.23699	0.940333	0.254411	0.00412214	N/A	0.809524	277287	75021.3	0.0596675	0.91047	0.970195		223716	0.901024	0.057434	0.041542	0	0	0	0	0	0	0.070259	0	0	0.03513	0	0	0.041542	0	0.041542	0.070259	0	-233230	141
SC-14-LO-21-056-F10	SC-17-X-116-C7		Third Degree	0.26387	2.65077	0.948881	0.256724	0.00435123	N/A	0.809524	370888	100346	0.0511187	0.917359	0.980403		299920	0.933989	0.046751	0.01926	0	0	0	0	0	0	0.042636	0	0	0.021318	0	0	0.01926	0	0.01926	0.042636	0	-321424	42
SC-14-LO-21-056-F10	SC-17-X-116-D10		Third Degree	0.264303	3.54706	0.949874	0.256993	0.00332748	N/A	0.714286	353134	95542.1	0.0501256	0.925769	0.97398		285514	0.917552	0.045942	0.036506	0	0	0	0	0	0	0.059477	0	0	0.029738	0	0	0.036506	0	0.036506	0.059477	0	-306284	21
SC-14-LO-21-056-F10	SC-17-X-116-D2		Third Degree	1.44998	1.7632	0.931972	0.25215	0.00394694	N/A	0.666667	245632	66456.9	0.0680278	0.903379	0.960565		198147	0.8783	0.118798	0.002902	0	0	0	0	0	0	0.062301	0	0	0.03115	0	0	0.002902	0	0.002902	0.062301	0	-204494	45
SC-14-LO-21-056-F10	SC-17-X-116-D3		Third Degree	0.253064	3.13116	0.94962	0.256924	0.00374746	N/A	0.666667	438281	118579	0.0503802	0.922472	0.976768		354369	0.907848	0.090473	0.001679	0	0	0	0	0	0	0.046915	0	0	0.023458	0	0	0.001679	0	0.001679	0.046915	0	-390124	25
SC-14-LO-21-056-F10	SC-17-X-116-D7		Third Degree	1.8708	0.777707	0.920014	0.248914	0.00478845	N/A	0.809524	303956	82236.8	0.0799856	0.885325	0.954704		245586	0.779274	0.2185	0.002226	0	0	0	0	0	0	0.111476	0	0	0.055738	0	0	0.002226	0	0.002226	0.111476	0	-258341	137
SC-14-LO-21-056-F10	SC-17-X-116-G10		Third Degree	0.0739437	2.84655	0.951938	0.257551	0.0043425	N/A	0.714286	418429	113208	0.0480618	0.920479	0.983397		338428	0.915627	0.060897	0.023475	0	0	0	0	0	0	0.053924	0	0	0.026962	0	0	0.023475	0	0.023475	0.053924	0	-370975	45
SC-14-LO-21-056-F10	SC-17-X-116-G12		Third Degree	0.347414	2.95831	0.948199	0.25654	0.00383646	N/A	0.714286	417105	112850	0.0518013	0.920406	0.975991		337435	0.947928	0.017923	0.034149	0	0	0	0	0	0	0.043111	0	0	0.021555	0	0	0.034149	0	0.034149	0.043111	0	-367943	53
SC-14-LO-21-056-F10	SC-17-X-116-G2		Third Degree	0.319429	2.8449	0.948393	0.256592	0.00400788	N/A	0.619048	285180	77156.8	0.0516069	0.919359	0.977428		230692	0.929961	0.025285	0.044754	0	0	0	0	0	0	0.057397	0	0	0.028698	0	0	0.044754	0	0.044754	0.057397	0	-241876	93
SC-14-LO-21-056-F10	SC-17-X-116-H11		Third Degree	1.62932	1.643	0.929785	0.251558	0.00387561	N/A	0.571429	393150	106369	0.0702146	0.901709	0.957862		318287	0.826795	0.17124	0.001965	0	0	0	0	0	0	0.087585	0	0	0.043792	0	0	0.001965	0	0.001965	0.087585	0	-343355	93
SC-14-LO-21-056-F10	SC-17-X-116-H3		Third Degree	1.47773	1.91412	0.932703	0.252347	0.00373904	N/A	0.714286	403979	109298	0.0672971	0.905616	0.95979		327076	0.846258	0.1527	0.001042	0	0	0	0	0	0	0.077392	0	0	0.038696	0	0	0.001042	0	0.001042	0.077392	0	-355236	109
SC-14-LO-21-056-F10	SC-2015-PB-X153-A11		Third Degree	0.956643	2.24166	0.939104	0.254079	0.0039653	N/A	0.714286	223942	60588.6	0.0608957	0.910378	0.96783		180693	0.85624	0.141424	0.002336	0	0	0	0	0	0	0.073048	0	0	0.036524	0	0	0.002336	0	0.002336	0.073048	0	-186593	105
SC-14-LO-21-056-F10	SC-2015-PB-X153-B11		Third Degree	1.00365	2.60647	0.940093	0.254347	0.00351298	N/A	0.666667	239661	64841.4	0.0599067	0.914644	0.965543		193610	0.848457	0.148445	0.003097	0	0	0	0	0	0	0.07732	0	0	0.03866	0	0	0.003097	0	0.003097	0.07732	0	-201598	105
SC-14-LO-21-056-F10	SC-2015-PB-X153-C2		Third Degree	0.164413	3.68506	0.951123	0.257331	0.00329455	N/A	0.714286	237795	64336.6	0.0488771	0.927256	0.97499		192162	0.871161	0.117899	0.01094	0	0	0	0	0	0	0.06989	0	0	0.034945	0	0	0.01094	0	0.01094	0.06989	0	-201347	77
SC-14-LO-21-056-F10	SC-2015-PB-X153-C7		Third Degree	1.89417	1.26909	0.925056	0.250278	0.00400924	N/A	0.666667	320599	86739.6	0.0749439	0.896012	0.954101		259681	0.829583	0.099451	0.070965	0	0	0	0	0	0	0.120691	0	0	0.060345	0	0	0.070965	0	0.070965	0.120691	0	-276465	45
SC-14-LO-21-056-F10	SC-2015-PB-X153-D4		Third Degree	0.265585	3.83088	0.950086	0.25705	0.0030959	N/A	0.619048	234386	63414.3	0.049914	0.927658	0.972514		189186	0.939989	0.02705	0.032962	0	0	0	0	0	0	0.046487	0	0	0.023243	0	0	0.032962	0	0.032962	0.046487	0	-196147	165
SC-14-LO-21-056-F10	SC-2015-PB-X153-E2		Third Degree	0.374036	2.8562	0.947697	0.256404	0.0039261	N/A	0.714286	239848	64892	0.0523028	0.919255	0.976139		193842	0.900136	0.096416	0.003449	0	0	0	0	0	0	0.051656	0	0	0.025828	0	0	0.003449	0	0.003449	0.051656	0	-202087	78
SC-14-LO-21-056-F10	SC-2015-PB-X153-F4		Third Degree	0.421522	3.33363	0.947863	0.256449	0.0033773	N/A	0.761905	302142	81746	0.0521368	0.923397	0.97233		243991	0.891676	0.104683	0.003641	0	0	0	0	0	0	0.055982	0	0	0.027991	0	0	0.003641	0	0.003641	0.055982	0	-258143	70
SC-14-LO-21-056-F10	SC-2015-PB-X153-F6		Third Degree	2.58443	0.731884	0.916595	0.247989	0.0038242	N/A	0.47619	273520	74002.2	0.0834051	0.888891	0.944299		221220	0.791201	0.176446	0.032353	0	0	0	0	0	0	0.120576	0	0	0.060288	0	0	0.032353	0	0.032353	0.120576	0	-231728	213
SC-14-LO-21-056-F10	SC-2015-PB-X153-H1		Third Degree	1.17363	2.01158	0.935853	0.2532	0.0039816	N/A	0.857143	294566	79696.3	0.0641467	0.907009	0.964698		238102	0.851676	0.143396	0.004928	0	0	0	0	0	0	0.076626	0	0	0.038313	0	0	0.004928	0	0.004928	0.076626	0	-250293	169
SC-14-LO-21-056-F10	SC-2015-PB-X153-H12		Third Degree	1.09132	2.30555	0.938065	0.253798	0.00373351	N/A	0.666667	274084	74154.7	0.0619346	0.911018	0.965112		221511	0.88036	0.115909	0.003731	0	0	0	0	0	0	0.061685	0	0	0.030843	0	0	0.003731	0	0.003731	0.061685	0	-231154	106
SC-14-LO-21-056-F10	SC-2015-PB-X153-H2		Third Degree	0.150418	3.06795	0.950934	0.25728	0.00394058	N/A	0.714286	340221	92048.4	0.0490658	0.922387	0.979481		274900	0.921002	0.066597	0.012402	0	0	0	0	0	0	0.0457	0	0	0.02285	0	0	0.012402	0	0.012402	0.0457	0	-293718	74
SC-14-LO-21-056-F11	SC-17-X-116-B11		Third Degree	0.664243	2.03064	0.941571	0.254747	0.00470605	N/A	0.714286	254814	68941.2	0.0584289	0.907479	0.975663		205957	0.87664	0.115925	0.007434	0	0	0	0	0	0	0.065397	0	0	0.032699	0	0	0.007434	0	0.007434	0.065397	0	-213880	57
SC-14-LO-21-056-F11	SC-17-X-116-B5		Third Degree	1.06364	2.3655	0.938585	0.253939	0.00369838	N/A	0.761905	389330	105335	0.0614145	0.911793	0.965378		315317	0.876188	0.083825	0.039987	0	0	0	0	0	0	0.0819	0	0	0.04095	0	0	0.039987	0	0.039987	0.0819	0	-334514	229
SC-14-LO-21-056-F11	SC-17-X-116-B8		Third Degree	0.610718	1.95204	0.941954	0.25485	0.00494868	N/A	0.761905	176535	47762.4	0.0580456	0.906104	0.977805		142598	0.894333	0.101444	0.004224	0	0	0	0	0	0	0.054946	0	0	0.027473	0	0	0.004224	0	0.004224	0.054946	0	-145724	73
SC-14-LO-21-056-F11	SC-17-X-116-C1		Third Degree	0.0726724	3.23211	0.952094	0.257594	0.00383754	N/A	0.714286	394012	106602	0.0479058	0.924294	0.979895		318806	0.932453	0.060209	0.007339	0	0	0	0	0	0	0.037443	0	0	0.018721	0	0	0.007339	0	0.007339	0.037443	0	-337582	82
SC-14-LO-21-056-F11	SC-17-X-116-C11		Third Degree	0.663198	3.31862	0.945318	0.25576	0.00318504	N/A	0.857143	519205	140473	0.0546823	0.922244	0.968391		420255	0.888974	0.092591	0.018435	0	0	0	0	0	0	0.06473	0	0	0.032365	0	0	0.018435	0	0.018435	0.06473	0	-458138	66
SC-14-LO-21-056-F11	SC-17-X-116-D1		Third Degree	0.509002	3.06484	0.946449	0.256066	0.00354864	N/A	0.809524	340529	92131.8	0.0535511	0.920741	0.972157		275370	0.923172	0.063052	0.013776	0	0	0	0	0	0	0.045302	0	0	0.022651	0	0	0.013776	0	0.013776	0.045302	0	-288435	25
SC-14-LO-21-056-F11	SC-17-X-116-D7		Third Degree	0.113419	2.93617	0.951382	0.257401	0.00415868	N/A	0.857143	409917	110905	0.0486184	0.921255	0.981509		331839	0.906963	0.09152	0.001516	0	0	0	0	0	0	0.047277	0	0	0.023638	0	0	0.001516	0	0.001516	0.047277	0	-353409	77
SC-14-LO-21-056-F11	SC-17-X-116-E8		Third Degree	0.504491	2.65353	0.945637	0.255847	0.00401588	N/A	0.714286	531678	143848	0.0543632	0.916544	0.974729		430380	0.947328	0.000438	0.052234	0	0	0	0	0	0	0.052453	0	0	0.026227	0	0	0.052234	0	0.052234	0.052453	0	-469876	86
SC-14-LO-21-056-F11	SC-17-X-116-E9		Third Degree	2.33799	0.769846	0.917861	0.248332	0.00408074	N/A	0.619048	459639	124358	0.0821385	0.888299	0.947424		372185	0.811304	0.188077	0.000619	0	0	0	0	0	0	0.094657	0	0	0.047329	0	0	0.000619	0	0.000619	0.094657	0	-396328	33
SC-14-LO-21-056-F11	SC-17-X-116-F10		Third Degree	0.734109	2.40624	0.942167	0.254908	0.00403849	N/A	0.809524	411584	111356	0.0578328	0.912911	0.971423		333322	0.882944	0.113169	0.003887	0	0	0	0	0	0	0.060471	0	0	0.030236	0	0	0.003887	0	0.003887	0.060471	0	-354276	109
SC-14-LO-21-056-F11	SC-17-X-116-F2		Third Degree	1.31229	2.18624	0.935542	0.253115	0.00362503	N/A	0.714286	552965	149607	0.0644577	0.909281	0.961803		447705	0.868588	0.119689	0.011723	0	0	0	0	0	0	0.071568	0	0	0.035784	0	0	0.011723	0	0.011723	0.071568	0	-491255	89
SC-14-LO-21-056-F11	SC-17-X-116-F3		Third Degree	0.199156	3.10439	0.950299	0.257108	0.00383898	N/A	0.761905	488604	132194	0.0497009	0.922488	0.97811		395583	0.900992	0.09041	0.008599	0	0	0	0	0	0	0.053804	0	0	0.026902	0	0	0.008599	0	0.008599	0.053804	0	-428789	73
SC-14-LO-21-056-F11	SC-17-X-116-F4		Third Degree	0.647473	2.37931	0.943098	0.25516	0.00419001	N/A	0.666667	580127	156956	0.0569022	0.912744	0.973452		469974	0.868389	0.112074	0.019538	0	0	0	0	0	0	0.075574	0	0	0.037787	0	0	0.019538	0	0.019538	0.075574	0	-522540	101
SC-14-LO-21-056-F11	SC-17-X-116-G4		Third Degree	0.409703	2.35801	0.946186	0.255995	0.00458222	N/A	0.761905	534635	144648	0.0538139	0.912991	0.979381		432685	0.909813	0.071359	0.018828	0	0	0	0	0	0	0.054507	0	0	0.027254	0	0	0.018828	0	0.018828	0.054507	0	-473289	69
SC-14-LO-21-056-F11	SC-17-X-116-G8		Third Degree	0.368472	2.64603	0.947395	0.256322	0.00420709	N/A	0.857143	486922	131739	0.0526047	0.916918	0.977873		394367	0.869377	0.12799	0.002633	0	0	0	0	0	0	0.066628	0	0	0.033314	0	0	0.002633	0	0.002633	0.066628	0	-427515	65
SC-14-LO-21-056-F11	SC-17-X-116-H1		Third Degree	0.503471	2.56963	0.945445	0.255795	0.00412686	N/A	0.571429	449368	121579	0.0545546	0.915549	0.975342		363590	0.865344	0.130266	0.00439	0	0	0	0	0	0	0.069523	0	0	0.034762	0	0	0.00439	0	0.00439	0.069523	0	-391662	62
SC-14-LO-21-056-F11	SC-17-X-116-H10		Third Degree	0.6173	2.53865	0.943956	0.255392	0.00401853	N/A	0.761905	550221	148865	0.0560437	0.914845	0.973068		445731	0.895003	0.078529	0.026468	0	0	0	0	0	0	0.065732	0	0	0.032866	0	0	0.026468	0	0.026468	0.065732	0	-490028	106
SC-14-LO-21-056-F11	SC-17-X-116-H12		Third Degree	0.6776	2.1026	0.9417	0.254782	0.00456163	N/A	0.714286	614805	166338	0.0582995	0.908654	0.974747		497988	0.881173	0.115694	0.003133	0	0	0	0	0	0	0.06098	0	0	0.03049	0	0	0.003133	0	0.003133	0.06098	0	-558479	45
SC-14-LO-21-056-F11	SC-17-X-116-H3		Third Degree	0.294286	3.0228	0.948966	0.256747	0.00382331	N/A	0.714286	545209	147509	0.0510337	0.921269	0.976664		441599	0.918156	0.068231	0.013613	0	0	0	0	0	0	0.047728	0	0	0.023864	0	0	0.013613	0	0.013613	0.047728	0	-484734	26
SC-14-LO-21-056-F11	SC-17-X-116-H5		Third Degree	0.765141	2.7435	0.942903	0.255107	0.00361458	N/A	0.761905	483366	130777	0.0570972	0.916717	0.969088		391248	0.944097	0.003752	0.052151	0	0	0	0	0	0	0.054027	0	0	0.027014	0	0	0.052151	0	0.052151	0.054027	0	-421283	25
SC-14-LO-21-056-F11	SC-17-X-116-H7		Third Degree	0.511475	2.67277	0.945596	0.255835	0.00398281	N/A	0.809524	396970	107402	0.0544044	0.916743	0.974449		321120	0.865931	0.132413	0.001656	0	0	0	0	0	0	0.067862	0	0	0.033931	0	0	0.001656	0	0.001656	0.067862	0	-341257	77
SC-14-LO-21-056-F11	SC-17-X-116-H8		Third Degree	1.89336	1.27866	0.925146	0.250303	0.00399816	N/A	0.47619	515556	139486	0.0748544	0.896181	0.95411		417542	0.819133	0.172084	0.008783	0	0	0	0	0	0	0.094825	0	0	0.047412	0	0	0.008783	0	0.008783	0.094825	0	-452637	81
SC-14-LO-21-056-F11	SC-17-X-116-H9		Third Degree	0.312467	2.68582	0.94824	0.256551	0.00422983	N/A	0.761905	528250	142921	0.0517601	0.917597	0.978882		427912	0.909844	0.057716	0.032441	0	0	0	0	0	0	0.061298	0	0	0.030649	0	0	0.032441	0	0.032441	0.061298	0	-468866	125
SC-14-LO-21-056-F11	SC-2015-PB-X153-B7		Third Degree	0.0485577	3.00726	0.95238	0.257671	0.0041502	N/A	0.809524	369409	99945.4	0.0476199	0.922315	0.982446		299058	0.968498	0.014195	0.017307	0	0	0	0	0	0	0.024405	0	0	0.012202	0	0	0.017307	0	0.017307	0.024405	0	-314143	85
SC-14-LO-21-056-F11	SC-2015-PB-X153-C4		Third Degree	2.36398	0.932218	0.919507	0.248777	0.00384755	N/A	0.619048	434606	117585	0.080493	0.891634	0.94738		351493	0.782184	0.205571	0.012244	0	0	0	0	0	0	0.11503	0	0	0.057515	0	0	0.012244	0	0.012244	0.11503	0	-375734	121
SC-14-LO-21-056-F11	SC-2015-PB-X153-D1		Third Degree	1.08671	1.98446	0.936539	0.253385	0.00412945	N/A	0.714286	486923	131739	0.0634614	0.906623	0.966454		394025	0.856071	0.125849	0.01808	0	0	0	0	0	0	0.081005	0	0	0.040502	0	0	0.01808	0	0.01808	0.081005	0	-427930	57
SC-14-LO-21-056-F11	SC-2015-PB-X153-D7		Third Degree	0.414929	2.61085	0.946697	0.256133	0.00419139	N/A	0.761905	322332	87208.5	0.053303	0.916333	0.977061		260321	0.860002	0.136468	0.003531	0	0	0	0	0	0	0.071765	0	0	0.035882	0	0	0.003531	0	0.003531	0.071765	0	-274761	189
SC-14-LO-21-056-F11	SC-2015-PB-X153-F6		Third Degree	0.081636	2.88421	0.951835	0.257523	0.00427609	N/A	0.714286	370673	100287	0.0481652	0.920857	0.982812		299949	0.911696	0.087333	0.00097	0	0	0	0	0	0	0.044637	0	0	0.022319	0	0	0.00097	0	0.00097	0.044637	0	-317815	74
SC-14-LO-21-056-F11	SC-2015-PB-X153-H8		Third Degree	0.526618	3.014	0.946153	0.255986	0.00358193	N/A	0.761905	351472	95092.4	0.053847	0.920204	0.972102		284114	0.886293	0.113325	0.000382	0	0	0	0	0	0	0.057045	0	0	0.028522	0	0	0.000382	0	0.000382	0.057045	0	-299309	142
SC-14-LO-21-056-F12	SC-2013-PB-X140-E1		Third Degree	1.23822	1.31145	0.930361	0.251714	0.00497407	N/A	0.761905	149690	40499.4	0.0696394	0.894327	0.966395		120945	0.692408	0.302876	0.004716	0	0	0	0	0	0	0.156154	0	0	0.078077	0	0	0.004716	0	0.004716	0.156154	0	-125399	325
SC-14-LO-21-056-F2	SC-14-LO-21-056-G2		Third Degree	0.465309	1.92299	0.943992	0.255402	0.00531017	N/A	0.619048	38923	10530.8	0.0560076	0.905524	0.982461		31388	0.950365	0.009738	0.039897	0	0	0	0	0	0	0.044766	0	0	0.022383	0	0	0.039897	0	0.039897	0.044766	0	-31037.3	165
SC-14-LO-21-056-F2	SC-14-LO-21-056-G5		Third Degree	1.0657	2.51909	0.93919	0.254102	0.00353779	N/A	0.857143	95312	25787.1	0.0608102	0.913561	0.964819		77105	0.90376	0.002118	0.094122	0	0	0	0	0	0	0.095181	0	0	0.04759	0	0	0.094122	0	0.094122	0.095181	0	-79215.7	29
SC-14-LO-21-056-F2	SC-17-X-116-C11		Third Degree	0.306277	2.63123	0.948238	0.25655	0.00431736	N/A	0.714286	147437	39889.8	0.0517624	0.916961	0.979514		119153	0.873481	0.114174	0.012345	0	0	0	0	0	0	0.069432	0	0	0.034716	0	0	0.012345	0	0.012345	0.069432	0	-126912	105
SC-14-LO-21-056-F2	SC-17-X-116-D3		Third Degree	0.516626	2.60931	0.945378	0.255777	0.0040571	N/A	0.761905	167271	45256	0.0546221	0.915987	0.974769		135096	0.9332	0.022204	0.044596	0	0	0	0	0	0	0.055698	0	0	0.027849	0	0	0.044596	0	0.044596	0.055698	0	-146498	185
SC-14-LO-21-056-F2	SC-17-X-116-E8		Third Degree	0.673724	2.39172	0.942823	0.255085	0.00413717	N/A	0.809524	150730	40780.7	0.0571772	0.912852	0.972794		121885	0.916654	0.059417	0.023929	0	0	0	0	0	0	0.053637	0	0	0.026819	0	0	0.023929	0	0.023929	0.053637	0	-130065	129
SC-14-LO-21-056-F2	SC-17-X-116-F3		Third Degree	1.00501	2.19179	0.938388	0.253886	0.00396718	N/A	0.666667	138141	37374.7	0.0616115	0.909649	0.967128		111751	0.850191	0.1461	0.003708	0	0	0	0	0	0	0.076759	0	0	0.038379	0	0	0.003708	0	0.003708	0.076759	0	-117783	101
SC-14-LO-21-056-F2	SC-17-X-116-F4		Third Degree	0.0984656	3.52099	0.95185	0.257528	0.00350391	N/A	0.809524	164363	44469.2	0.0481502	0.926466	0.977233		132874	0.870797	0.122839	0.006365	0	0	0	0	0	0	0.067784	0	0	0.033892	0	0	0.006365	0	0.006365	0.067784	0	-144621	157
SC-14-LO-21-056-F2	SC-17-X-116-G12		Third Degree	0.930478	2.14659	0.93895	0.254038	0.00412153	N/A	0.666667	159626	43187.6	0.0610496	0.909093	0.968808		128967	0.913181	0.032901	0.053918	0	0	0	0	0	0	0.070368	0	0	0.035184	0	0	0.053918	0	0.053918	0.070368	0	-138376	149
SC-14-LO-21-056-F2	SC-17-X-116-H10		Third Degree	0.128072	2.89994	0.951142	0.257336	0.00418831	N/A	0.714286	155497	42070.5	0.0488576	0.920801	0.981484		125824	0.904592	0.093076	0.002332	0	0	0	0	0	0	0.04887	0	0	0.024435	0	0	0.002332	0	0.002332	0.04887	0	-134488	93
SC-14-LO-21-056-F2	SC-2015-PB-X153-E2		Third Degree	0.520857	2.26674	0.944366	0.255503	0.00454953	N/A	0.619048	91588	24779.6	0.0556335	0.911408	0.977325		73970	0.923195	0.045202	0.031603	0	0	0	0	0	0	0.054204	0	0	0.027102	0	0	0.031603	0	0.031603	0.054204	0	-75733.4	129
SC-14-LO-21-056-F2	SC-2015-PB-X153-H11		Third Degree	0.386108	3.16849	0.948033	0.256495	0.00356784	N/A	0.761905	81101	21942.3	0.0519667	0.922187	0.97388		65228	0.883327	0.106668	0.010005	0	0	0	0	0	0	0.063339	0	0	0.031669	0	0	0.010005	0	0.010005	0.063339	0	-66445.5	109
SC-14-LO-21-056-F3	SC-14-LO-21-056-F5		Third Degree	1.29996	1.89496	0.934052	0.252712	0.00396952	N/A	0.666667	175769	47555.1	0.0659476	0.905296	0.962809		142003	0.854598	0.143426	0.001976	0	0	0	0	0	0	0.073689	0	0	0.036845	0	0	0.001976	0	0.001976	0.073689	0	-146003	21
SC-14-LO-21-056-F3	SC-17-X-116-A1		Third Degree	0.32645	3.39802	0.949016	0.256761	0.00340512	N/A	0.761905	427565	115680	0.0509836	0.924348	0.973684		346108	0.898569	0.09477	0.006661	0	0	0	0	0	0	0.054046	0	0	0.027023	0	0	0.006661	0	0.006661	0.054046	0	-367968	25
SC-14-LO-21-056-F3	SC-17-X-116-A5		Third Degree	1.25149	1.36951	0.930743	0.251817	0.00483872	N/A	0.761905	266928	72218.7	0.0692571	0.895689	0.965796		215793	0.918683	0.014375	0.066943	0	0	0	0	0	0	0.07413	0	0	0.037065	0	0	0.066943	0	0.066943	0.07413	0	-224268	29
SC-14-LO-21-056-F3	SC-17-X-116-B10		Third Degree	1.47672	2.22864	0.934444	0.252818	0.00342268	N/A	0.666667	585650	158450	0.0655563	0.909649	0.959239		473964	0.852656	0.138646	0.008697	0	0	0	0	0	0	0.07802	0	0	0.03901	0	0	0.008697	0	0.008697	0.07802	0	-516981	37
SC-14-LO-21-056-F3	SC-17-X-116-B6		Third Degree	0.0482191	3.21763	0.952433	0.257685	0.00388329	N/A	0.857143	532184	143985	0.0475671	0.924301	0.980565		430958	0.921097	0.063551	0.015352	0	0	0	0	0	0	0.047128	0	0	0.023564	0	0	0.015352	0	0.015352	0.047128	0	-466049	25
SC-14-LO-21-056-F3	SC-17-X-116-B9		Third Degree	1.96616	1.43308	0.926012	0.250537	0.00373091	N/A	0.666667	416673	112733	0.0739881	0.898984	0.95304		337111	0.826776	0.150823	0.022401	0	0	0	0	0	0	0.097812	0	0	0.048906	0	0	0.022401	0	0.022401	0.097812	0	-357152	129
SC-14-LO-21-056-F3	SC-17-X-116-C1		Third Degree	0.422955	2.55968	0.946478	0.256074	0.00425203	N/A	0.809524	494267	133726	0.0535221	0.915675	0.977281		399722	0.917346	0.060692	0.021962	0	0	0	0	0	0	0.052308	0	0	0.026154	0	0	0.021962	0	0.021962	0.052308	0	-428137	121
SC-14-LO-21-056-F3	SC-17-X-116-C4		Third Degree	1.04558	3.49516	0.942331	0.254952	0.002793	N/A	0.714286	519156	140460	0.0576687	0.922098	0.962565		420198	0.928893	0.022842	0.048265	0	0	0	0	0	0	0.059686	0	0	0.029843	0	0	0.048265	0	0.048265	0.059686	0	-451431	161
SC-14-LO-21-056-F3	SC-17-X-116-C8		Third Degree	1.08886	1.92132	0.936169	0.253285	0.00421311	N/A	0.571429	531650	143840	0.0638309	0.905648	0.96669		430093	0.882798	0.078959	0.038243	0	0	0	0	0	0	0.077723	0	0	0.038861	0	0	0.038243	0	0.038243	0.077723	0	-463875	121
SC-14-LO-21-056-F3	SC-17-X-116-D1		Third Degree	0.294688	2.68615	0.948491	0.256619	0.00425459	N/A	0.761905	425947	115242	0.0515091	0.917669	0.979313		344712	0.9364	0.061951	0.001649	0	0	0	0	0	0	0.032624	0	0	0.016312	0	0	0.001649	0	0.001649	0.032624	0	-365115	41
SC-14-LO-21-056-F3	SC-17-X-116-D2		Third Degree	1.50064	1.41158	0.928971	0.251338	0.00435484	N/A	0.714286	415696	112469	0.0710292	0.897423	0.960519		335611	0.845908	0.151362	0.00273	0	0	0	0	0	0	0.078411	0	0	0.039206	0	0	0.00273	0	0.00273	0.078411	0	-354045	101
SC-14-LO-21-056-F3	SC-17-X-116-D3		Third Degree	1.38348	1.84333	0.933028	0.252435	0.00393029	N/A	0.761905	743090	201047	0.0669724	0.904555	0.9615		601810	0.84186	0.154419	0.003721	0	0	0	0	0	0	0.080931	0	0	0.040465	0	0	0.003721	0	0.003721	0.080931	0	-675819	98
SC-14-LO-21-056-F3	SC-17-X-116-D7		Third Degree	0.966506	2.27726	0.939158	0.254094	0.00390973	N/A	0.666667	514133	139101	0.0608418	0.910835	0.967482		416109	0.869109	0.118453	0.012438	0	0	0	0	0	0	0.071665	0	0	0.035832	0	0	0.012438	0	0.012438	0.071665	0	-449496	66
SC-14-LO-21-056-F3	SC-17-X-116-E10		Third Degree	0.242446	3.41464	0.950017	0.257032	0.00346785	N/A	0.619048	637462	172468	0.0499826	0.924895	0.97514		516227	0.88977	0.104752	0.005478	0	0	0	0	0	0	0.057854	0	0	0.028927	0	0	0.005478	0	0.005478	0.057854	0	-567310	21
SC-14-LO-21-056-F3	SC-17-X-116-E7		Third Degree	0.110542	3.08227	0.951502	0.257433	0.00397213	N/A	0.619048	689180	186461	0.0484979	0.922726	0.980278		558158	0.931252	0.045988	0.02276	0	0	0	0	0	0	0.045754	0	0	0.022877	0	0	0.02276	0	0.02276	0.045754	0	-620672	42
SC-14-LO-21-056-F3	SC-17-X-116-F3		Third Degree	1.75968	1.77613	0.929797	0.251561	0.00358681	N/A	0.761905	615012	166394	0.0702034	0.903812	0.955781		498256	0.831994	0.156815	0.011192	0	0	0	0	0	0	0.089599	0	0	0.044799	0	0	0.011192	0	0.011192	0.089599	0	-545584	137
SC-14-LO-21-056-F3	SC-17-X-116-F4		Third Degree	0.122262	3.58277	0.951578	0.257454	0.00342298	N/A	0.619048	730072	197524	0.0484218	0.926781	0.976376		590965	0.903894	0.091257	0.004849	0	0	0	0	0	0	0.050477	0	0	0.025239	0	0	0.004849	0	0.004849	0.050477	0	-664771	61
SC-14-LO-21-056-F3	SC-17-X-116-F6		Third Degree	0.566088	2.9311	0.945537	0.25582	0.00362642	N/A	0.761905	445943	120652	0.0544626	0.919266	0.971809		360589	0.949681	0.009146	0.041173	0	0	0	0	0	0	0.045746	0	0	0.022873	0	0	0.041173	0	0.041173	0.045746	0	-382437	70
SC-14-LO-21-056-F3	SC-17-X-116-F9		Third Degree	0.375616	2.89952	0.947749	0.256418	0.00387229	N/A	0.761905	610542	165185	0.052251	0.919697	0.975801		493851	0.867982	0.128608	0.00341	0	0	0	0	0	0	0.067714	0	0	0.033857	0	0	0.00341	0	0.00341	0.067714	0	-541722	145
SC-14-LO-21-056-F3	SC-17-X-116-G7		Third Degree	0.365095	3.10071	0.948187	0.256537	0.00365925	N/A	0.714286	682772	184727	0.0518129	0.921678	0.974696		552669	0.90551	0.08701	0.00748	0	0	0	0	0	0	0.050985	0	0	0.025492	0	0	0.00748	0	0.00748	0.050985	0	-613136	29
SC-14-LO-21-056-F3	SC-17-X-116-H1		Third Degree	0.347046	2.88715	0.948095	0.256512	0.0039213	N/A	0.857143	564216	152651	0.0519049	0.919688	0.976502		456498	0.898233	0.083416	0.018351	0	0	0	0	0	0	0.060059	0	0	0.03003	0	0	0.018351	0	0.018351	0.060059	0	-497273	125
SC-14-LO-21-056-F3	SC-17-X-116-H10		Third Degree	0.523199	2.38301	0.944686	0.255589	0.00436385	N/A	0.666667	691398	187061	0.0553138	0.913073	0.9763		559876	0.886745	0.108505	0.004749	0	0	0	0	0	0	0.059002	0	0	0.029501	0	0	0.004749	0	0.004749	0.059002	0	-622372	105
SC-14-LO-21-056-F3	SC-17-X-116-H2		Third Degree	0.0765529	3.81071	0.952202	0.257623	0.00326251	N/A	0.761905	649236	175654	0.0477981	0.928567	0.975837		525354	0.928421	0.070455	0.001124	0	0	0	0	0	0	0.036352	0	0	0.018176	0	0	0.001124	0	0.001124	0.036352	0	-579015	29
SC-14-LO-21-056-F3	SC-17-X-116-H3		Third Degree	0.315589	3.32144	0.949058	0.256772	0.00348699	N/A	0.666667	684942	185314	0.0509424	0.923797	0.974319		554481	0.900438	0.095107	0.004455	0	0	0	0	0	0	0.052009	0	0	0.026004	0	0	0.004455	0	0.004455	0.052009	0	-615391	82
SC-14-LO-21-056-F3	SC-17-X-116-H6		Third Degree	1.18292	2.54943	0.938269	0.253853	0.00339793	N/A	0.761905	647532	175193	0.0617314	0.913653	0.962884		524581	0.860585	0.13521	0.004205	0	0	0	0	0	0	0.07181	0	0	0.035905	0	0	0.004205	0	0.004205	0.07181	0	-577043	130
SC-14-LO-21-056-F3	SC-17-X-116-H7		Third Degree	1.76127	1.13291	0.924599	0.250155	0.00438198	N/A	0.666667	497720	134661	0.075401	0.892854	0.956344		402873	0.815584	0.156652	0.027764	0	0	0	0	0	0	0.10609	0	0	0.053045	0	0	0.027764	0	0.027764	0.10609	0	-433308	65
SC-14-LO-21-056-F3	SC-17-X-116-H8		Third Degree	0.381711	2.88283	0.947644	0.25639	0.00388485	N/A	0.666667	646551	174927	0.0523559	0.919501	0.975787		523412	0.92961	0.066866	0.003524	0	0	0	0	0	0	0.036957	0	0	0.018479	0	0	0.003524	0	0.003524	0.036957	0	-574203	89
SC-14-LO-21-056-F3	SC-2013-PB-X140-A1		Third Degree	0.783593	2.90268	0.943161	0.255177	0.0034404	N/A	0.619048	735075	198878	0.0568393	0.918237	0.968084		594918	0.818513	0.16976	0.011727	0	0	0	0	0	0	0.096607	0	0	0.048304	0	0	0.011727	0	0.011727	0.096607	0	-676881	101
SC-14-LO-21-056-F3	SC-2015-PB-X153-A3		Third Degree	0.72964	3.29418	0.944625	0.255573	0.0031518	N/A	0.761905	402664	108943	0.0553749	0.921792	0.967458		325425	0.885429	0.113168	0.001402	0	0	0	0	0	0	0.057986	0	0	0.028993	0	0	0.001402	0	0.001402	0.057986	0	-346443	101
SC-14-LO-21-056-F3	SC-2015-PB-X153-B7		Third Degree	0.125432	3.32066	0.951419	0.257411	0.00368018	N/A	0.761905	463166	125312	0.0485812	0.924758	0.978079		374767	0.954793	0.042093	0.003113	0	0	0	0	0	0	0.02416	0	0	0.01208	0	0	0.003113	0	0.003113	0.02416	0	-399013	54
SC-14-LO-21-056-F3	SC-2015-PB-X153-C6		Third Degree	0.311477	2.9891	0.948701	0.256676	0.00384243	N/A	0.571429	495002	133925	0.0512986	0.920865	0.976537		400233	0.896217	0.077594	0.02619	0	0	0	0	0	0	0.064986	0	0	0.032493	0	0	0.02619	0	0.02619	0.064986	0	-433002	169
SC-14-LO-21-056-F3	SC-2015-PB-X153-D3		Third Degree	0.399643	3.19365	0.947912	0.256462	0.00352943	N/A	0.761905	462895	125238	0.0520884	0.922343	0.97348		374628	0.894718	0.086263	0.019018	0	0	0	0	0	0	0.06215	0	0	0.031075	0	0	0.019018	0	0.019018	0.06215	0	-401796	153
SC-14-LO-21-056-F3	SC-2015-PB-X153-D4		Third Degree	0.376925	2.95762	0.947826	0.256439	0.00380329	N/A	0.619048	396878	107377	0.0521736	0.920274	0.975379		320573	0.937924	0.018786	0.04329	0	0	0	0	0	0	0.052683	0	0	0.026342	0	0	0.04329	0	0.04329	0.052683	0	-340883	121
SC-14-LO-21-056-F3	SC-2015-PB-X153-D7		Third Degree	1.35825	2.13936	0.934922	0.252948	0.00362597	N/A	0.666667	404147	109344	0.0650783	0.908654	0.96119		326738	0.831709	0.15927	0.009021	0	0	0	0	0	0	0.088656	0	0	0.044328	0	0	0.009021	0	0.009021	0.088656	0	-348583	125
SC-14-LO-21-056-F3	SC-2015-PB-X153-E10		Third Degree	0.616349	2.58444	0.944099	0.25543	0.00396224	N/A	0.571429	557275	150773	0.0559013	0.915395	0.972803		451029	0.88019	0.113923	0.005887	0	0	0	0	0	0	0.062849	0	0	0.031424	0	0	0.005887	0	0.005887	0.062849	0	-492033	93
SC-14-LO-21-056-F3	SC-2015-PB-X153-E2		Third Degree	0.661829	1.86739	0.940859	0.254554	0.0050143	N/A	0.571429	406515	109985	0.0591409	0.904534	0.977185		328578	0.903533	0.05326	0.043207	0	0	0	0	0	0	0.069837	0	0	0.034918	0	0	0.043207	0	0.043207	0.069837	0	-349467	129
SC-14-LO-21-056-F3	SC-2015-PB-X153-E4		Third Degree	1.30941	1.59046	0.931959	0.252146	0.00437339	N/A	0.714286	443735	120055	0.068041	0.900277	0.963641		359137	0.820078	0.17193	0.007992	0	0	0	0	0	0	0.093957	0	0	0.046978	0	0	0.007992	0	0.007992	0.093957	0	-384220	145
SC-14-LO-21-056-F3	SC-2015-PB-X153-F2		Third Degree	0.502528	2.94216	0.946287	0.256022	0.00368169	N/A	0.666667	409097	110683	0.0537134	0.919615	0.972958		331192	0.885885	0.087833	0.026282	0	0	0	0	0	0	0.070199	0	0	0.035099	0	0	0.026282	0	0.026282	0.070199	0	-353796	34
SC-14-LO-21-056-F3	SC-2015-PB-X153-F4		Third Degree	0.426934	2.97392	0.94724	0.25628	0.00372913	N/A	0.857143	513059	138811	0.0527596	0.920225	0.974256		414997	0.887339	0.109719	0.002942	0	0	0	0	0	0	0.057802	0	0	0.028901	0	0	0.002942	0	0.002942	0.057802	0	-449385	85
SC-14-LO-21-056-F3	SC-2015-PB-X153-G11		Third Degree	0.997803	2.58612	0.940075	0.254342	0.00353865	N/A	0.761905	499230	135069	0.0599255	0.914439	0.96571		404044	0.870174	0.107884	0.021942	0	0	0	0	0	0	0.075884	0	0	0.037942	0	0	0.021942	0	0.021942	0.075884	0	-436872	25
SC-14-LO-21-056-F3	SC-2015-PB-X153-G5		Third Degree	0.635059	2.49983	0.943629	0.255303	0.00404552	N/A	0.809524	447636	121110	0.0563708	0.914322	0.972936		362364	0.889853	0.108814	0.001333	0	0	0	0	0	0	0.05574	0	0	0.02787	0	0	0.001333	0	0.001333	0.05574	0	-387073	81
SC-14-LO-21-056-F3	SC-2015-PB-X153-H1		Third Degree	0.202284	3.033	0.950194	0.25708	0.00391999	N/A	0.857143	499180	135056	0.0498058	0.921796	0.978592		403550	0.940036	0.051265	0.008698	0	0	0	0	0	0	0.034331	0	0	0.017166	0	0	0.008698	0	0.008698	0.034331	0	-434452	17
SC-14-LO-21-056-F5	SC-14-LO-21-056-G4		Third Degree	1.36076	1.55004	0.931212	0.251944	0.00435697	N/A	0.761905	118455	32048.6	0.0687884	0.899648	0.962775		95605	0.848682	0.144712	0.006606	0	0	0	0	0	0	0.078962	0	0	0.039481	0	0	0.006606	0	0.006606	0.078962	0	-96269.8	57
SC-14-LO-21-056-F5	SC-17-X-116-A12		Third Degree	0.192807	2.55296	0.949833	0.256982	0.00461884	N/A	0.761905	82068	22203.9	0.0501666	0.916373	0.983294		66123	0.931663	0.024808	0.043529	0	0	0	0	0	0	0.055933	0	0	0.027967	0	0	0.043529	0	0.043529	0.055933	0	-66695.6	50
SC-14-LO-21-056-F5	SC-17-X-116-A5		Third Degree	0.869546	2.20245	0.939857	0.254283	0.00412834	N/A	0.714286	106940	28933.1	0.0601432	0.90995	0.969764		85940	0.899408	0.096796	0.003796	0	0	0	0	0	0	0.052194	0	0	0.026097	0	0	0.003796	0	0.003796	0.052194	0	-86583.3	37
SC-14-LO-21-056-F5	SC-17-X-116-A6		Third Degree	0.186879	3.21891	0.950553	0.257177	0.00372373	N/A	0.857143	242487	65606	0.0494471	0.923577	0.977529		195613	0.938783	0.055691	0.005526	0	0	0	0	0	0	0.033371	0	0	0.016686	0	0	0.005526	0	0.005526	0.033371	0	-206651	25
SC-14-LO-21-056-F5	SC-17-X-116-B11		Third Degree	2.39669	0.210144	0.910029	0.246213	0.004865	N/A	0.380952	127926	34611	0.0899713	0.874785	0.945273		102822	0.757638	0.240739	0.001623	0	0	0	0	0	0	0.121993	0	0	0.060996	0	0	0.001623	0	0.001623	0.121993	0	-104619	193
SC-14-LO-21-056-F5	SC-17-X-116-B4		Third Degree	1.09677	1.68601	0.93465	0.252874	0.00455741	N/A	0.714286	203192	54974.6	0.0653497	0.901635	0.967666		163750	0.923019	0.03365	0.04333	0	0	0	0	0	0	0.060156	0	0	0.030078	0	0	0.04333	0	0.04333	0.060156	0	-170117	26
SC-14-LO-21-056-F5	SC-17-X-116-B9		Third Degree	0.2188	3.33388	0.950238	0.257091	0.00356978	N/A	0.761905	166326	45000.3	0.0497619	0.924377	0.976099		134000	0.955148	0.012599	0.032253	0	0	0	0	0	0	0.038552	0	0	0.019276	0	0	0.032253	0	0.032253	0.038552	0	-137586	41
SC-14-LO-21-056-F5	SC-17-X-116-C2		Third Degree	1.12979	2.22284	0.937329	0.253599	0.00378278	N/A	0.714286	228061	61703	0.0626712	0.909925	0.964733		183863	0.829111	0.16594	0.004949	0	0	0	0	0	0	0.087919	0	0	0.043959	0	0	0.004949	0	0.004949	0.087919	0	-194774	109
SC-14-LO-21-056-F5	SC-17-X-116-D1		Third Degree	1.08161	1.98164	0.936574	0.253395	0.00414012	N/A	0.619048	169905	45968.6	0.0634262	0.906581	0.966566		137004	0.941099	0.025025	0.033876	0	0	0	0	0	0	0.046389	0	0	0.023194	0	0	0.033876	0	0.033876	0.046389	0	-140172	26
SC-14-LO-21-056-F5	SC-17-X-116-D11		Third Degree	0.631706	2.79188	0.944476	0.255532	0.00370438	N/A	0.714286	257615	69699	0.0555242	0.91764	0.971312		207986	0.884644	0.112612	0.002744	0	0	0	0	0	0	0.05905	0	0	0.029525	0	0	0.002744	0	0.002744	0.05905	0	-222635	97
SC-14-LO-21-056-F5	SC-17-X-116-D2		Third Degree	0.568019	2.08266	0.94308	0.255155	0.00478453	N/A	0.666667	165766	44848.8	0.0569199	0.908419	0.977741		133559	0.948217	0.011725	0.040059	0	0	0	0	0	0	0.045921	0	0	0.022961	0	0	0.040059	0	0.040059	0.045921	0	-136454	25
SC-14-LO-21-056-F5	SC-17-X-116-D5		Third Degree	1.22222	2.53931	0.937894	0.253752	0.00337157	N/A	0.666667	264542	71573.1	0.0621059	0.913469	0.962319		213473	0.941053	0.001107	0.05784	0	0	0	0	0	0	0.058393	0	0	0.029197	0	0	0.05784	0	0.05784	0.058393	0	-228366	41
SC-14-LO-21-056-F5	SC-17-X-116-E10		Third Degree	0.224121	3.68077	0.950435	0.257145	0.00324778	N/A	0.666667	252776	68389.8	0.0495654	0.926906	0.973963		203867	0.934838	0.043612	0.02155	0	0	0	0	0	0	0.043356	0	0	0.021678	0	0	0.02155	0	0.02155	0.043356	0	-217512	33
SC-14-LO-21-056-F5	SC-17-X-116-E4		Third Degree	0.222303	3.0834	0.949973	0.25702	0.00383648	N/A	0.904762	279321	75571.6	0.0500273	0.92218	0.977766		225452	0.903703	0.083629	0.012667	0	0	0	0	0	0	0.054482	0	0	0.027241	0	0	0.012667	0	0.012667	0.054482	0	-244415	98
SC-14-LO-21-056-F5	SC-17-X-116-E8		Third Degree	0.492054	2.83086	0.946184	0.255995	0.00381661	N/A	0.666667	265865	71931.1	0.0538162	0.918535	0.973833		214662	0.9027	0.095736	0.001564	0	0	0	0	0	0	0.049432	0	0	0.024716	0	0	0.001564	0	0.001564	0.049432	0	-230553	133
SC-14-LO-21-056-F5	SC-17-X-116-E9		Third Degree	1.51172	1.90747	0.9324	0.252265	0.00370913	N/A	0.809524	228438	61805	0.0675997	0.90553	0.959271		184209	0.945459	0.01049	0.044051	0	0	0	0	0	0	0.049296	0	0	0.024648	0	0	0.044051	0	0.044051	0.049296	0	-192450	26
SC-14-LO-21-056-F5	SC-17-X-116-F10		Third Degree	0.0653964	3.08113	0.952151	0.257609	0.00403055	N/A	0.904762	204791	55407.2	0.0478492	0.922952	0.98135		165248	0.953028	0.027285	0.019687	0	0	0	0	0	0	0.033329	0	0	0.016665	0	0	0.019687	0	0.019687	0.033329	0	-172039	25
SC-14-LO-21-056-F5	SC-17-X-116-F12		Third Degree	1.04845	2.1918	0.937958	0.253769	0.00391396	N/A	0.666667	265923	71946.7	0.0620424	0.909603	0.966312		214477	0.877136	0.117024	0.00584	0	0	0	0	0	0	0.064352	0	0	0.032176	0	0	0.00584	0	0.00584	0.064352	0	-230206	106
SC-14-LO-21-056-F5	SC-17-X-116-F3		Third Degree	0.377284	2.70754	0.947392	0.256321	0.00411117	N/A	0.666667	243772	65953.7	0.052608	0.917609	0.977175		196921	0.894747	0.10226	0.002993	0	0	0	0	0	0	0.054123	0	0	0.027062	0	0	0.002993	0	0.002993	0.054123	0	-209760	109
SC-14-LO-21-056-F5	SC-17-X-116-F4		Third Degree	0.64019	2.45344	0.943425	0.255248	0.00409947	N/A	0.714286	289056	78205.5	0.0565752	0.913727	0.973123		233176	0.884684	0.111239	0.004077	0	0	0	0	0	0	0.059696	0	0	0.029848	0	0	0.004077	0	0.004077	0.059696	0	-254631	65
SC-14-LO-21-056-F5	SC-17-X-116-F6		Third Degree	2.03759	2.02325	0.929605	0.251509	0.00312307	N/A	0.809524	178260	48229.1	0.0703953	0.90698	0.952229		143833	0.872671	0.123812	0.003517	0	0	0	0	0	0	0.065423	0	0	0.032712	0	0	0.003517	0	0.003517	0.065423	0	-147223	25
SC-14-LO-21-056-F5	SC-17-X-116-G4		Third Degree	0.487489	2.53722	0.94557	0.255829	0.00419289	N/A	0.761905	267261	72308.8	0.0544298	0.915195	0.975945		215561	0.945288	0.030907	0.023805	0	0	0	0	0	0	0.039258	0	0	0.019629	0	0	0.023805	0	0.023805	0.039258	0	-230996	133
SC-14-LO-21-056-F5	SC-17-X-116-G6		Third Degree	0.176634	3.78936	0.951037	0.257308	0.00319775	N/A	0.714286	251275	67983.7	0.0489627	0.927872	0.974203		202569	0.960317	0.0045	0.035183	0	0	0	0	0	0	0.037433	0	0	0.018716	0	0	0.035183	0	0.035183	0.037433	0	-215766	25
SC-14-LO-21-056-F5	SC-17-X-116-G7		Third Degree	1.01814	2.09658	0.937802	0.253727	0.00407172	N/A	0.714286	270393	73156.1	0.0621975	0.908305	0.9673		218190	0.891222	0.090842	0.017936	0	0	0	0	0	0	0.063357	0	0	0.031679	0	0	0.017936	0	0.017936	0.063357	0	-234525	89
SC-14-LO-21-056-F5	SC-17-X-116-H1		Third Degree	0.0109168	3.45907	0.952978	0.257833	0.00365485	N/A	0.714286	223583	60491.5	0.0470225	0.9265	0.979455		180126	0.953083	0.016859	0.030058	0	0	0	0	0	0	0.038487	0	0	0.019244	0	0	0.030058	0	0.030058	0.038487	0	-190236	21
SC-14-LO-21-056-F5	SC-17-X-116-H10		Third Degree	1.01853	2.09943	0.937813	0.25373	0.00406749	N/A	0.761905	274150	74172.6	0.0621874	0.908346	0.967279		221365	0.876838	0.122175	0.000987	0	0	0	0	0	0	0.062075	0	0	0.031037	0	0	0.000987	0	0.000987	0.062075	0	-238261	85
SC-14-LO-21-056-F5	SC-17-X-116-H11		Third Degree	0.649641	2.99515	0.94477	0.255612	0.00347956	N/A	0.761905	264295	71506.3	0.0552299	0.919563	0.969977		213556	0.909466	0.082925	0.007609	0	0	0	0	0	0	0.049072	0	0	0.024536	0	0	0.007609	0	0.007609	0.049072	0	-227946	81
SC-14-LO-21-056-F5	SC-17-X-116-H12		Third Degree	0.215127	2.85809	0.949844	0.256985	0.00412671	N/A	0.714286	305664	82698.9	0.0501563	0.919948	0.979739		246768	0.937732	0.060294	0.001974	0	0	0	0	0	0	0.032121	0	0	0.016061	0	0	0.001974	0	0.001974	0.032121	0	-272229	53
SC-14-LO-21-056-F5	SC-17-X-116-H2		Third Degree	1.22061	1.89975	0.934789	0.252912	0.00406435	N/A	0.619048	257078	69553.7	0.0652114	0.905345	0.964232		207429	0.929539	0.027669	0.042793	0	0	0	0	0	0	0.056627	0	0	0.028314	0	0	0.042793	0	0.042793	0.056627	0	-220930	162
SC-14-LO-21-056-F5	SC-17-X-116-H3		Third Degree	1.42963	1.69497	0.931678	0.25207	0.00405884	N/A	0.761905	271873	73556.5	0.0683223	0.902274	0.961081		219463	0.854148	0.144	0.001852	0	0	0	0	0	0	0.073852	0	0	0.036926	0	0	0.001852	0	0.001852	0.073852	0	-236363	29
SC-14-LO-21-056-F5	SC-17-X-116-H4		Third Degree	0.0643736	2.97666	0.952133	0.257604	0.00417038	N/A	0.761905	251805	68127.1	0.0478673	0.921921	0.982345		203020	0.937358	0.019867	0.042776	0	0	0	0	0	0	0.052709	0	0	0.026354	0	0	0.042776	0	0.042776	0.052709	0	-217057	185
SC-14-LO-21-056-F5	SC-17-X-116-H7		Third Degree	0.293431	2.81505	0.9487	0.256675	0.00407988	N/A	0.904762	196992	53297.1	0.0512998	0.919144	0.978256		158967	0.908072	0.073972	0.017956	0	0	0	0	0	0	0.054942	0	0	0.027471	0	0	0.017956	0	0.017956	0.054942	0	-165875	26
SC-14-LO-21-056-F5	SC-17-X-116-H8		Third Degree	0.712945	2.59885	0.943034	0.255142	0.00382942	N/A	0.857143	256398	69369.7	0.056966	0.915292	0.970776		206854	0.95907	0.005971	0.034959	0	0	0	0	0	0	0.037944	0	0	0.018972	0	0	0.034959	0	0.034959	0.037944	0	-219992	25
SC-14-LO-21-056-F5	SC-2015-PB-X153-A11		Third Degree	0.105667	2.9793	0.951519	0.257438	0.00411098	N/A	0.809524	151415	40966.1	0.0484806	0.921738	0.981301		122109	0.89194	0.106671	0.001389	0	0	0	0	0	0	0.054724	0	0	0.027362	0	0	0.001389	0	0.001389	0.054724	0	-125725	66
SC-14-LO-21-056-F5	SC-2015-PB-X153-B11		Third Degree	0.101652	3.67798	0.951864	0.257531	0.00335542	N/A	0.571429	161157	43601.8	0.0481357	0.927556	0.976172		129884	0.943156	0.022554	0.034289	0	0	0	0	0	0	0.045566	0	0	0.022783	0	0	0.034289	0	0.034289	0.045566	0	-134044	25
SC-14-LO-21-056-F5	SC-2015-PB-X153-B7		Third Degree	0.057413	3.45279	0.952358	0.257665	0.00361297	N/A	0.714286	184961	50042.1	0.0476417	0.926185	0.978532		149166	0.962471	0.035552	0.001977	0	0	0	0	0	0	0.019753	0	0	0.009877	0	0	0.001977	0	0.001977	0.019753	0	-154111	29
SC-14-LO-21-056-F5	SC-2015-PB-X153-D1		Third Degree	1.02967	2.19946	0.938178	0.253829	0.00392745	N/A	0.666667	243432	65861.7	0.061822	0.909726	0.96663		196222	0.905769	0.081774	0.012457	0	0	0	0	0	0	0.053344	0	0	0.026672	0	0	0.012457	0	0.012457	0.053344	0	-208694	41
SC-14-LO-21-056-F5	SC-2015-PB-X153-D4		Third Degree	1.0036	1.89369	0.936888	0.25348	0.00437728	N/A	0.619048	158715	42941.1	0.0631122	0.905177	0.968598		127773	0.871224	0.126	0.002776	0	0	0	0	0	0	0.065776	0	0	0.032888	0	0	0.002776	0	0.002776	0.065776	0	-131532	33
SC-14-LO-21-056-F5	SC-2015-PB-X153-E10		Third Degree	1.66985	1.44795	0.928019	0.25108	0.0040677	N/A	0.666667	221041	59803.7	0.0719806	0.898551	0.957487		178311	0.809189	0.187913	0.002899	0	0	0	0	0	0	0.096855	0	0	0.048427	0	0	0.002899	0	0.002899	0.096855	0	-188483	125
SC-14-LO-21-056-F5	SC-2015-PB-X153-E12		Third Degree	0.700606	2.61008	0.943205	0.255189	0.0038307	N/A	0.761905	170995	46263.5	0.0567947	0.915454	0.970956		137880	0.904414	0.094387	0.001199	0	0	0	0	0	0	0.048393	0	0	0.024196	0	0	0.001199	0	0.001199	0.048393	0	-142098	117
SC-14-LO-21-056-F5	SC-2015-PB-X153-E2		Third Degree	0.2882	2.67773	0.94857	0.25664	0.00427598	N/A	0.666667	162118	43861.8	0.0514298	0.917593	0.979547		130550	0.950022	0.012436	0.037542	0	0	0	0	0	0	0.04376	0	0	0.02188	0	0	0.037542	0	0.037542	0.04376	0	-134451	25
SC-14-LO-21-056-F5	SC-2015-PB-X153-F4		Third Degree	0.828109	2.32116	0.940799	0.254538	0.00402704	N/A	0.761905	204783	55405	0.0592009	0.911626	0.969973		165129	0.876401	0.121033	0.002566	0	0	0	0	0	0	0.063083	0	0	0.031541	0	0	0.002566	0	0.002566	0.063083	0	-173262	85
SC-14-LO-21-056-F5	SC-2015-PB-X153-F6		Third Degree	1.04984	1.81938	0.935974	0.253232	0.00442011	N/A	0.761905	184862	50015.3	0.0640265	0.903953	0.967994		149190	0.888369	0.093016	0.018615	0	0	0	0	0	0	0.065123	0	0	0.032561	0	0	0.018615	0	0.018615	0.065123	0	-154575	105
SC-14-LO-21-056-F5	SC-2015-PB-X153-F7		Third Degree	0.457948	2.10605	0.944753	0.255607	0.00494627	N/A	0.857143	177577	48044.3	0.0552472	0.90892	0.980585		143009	0.953116	0.015352	0.031532	0	0	0	0	0	0	0.039208	0	0	0.019604	0	0	0.031532	0	0.031532	0.039208	0	-147685	89
SC-14-LO-21-056-F5	SC-2015-PB-X153-G11		Third Degree	0.999461	1.90907	0.937017	0.253515	0.00436037	N/A	0.809524	199101	53867.7	0.0629827	0.905429	0.968605		160811	0.845948	0.151641	0.002411	0	0	0	0	0	0	0.078231	0	0	0.039116	0	0	0.002411	0	0.002411	0.078231	0	-168358	122
SC-14-LO-21-056-F5	SC-2015-PB-X153-G2		Third Degree	0.620001	2.3338	0.943286	0.255211	0.00429355	N/A	0.761905	184769	49990.1	0.056714	0.912182	0.97439		148832	0.891805	0.102346	0.00585	0	0	0	0	0	0	0.057023	0	0	0.028511	0	0	0.00585	0	0.00585	0.057023	0	-154640	98
SC-14-LO-21-056-F5	SC-2015-PB-X153-G5		Third Degree	0.239084	2.61075	0.949192	0.256809	0.00445017	N/A	0.761905	178304	48241	0.0508075	0.916954	0.981431		143800	0.935477	0.056084	0.008439	0	0	0	0	0	0	0.036481	0	0	0.018241	0	0	0.008439	0	0.008439	0.036481	0	-148521	97
SC-14-LO-21-056-F5	SC-2015-PB-X153-H3		Third Degree	0.233329	2.81492	0.949537	0.256902	0.00416051	N/A	0.619048	223058	60349.4	0.0504631	0.919397	0.979677		179966	0.948873	0.04344	0.007687	0	0	0	0	0	0	0.029407	0	0	0.014703	0	0	0.007687	0	0.007687	0.029407	0	-189444	29
SC-14-LO-21-056-F6	SC-14-LO-21-056-G6		Third Degree	0.0457185	3.86665	0.952577	0.257724	0.00324158	N/A	0.761905	358185	96908.7	0.0474228	0.929094	0.97606		289209	0.80888	0.187463	0.003657	0	0	0	0	0	0	0.097389	0	0	0.048694	0	0	0.003657	0	0.003657	0.097389	0	-309137	17
SC-14-LO-21-056-F6	SC-2013-PB-X140-A10		Third Degree	2.45003	0.596638	0.91543	0.247674	0.00416267	N/A	0.666667	690751	186886	0.0845703	0.885274	0.945586		558381	0.679469	0.287876	0.032655	0	0	0	0	0	0	0.176593	0	0	0.088297	0	0	0.032655	0	0.032655	0.176593	0	-644580	133
SC-14-LO-21-056-F8	SC-14-LO-21-056-G1		Third Degree	1.38157	1.45252	0.930274	0.25169	0.0044749	N/A	0.714286	237550	64270.3	0.0697258	0.897856	0.962692		192020	0.731774	0.237413	0.030813	0	0	0	0	0	0	0.149519	0	0	0.07476	0	0	0.030813	0	0.030813	0.149519	0	-202866	133
SC-14-LO-21-056-F8	SC-2013-PB-X140-H12		Third Degree	1.25323	2.85246	0.938817	0.254001	0.00308895	N/A	0.666667	368372	99664.8	0.0611833	0.916439	0.961194		297794	0.734646	0.262734	0.002619	0	0	0	0	0	0	0.133986	0	0	0.066993	0	0	0.002619	0	0.002619	0.133986	0	-329636	181
SC-14-LO-21-056-F9	SC-2013-PB-X140-E9		Third Degree	1.19892	1.92216	0.935119	0.253001	0.00406342	N/A	0.761905	700800	189605	0.0648813	0.905682	0.964556		567936	0.717314	0.268455	0.014231	0	0	0	0	0	0	0.148459	0	0	0.074229	0	0	0.014231	0	0.014231	0.148459	0	-638663	138
SC-14-LO-21-056-F9	SC-2013-PB-X140-H2		Third Degree	0.933736	2.76374	0.941288	0.25467	0.00342997	N/A	0.714286	537488	145420	0.0587125	0.91644	0.966136		435435	0.755613	0.226964	0.017422	0	0	0	0	0	0	0.130905	0	0	0.065452	0	0	0.017422	0	0.017422	0.130905	0	-478461	101
SC-14-LO-21-056-G1	SC-2013-PB-X140-H12		Third Degree	0.135385	3.99014	0.951587	0.257456	0.00307409	N/A	0.809524	672646	181988	0.0484133	0.929317	0.973857		545026	0.784861	0.209408	0.005731	0	0	0	0	0	0	0.110435	0	0	0.055217	0	0	0.005731	0	0.005731	0.110435	0	-615420	125
SC-14-LO-21-056-G1	SC-2013-PB-X140-H7		Third Degree	0.0397663	2.99038	0.95251	0.257706	0.00418537	N/A	0.619048	438158	118546	0.0474902	0.922189	0.98283		355355	0.770358	0.226399	0.003244	0	0	0	0	0	0	0.116443	0	0	0.058221	0	0	0.003244	0	0.003244	0.116443	0	-386160	109
SC-14-LO-21-056-G1	SC-2015-PB-X153-D10		Third Degree	2.42414	0.83804	0.918292	0.248448	0.00388766	N/A	0.666667	505421	136744	0.081708	0.890128	0.946456		409078	0.676771	0.310214	0.013014	0	0	0	0	0	0	0.168122	0	0	0.084061	0	0	0.013014	0	0.013014	0.168122	0	-447153	149
SC-14-LO-21-056-G10	SC-14-LO-21-056-G3		Third Degree	0.303796	3.2483	0.949116	0.256788	0.00357036	N/A	0.857143	143196	38742.4	0.050884	0.923251	0.974981		115293	0.941834	0.036724	0.021443	0	0	0	0	0	0	0.039805	0	0	0.019902	0	0	0.021443	0	0.021443	0.039805	0	-117638	57
SC-14-LO-21-056-G10	SC-14-LO-21-056-G8		Third Degree	0.685659	1.43696	0.937983	0.253776	0.0059748	N/A	0.619048	21783	5893.5	0.0620168	0.8947	0.981267		17387	0.895138	0.095916	0.008945	0	0	0	0	0	0	0.056904	0	0	0.028452	0	0	0.008945	0	0.008945	0.056904	0	-17220.5	25
SC-14-LO-21-056-G10	SC-14-LO-21-056-H4		Third Degree	0.33155	2.0782	0.946676	0.256128	0.0052629	N/A	0.666667	94449	25553.6	0.0533244	0.908549	0.984802		76105	0.905987	0.011864	0.082149	0	0	0	0	0	0	0.088081	0	0	0.044041	0	0	0.082149	0	0.082149	0.088081	0	-77465.6	205
SC-14-LO-21-056-G10	SC-17-X-116-B11		Third Degree	1.71076	0.888346	0.922271	0.249525	0.00487946	N/A	0.666667	131566	35595.8	0.0777287	0.886923	0.95762		105886	0.773605	0.224768	0.001627	0	0	0	0	0	0	0.114011	0	0	0.057006	0	0	0.001627	0	0.001627	0.114011	0	-108308	125
SC-14-LO-21-056-G10	SC-17-X-116-B4		Third Degree	0.20276	2.89253	0.950054	0.257042	0.00409728	N/A	0.714286	207511	56143.1	0.0499456	0.920372	0.979737		167500	0.947125	0.008403	0.044472	0	0	0	0	0	0	0.048673	0	0	0.024337	0	0	0.044472	0	0.044472	0.048673	0	-175152	169
SC-14-LO-21-056-G10	SC-17-X-116-E6		Third Degree	0.399495	2.74789	0.947175	0.256263	0.00402945	N/A	0.857143	292161	79045.6	0.0528248	0.917984	0.976366		236058	0.85474	0.141265	0.003996	0	0	0	0	0	0	0.074628	0	0	0.037314	0	0	0.003996	0	0.003996	0.074628	0	-257416	62
SC-14-LO-21-056-G10	SC-17-X-116-E9		Third Degree	0.702831	2.07968	0.941285	0.254669	0.00455785	N/A	0.857143	233982	63305	0.0587151	0.908266	0.974304		188923	0.923587	0.068495	0.007918	0	0	0	0	0	0	0.042165	0	0	0.021083	0	0	0.007918	0	0.007918	0.042165	0	-197765	57
SC-14-LO-21-056-G10	SC-17-X-116-F6		Third Degree	0.603692	2.82584	0.944874	0.25564	0.00369796	N/A	0.904762	181822	49192.8	0.0551263	0.918084	0.971663		146695	0.950861	0.013436	0.035703	0	0	0	0	0	0	0.042421	0	0	0.021211	0	0	0.035703	0	0.035703	0.042421	0	-150805	117
SC-14-LO-21-056-G10	SC-17-X-116-G1		Third Degree	1.03624	1.90599	0.936616	0.253406	0.00431043	N/A	0.761905	180347	48793.7	0.0633841	0.90539	0.967842		145589	0.862496	0.089235	0.048269	0	0	0	0	0	0	0.092886	0	0	0.046443	0	0	0.048269	0	0.048269	0.092886	0	-151791	21
SC-14-LO-21-056-G10	SC-17-X-116-G11		Third Degree	0.397777	2.53961	0.946777	0.256155	0.00431753	N/A	0.857143	294794	79757.9	0.0532228	0.915499	0.978055		238110	0.896499	0.093188	0.010313	0	0	0	0	0	0	0.056907	0	0	0.028453	0	0	0.010313	0	0.010313	0.056907	0	-259262	57
SC-14-LO-21-056-G10	SC-17-X-116-G4		Third Degree	1.18551	1.59009	0.933104	0.252456	0.0045692	N/A	0.761905	272931	73842.8	0.0668961	0.900003	0.966205		220283	0.865071	0.115119	0.01981	0	0	0	0	0	0	0.07737	0	0	0.038685	0	0	0.01981	0	0.01981	0.07737	0	-236572	25
SC-14-LO-21-056-G10	SC-17-X-116-H8		Third Degree	0.742239	2.52273	0.942469	0.254989	0.00388434	N/A	0.857143	263105	71184.3	0.0575313	0.914329	0.970608		212279	0.874181	0.122429	0.00339	0	0	0	0	0	0	0.064605	0	0	0.032302	0	0	0.00339	0	0.00339	0.064605	0	-227255	121
SC-14-LO-21-056-G10	SC-2015-PB-X153-A2		Third Degree	1.03288	1.71655	0.935515	0.253108	0.00461268	N/A	0.714286	154993	41934.1	0.0644846	0.902099	0.968931		124920	0.855771	0.125171	0.019057	0	0	0	0	0	0	0.081643	0	0	0.040822	0	0	0.019057	0	0.019057	0.081643	0	-128780	157
SC-14-LO-21-056-G10	SC-2015-PB-X153-A8		Third Degree	0.96366	2.37979	0.939615	0.254217	0.00379316	N/A	0.714286	172506	46672.3	0.0603854	0.912135	0.967094		139330	0.906332	0.045355	0.048314	0	0	0	0	0	0	0.070991	0	0	0.035496	0	0	0.048314	0	0.048314	0.070991	0	-144113	73
SC-14-LO-21-056-G10	SC-2015-PB-X153-C4		Third Degree	0.155486	2.86218	0.95071	0.257219	0.00420268	N/A	0.714286	221842	60020.4	0.0492903	0.920264	0.981156		178839	0.935613	0.034801	0.029586	0	0	0	0	0	0	0.046987	0	0	0.023493	0	0	0.029586	0	0.029586	0.046987	0	-188829	77
SC-14-LO-21-056-G10	SC-2015-PB-X153-D3		Third Degree	0.498227	2.60005	0.945587	0.255833	0.00409333	N/A	0.809524	187720	50788.6	0.0544129	0.915934	0.975241		151583	0.907618	0.062747	0.029635	0	0	0	0	0	0	0.061009	0	0	0.030504	0	0	0.029635	0	0.029635	0.061009	0	-157809	26
SC-14-LO-21-056-G10	SC-2015-PB-X153-F3		Third Degree	0.782679	2.15869	0.940652	0.254498	0.00431168	N/A	0.809524	194980	52752.8	0.0593481	0.909416	0.971887		157211	0.859434	0.135892	0.004674	0	0	0	0	0	0	0.07262	0	0	0.03631	0	0	0.004674	0	0.004674	0.07262	0	-164333	113
SC-14-LO-21-056-G10	SC-2015-PB-X153-F7		Third Degree	0.0870106	3.0723	0.951834	0.257523	0.00401425	N/A	0.857143	181603	49133.6	0.048166	0.922753	0.980915		146299	0.901524	0.093978	0.004498	0	0	0	0	0	0	0.051487	0	0	0.025743	0	0	0.004498	0	0.004498	0.051487	0	-152497	73
SC-14-LO-21-056-G10	SC-2015-PB-X153-H12		Third Degree	0.806286	2.40474	0.941355	0.254688	0.0039496	N/A	0.714286	188191	50916	0.0586453	0.912742	0.969967		151601	0.880635	0.118009	0.001355	0	0	0	0	0	0	0.06036	0	0	0.03018	0	0	0.001355	0	0.001355	0.06036	0	-157634	42
SC-14-LO-21-056-G10	SC-2015-PB-X153-H3		Third Degree	2.04595	0.959684	0.921217	0.24924	0.00421949	N/A	0.619048	227865	61650	0.0787831	0.890649	0.951785		183935	0.778375	0.202184	0.019441	0	0	0	0	0	0	0.120533	0	0	0.060266	0	0	0.019441	0	0.019441	0.120533	0	-194632	25
SC-14-LO-21-056-G10	SC-2015-PB-X153-H6		Third Degree	0.147769	3.62801	0.95129	0.257376	0.00335884	N/A	0.809524	179360	48526.7	0.0487095	0.926958	0.975623		144450	0.920582	0.060889	0.018529	0	0	0	0	0	0	0.048973	0	0	0.024487	0	0	0.018529	0	0.018529	0.048973	0	-150157	57
SC-14-LO-21-056-G12	SC-14-LO-21-056-G2		Third Degree	0.185949	3.17481	0.950531	0.257171	0.00377362	N/A	0.714286	198965	53830.9	0.0494686	0.923194	0.977869		161222	0.916786	0.079644	0.00357	0	0	0	0	0	0	0.043392	0	0	0.021696	0	0	0.00357	0	0.00357	0.043392	0	-167380	97
SC-14-LO-21-056-G12	SC-14-LO-21-056-G3		Third Degree	1.22665	2.59458	0.938078	0.253801	0.0033189	N/A	0.761905	407673	110298	0.0619223	0.914034	0.962121		329863	0.933847	0.001205	0.064947	0	0	0	0	0	0	0.06555	0	0	0.032775	0	0	0.064947	0	0.064947	0.06555	0	-349165	25
SC-14-LO-21-056-G12	SC-14-LO-21-056-G8		Third Degree	0.106039	2.83616	0.951436	0.257415	0.00431047	N/A	0.666667	60785	16445.7	0.0485644	0.920209	0.982662		48562	0.974161	0.001989	0.023851	0	0	0	0	0	0	0.024845	0	0	0.012422	0	0	0.023851	0	0.023851	0.024845	0	-49900.4	85
SC-14-LO-21-056-G12	SC-17-X-116-A6		Third Degree	1.07365	2.17799	0.937647	0.253685	0.00390026	N/A	0.952381	711796	192580	0.0623525	0.909393	0.965902		576478	0.880022	0.117596	0.002381	0	0	0	0	0	0	0.061179	0	0	0.03059	0	0	0.002381	0	0.002381	0.061179	0	-633436	86
SC-14-LO-21-056-G12	SC-17-X-116-A8		Third Degree	1.55884	1.97421	0.932443	0.252277	0.00358961	N/A	0.666667	770879	208565	0.067557	0.906439	0.958447		624177	0.872474	0.111821	0.015705	0	0	0	0	0	0	0.071615	0	0	0.035808	0	0	0.015705	0	0.015705	0.071615	0	-692099	113
SC-14-LO-21-056-G12	SC-17-X-116-B1		Third Degree	0.227003	2.91412	0.949737	0.256956	0.00403749	N/A	0.666667	705035	190751	0.0502626	0.920488	0.978986		570716	0.933835	0.045472	0.020692	0	0	0	0	0	0	0.043429	0	0	0.021714	0	0	0.020692	0	0.020692	0.043429	0	-627643	57
SC-14-LO-21-056-G12	SC-17-X-116-B12		Third Degree	1.41053	1.92439	0.933299	0.252509	0.00380286	N/A	0.714286	768283	207863	0.0667011	0.90575	0.960848		622344	0.84868	0.141572	0.009749	0	0	0	0	0	0	0.080535	0	0	0.040267	0	0	0.009749	0	0.009749	0.080535	0	-694138	54
SC-14-LO-21-056-G12	SC-17-X-116-B4		Third Degree	1.75994	1.98645	0.931105	0.251915	0.00338519	N/A	0.714286	594963	160970	0.0688954	0.906581	0.955628		481708	0.866318	0.122835	0.010848	0	0	0	0	0	0	0.072265	0	0	0.036133	0	0	0.010848	0	0.010848	0.072265	0	-520547	25
SC-14-LO-21-056-G12	SC-17-X-116-B8		Third Degree	0.147322	3.16299	0.951039	0.257308	0.00383114	N/A	0.761905	257726	69729	0.0489611	0.923285	0.978793		208574	0.958751	0.030468	0.010782	0	0	0	0	0	0	0.026016	0	0	0.013008	0	0	0.010782	0	0.010782	0.026016	0	-216892	30
SC-14-LO-21-056-G12	SC-17-X-116-B9		Third Degree	0.690781	2.23605	0.942062	0.254879	0.0043331	N/A	0.761905	485312	131303	0.0579383	0.910671	0.973452		392678	0.894056	0.104226	0.001718	0	0	0	0	0	0	0.053831	0	0	0.026915	0	0	0.001718	0	0.001718	0.053831	0	-419692	73
SC-14-LO-21-056-G12	SC-17-X-116-C1		Third Degree	1.18278	2.03792	0.935911	0.253215	0.00393774	N/A	0.666667	574243	155364	0.0640895	0.907384	0.964437		465145	0.875998	0.108893	0.015109	0	0	0	0	0	0	0.069556	0	0	0.034778	0	0	0.015109	0	0.015109	0.069556	0	-501621	57
SC-14-LO-21-056-G12	SC-17-X-116-C8		Third Degree	1.53873	1.36299	0.928268	0.251147	0.00437059	N/A	0.714286	618143	167242	0.071732	0.896606	0.95993		500083	0.859933	0.114633	0.025433	0	0	0	0	0	0	0.08275	0	0	0.041375	0	0	0.025433	0	0.025433	0.08275	0	-542035	89
SC-14-LO-21-056-G12	SC-17-X-116-D1		Third Degree	0.18608	2.87335	0.950274	0.257101	0.0041453	N/A	0.761905	497310	134550	0.049726	0.920244	0.980304		402979	0.96355	0.009778	0.026672	0	0	0	0	0	0	0.031561	0	0	0.015781	0	0	0.026672	0	0.026672	0.031561	0	-429819	26
SC-14-LO-21-056-G12	SC-17-X-116-D2		Third Degree	2.47808	1.00356	0.919761	0.248846	0.00364261	N/A	0.52381	482190	130459	0.0802386	0.893373	0.94615		389820	0.813551	0.183403	0.003046	0	0	0	0	0	0	0.094747	0	0	0.047374	0	0	0.003046	0	0.003046	0.094747	0	-415057	117
SC-14-LO-21-056-G12	SC-17-X-116-D5		Third Degree	0.388803	3.45016	0.948378	0.256588	0.00330356	N/A	0.761905	775410	209791	0.0516224	0.924445	0.97231		627817	0.953778	0.032774	0.013449	0	0	0	0	0	0	0.029836	0	0	0.014918	0	0	0.013449	0	0.013449	0.029836	0	-697056	46
SC-14-LO-21-056-G12	SC-17-X-116-E11		Third Degree	0.240362	4.0331	0.950488	0.257159	0.00296768	N/A	0.809524	812551	219840	0.0495115	0.92899	0.971987		658393	0.905413	0.076158	0.018429	0	0	0	0	0	0	0.056508	0	0	0.028254	0	0	0.018429	0	0.018429	0.056508	0	-740837	65
SC-14-LO-21-056-G12	SC-17-X-116-E6		Third Degree	0.353954	2.98803	0.94816	0.256529	0.00379483	N/A	0.714286	834614	225809	0.0518396	0.920669	0.975652		676352	0.94283	0.018677	0.038493	0	0	0	0	0	0	0.047831	0	0	0.023916	0	0	0.038493	0	0.038493	0.047831	0	-761931	129
SC-14-LO-21-056-G12	SC-17-X-116-E9		Third Degree	1.39893	1.4701	0.930269	0.251689	0.00442041	N/A	0.857143	670475	181400	0.0697311	0.898246	0.962292		542985	0.891166	0.107897	0.000937	0	0	0	0	0	0	0.054886	0	0	0.027443	0	0	0.000937	0	0.000937	0.054886	0	-589283	57
SC-14-LO-21-056-G12	SC-17-X-116-F2		Third Degree	0.625571	2.4793	0.943681	0.255317	0.00408464	N/A	0.761905	807454	218461	0.0563194	0.91409	0.973271		653923	0.917329	0.068502	0.014169	0	0	0	0	0	0	0.04842	0	0	0.02421	0	0	0.014169	0	0.014169	0.04842	0	-731194	25
SC-14-LO-21-056-G12	SC-17-X-116-F3		Third Degree	0.466388	2.62114	0.946044	0.255957	0.00410758	N/A	0.809524	713382	193009	0.0539557	0.916287	0.975801		578112	0.897539	0.086239	0.016222	0	0	0	0	0	0	0.059341	0	0	0.029671	0	0	0.016222	0	0.016222	0.059341	0	-638818	42
SC-14-LO-21-056-G12	SC-17-X-116-F6		Third Degree	2.02556	2.13728	0.930316	0.251702	0.00304654	N/A	0.571429	518920	140396	0.0696835	0.908246	0.952387		419786	0.886175	0.095679	0.018146	0	0	0	0	0	0	0.065986	0	0	0.032993	0	0	0.018146	0	0.018146	0.065986	0	-447537	101
SC-14-LO-21-056-G12	SC-17-X-116-F8		Third Degree	1.05309	2.73224	0.940084	0.254344	0.00335037	N/A	0.809524	610224	165099	0.0599158	0.915813	0.964356		494015	0.856602	0.133267	0.010131	0	0	0	0	0	0	0.076765	0	0	0.038382	0	0	0.010131	0	0.010131	0.076765	0	-537274	105
SC-14-LO-21-056-G12	SC-17-X-116-G11		Third Degree	1.76317	1.35215	0.926595	0.250695	0.00407093	N/A	0.666667	844812	228568	0.0734047	0.897104	0.956087		684053	0.838083	0.160202	0.001715	0	0	0	0	0	0	0.081816	0	0	0.040908	0	0	0.001715	0	0.001715	0.081816	0	-769548	77
SC-14-LO-21-056-G12	SC-17-X-116-G12		Third Degree	2.07719	1.01091	0.921595	0.249342	0.00410682	N/A	0.619048	821719	222320	0.0784051	0.891844	0.951346		665871	0.806626	0.191512	0.001862	0	0	0	0	0	0	0.097618	0	0	0.048809	0	0	0.001862	0	0.001862	0.097618	0	-747968	102
SC-14-LO-21-056-G12	SC-17-X-116-G4		Third Degree	0.533121	2.47267	0.944811	0.255623	0.00421928	N/A	0.666667	781854	211534	0.055189	0.914245	0.975377		633342	0.910257	0.084323	0.00542	0	0	0	0	0	0	0.047581	0	0	0.023791	0	0	0.00542	0	0.00542	0.047581	0	-705277	53
SC-14-LO-21-056-G12	SC-17-X-116-G7		Third Degree	0.513356	3.47698	0.947095	0.256241	0.00317824	N/A	0.714286	792863	214513	0.0529055	0.92407	0.970119		642064	0.919997	0.075209	0.004793	0	0	0	0	0	0	0.042398	0	0	0.021199	0	0	0.004793	0	0.004793	0.042398	0	-717007	42
SC-14-LO-21-056-G12	SC-17-X-116-G8		Third Degree	0.060679	3.63172	0.952355	0.257664	0.00343469	N/A	0.761905	709668	192004	0.0476453	0.927473	0.977237		575031	0.922846	0.057027	0.020127	0	0	0	0	0	0	0.04864	0	0	0.02432	0	0	0.020127	0	0.020127	0.04864	0	-635388	113
SC-14-LO-21-056-G12	SC-17-X-116-H10		Third Degree	0.0131177	3.08643	0.952927	0.257819	0.00409164	N/A	0.714286	802288	217063	0.0470734	0.923285	0.982568		650061	0.952822	0.027533	0.019644	0	0	0	0	0	0	0.033411	0	0	0.016705	0	0	0.019644	0	0.019644	0.033411	0	-727797	66
SC-14-LO-21-056-G12	SC-17-X-116-H12		Third Degree	1.59708	1.29077	0.927201	0.250859	0.00439159	N/A	0.571429	896863	242651	0.0727985	0.895387	0.959016		726753	0.846809	0.133762	0.019429	0	0	0	0	0	0	0.08631	0	0	0.043155	0	0	0.019429	0	0.019429	0.08631	0	-829686	73
SC-14-LO-21-056-G12	SC-17-X-116-H2		Third Degree	1.22517	2.74225	0.93865	0.253956	0.00319661	N/A	0.714286	754642	204172	0.0613504	0.915492	0.961807		611242	0.901945	0.07435	0.023705	0	0	0	0	0	0	0.06088	0	0	0.03044	0	0	0.023705	0	0.023705	0.06088	0	-677147	26
SC-14-LO-21-056-G12	SC-17-X-116-H5		Third Degree	0.510721	2.5129	0.945207	0.25573	0.00419439	N/A	0.666667	703616	190367	0.0547927	0.914822	0.975593		569629	0.948233	0.028089	0.023678	0	0	0	0	0	0	0.037722	0	0	0.018861	0	0	0.023678	0	0.023678	0.037722	0	-625144	98
SC-14-LO-21-056-G12	SC-17-X-116-H6		Third Degree	0.185926	3.26583	0.9506	0.257189	0.00367415	N/A	0.809524	751936	203440	0.0493999	0.923983	0.977217		609187	0.927487	0.052626	0.019887	0	0	0	0	0	0	0.0462	0	0	0.0231	0	0	0.019887	0	0.019887	0.0462	0	-674961	109
SC-14-LO-21-056-G12	SC-17-X-116-H8		Third Degree	2.86267	0.409752	0.912119	0.246778	0.00387549	N/A	0.619048	751853	203417	0.0878806	0.884044	0.940195		608970	0.791732	0.19884	0.009429	0	0	0	0	0	0	0.108849	0	0	0.054424	0	0	0.009429	0	0.009429	0.108849	0	-670977	101
SC-14-LO-21-056-G12	SC-2013-PB-X140-H11		Third Degree	1.34293	2.1654	0.935182	0.253018	0.0036149	N/A	0.619048	646124	174812	0.064818	0.908994	0.96137		523110	0.821349	0.154406	0.024245	0	0	0	0	0	0	0.101448	0	0	0.050724	0	0	0.024245	0	0.024245	0.101448	0	-575696	145
SC-14-LO-21-056-G12	SC-2015-PB-X153-A8		Third Degree	1.64934	2.02507	0.932084	0.25218	0.0034515	N/A	0.714286	493382	133487	0.0679159	0.90708	0.957088		399591	0.881446	0.075893	0.042661	0	0	0	0	0	0	0.080608	0	0	0.040304	0	0	0.042661	0	0.042661	0.080608	0	-428022	25
SC-14-LO-21-056-G12	SC-2015-PB-X153-B7		Third Degree	2.19431	1.23557	0.923136	0.249759	0.00369758	N/A	0.52381	538195	145611	0.0768639	0.896349	0.949923		435422	0.858138	0.140188	0.001675	0	0	0	0	0	0	0.071768	0	0	0.035884	0	0	0.001675	0	0.001675	0.071768	0	-467176	73
SC-14-LO-21-056-G12	SC-2015-PB-X153-C4		Third Degree	0.84316	2.42984	0.941049	0.254605	0.00387481	N/A	0.666667	633431	171378	0.0589505	0.912979	0.96912		512664	0.923017	0.046105	0.030878	0	0	0	0	0	0	0.05393	0	0	0.026965	0	0	0.030878	0	0.030878	0.05393	0	-558816	62
SC-14-LO-21-056-G12	SC-2015-PB-X153-D1		Third Degree	1.28566	2.1192	0.935425	0.253084	0.00372475	N/A	0.714286	709030	191831	0.0645748	0.908442	0.962409		574235	0.866334	0.131091	0.002575	0	0	0	0	0	0	0.068121	0	0	0.03406	0	0	0.002575	0	0.002575	0.068121	0	-635837	74
SC-14-LO-21-056-G12	SC-2015-PB-X153-D12		Third Degree	0.196559	3.19927	0.950412	0.257138	0.00373466	N/A	0.809524	619880	167712	0.0495882	0.923356	0.977467		501998	0.93015	0.041564	0.028286	0	0	0	0	0	0	0.049068	0	0	0.024534	0	0	0.028286	0	0.028286	0.049068	0	-547913	121
SC-14-LO-21-056-G12	SC-2015-PB-X153-D3		Third Degree	1.26763	2.40497	0.936946	0.253495	0.0034532	N/A	0.666667	538172	145605	0.0630543	0.911929	0.961962		435681	0.855348	0.140547	0.004104	0	0	0	0	0	0	0.074378	0	0	0.037189	0	0	0.004104	0	0.004104	0.074378	0	-470913	98
SC-14-LO-21-056-G12	SC-2015-PB-X153-D4		Third Degree	1.47684	1.97571	0.933074	0.252448	0.00367331	N/A	0.666667	460436	124573	0.0669259	0.906463	0.959685		371952	0.872642	0.106435	0.020923	0	0	0	0	0	0	0.074141	0	0	0.03707	0	0	0.020923	0	0.020923	0.074141	0	-397721	25
SC-14-LO-21-056-G12	SC-2015-PB-X153-E12		Third Degree	0.27755	3.21105	0.949396	0.256864	0.00363534	N/A	0.666667	498720	134931	0.0506043	0.92306	0.975731		403703	0.92423	0.051664	0.024106	0	0	0	0	0	0	0.049938	0	0	0.024969	0	0	0.024106	0	0.024106	0.049938	0	-433794	118
SC-14-LO-21-056-G12	SC-2015-PB-X153-E4		Third Degree	0.575668	2.83009	0.945202	0.255729	0.00372377	N/A	0.52381	515980	139601	0.0547982	0.918225	0.972178		417563	0.889162	0.097709	0.013129	0	0	0	0	0	0	0.061983	0	0	0.030992	0	0	0.013129	0	0.013129	0.061983	0	-451768	58
SC-14-LO-21-056-G12	SC-2015-PB-X153-F11		Third Degree	1.28682	2.71177	0.93804	0.253791	0.00317168	N/A	0.571429	376400	101837	0.0619602	0.915063	0.961017		304782	0.862095	0.129338	0.008567	0	0	0	0	0	0	0.073236	0	0	0.036618	0	0	0.008567	0	0.008567	0.073236	0	-323527	77
SC-14-LO-21-056-G12	SC-2015-PB-X153-F7		Third Degree	1.06609	2.70942	0.939889	0.254291	0.00335908	N/A	0.619048	518527	140290	0.0601111	0.915554	0.964223		419206	0.875396	0.115437	0.009168	0	0	0	0	0	0	0.066886	0	0	0.033443	0	0	0.009168	0	0.009168	0.066886	0	-451454	102
SC-14-LO-21-056-G12	SC-2015-PB-X153-G1		Third Degree	0.900536	2.40318	0.940348	0.254416	0.00383878	N/A	0.761905	213108	57657.4	0.0596523	0.912538	0.968157		172465	0.861148	0.137513	0.001339	0	0	0	0	0	0	0.070095	0	0	0.035048	0	0	0.001339	0	0.001339	0.070095	0	-180162	98
SC-14-LO-21-056-G12	SC-2015-PB-X153-H10		Third Degree	0.247158	3.8189	0.950276	0.257102	0.00311906	N/A	0.857143	616546	166809	0.0497243	0.92768	0.972871		499062	0.902835	0.092171	0.004995	0	0	0	0	0	0	0.05108	0	0	0.02554	0	0	0.004995	0	0.004995	0.05108	0	-545051	141
SC-14-LO-21-056-G12	SC-2015-PB-X153-H11		Third Degree	1.92112	1.60726	0.927603	0.250967	0.00359436	N/A	0.571429	420218	113692	0.0723974	0.901564	0.953641		339625	0.826804	0.147175	0.02602	0	0	0	0	0	0	0.099608	0	0	0.049804	0	0	0.02602	0	0.02602	0.099608	0	-362408	69
SC-14-LO-21-056-G12	SC-2015-PB-X153-H12		Third Degree	0.835736	3.37333	0.943818	0.255354	0.00301308	N/A	0.761905	539227	145890	0.0561823	0.92199	0.965646		436291	0.912195	0.081688	0.006117	0	0	0	0	0	0	0.046961	0	0	0.02348	0	0	0.006117	0	0.006117	0.046961	0	-469690	78
SC-14-LO-21-056-G12	SC-2015-PB-X153-H2		Third Degree	0.261168	3.10466	0.949488	0.256888	0.00376794	N/A	0.666667	669123	181034	0.0505122	0.922191	0.976784		541463	0.907694	0.087328	0.004978	0	0	0	0	0	0	0.048642	0	0	0.024321	0	0	0.004978	0	0.004978	0.048642	0	-595400	37
SC-14-LO-21-056-G12	SC-2015-PB-X153-H3		Third Degree	1.42691	1.57288	0.930828	0.25184	0.00422773	N/A	0.761905	653129	176707	0.069172	0.900201	0.961455		528949	0.822366	0.174616	0.003018	0	0	0	0	0	0	0.090326	0	0	0.045163	0	0	0.003018	0	0.003018	0.090326	0	-579603	109
SC-14-LO-21-056-G12	SC-2015-PB-X153-H8		Third Degree	0.0114135	3.88631	0.952988	0.257835	0.00325376	N/A	0.714286	513246	138861	0.0470123	0.929416	0.976559		414787	0.940357	0.043525	0.016118	0	0	0	0	0	0	0.037881	0	0	0.01894	0	0	0.016118	0	0.016118	0.037881	0	-446855	53
SC-14-LO-21-056-G2	SC-14-LO-21-056-G3		Third Degree	0.440067	2.41833	0.945908	0.25592	0.00443684	N/A	0.761905	135894	36766.8	0.0540917	0.913766	0.97805		109877	0.890409	0.102128	0.007463	0	0	0	0	0	0	0.058527	0	0	0.029263	0	0	0.007463	0	0.007463	0.058527	0	-112215	25
SC-14-LO-21-056-G2	SC-14-LO-21-056-H1		Third Degree	0.403268	2.27762	0.946074	0.255965	0.00473062	N/A	0.666667	74436	20139	0.0539261	0.911804	0.980344		60168	0.924415	0.03682	0.038765	0	0	0	0	0	0	0.057175	0	0	0.028587	0	0	0.038765	0	0.038765	0.057175	0	-60223.4	17
SC-14-LO-21-056-G2	SC-17-X-116-B1		Third Degree	2.66585	0.768092	0.916735	0.248027	0.00369321	N/A	0.571429	234418	63422.9	0.0832652	0.88998	0.94349		189844	0.800053	0.17596	0.023988	0	0	0	0	0	0	0.111968	0	0	0.055984	0	0	0.023988	0	0.023988	0.111968	0	-200478	133
SC-14-LO-21-056-G2	SC-17-X-116-B12		Third Degree	0.397054	2.54212	0.946793	0.256159	0.0043149	N/A	0.714286	255751	69194.7	0.0532074	0.915534	0.978051		206869	0.89841	0.081904	0.019685	0	0	0	0	0	0	0.060638	0	0	0.030319	0	0	0.019685	0	0.019685	0.060638	0	-222584	77
SC-14-LO-21-056-G2	SC-17-X-116-B4		Third Degree	0.49413	2.58416	0.945601	0.255837	0.00411991	N/A	0.761905	197540	53445.4	0.0543994	0.915754	0.975447		160007	0.918449	0.05879	0.022761	0	0	0	0	0	0	0.052156	0	0	0.026078	0	0	0.022761	0	0.022761	0.052156	0	-166544	73
SC-14-LO-21-056-G2	SC-17-X-116-B8		Third Degree	0.0587204	2.1064	0.951854	0.257529	0.00585753	N/A	0.809524	86437	23385.9	0.0481463	0.90942	0.994288		69787	0.958239	0.021946	0.019815	0	0	0	0	0	0	0.030788	0	0	0.015394	0	0	0.019815	0	0.019815	0.030788	0	-69560.5	81
SC-14-LO-21-056-G2	SC-17-X-116-C1		Third Degree	1.00243	2.0799	0.93788	0.253748	0.00411451	N/A	0.761905	190165	51450.1	0.0621196	0.908073	0.967687		154003	0.858682	0.13851	0.002808	0	0	0	0	0	0	0.072063	0	0	0.036031	0	0	0.002808	0	0.002808	0.072063	0	-160053	145
SC-14-LO-21-056-G2	SC-17-X-116-C4		Third Degree	0.0834387	4.03801	0.952176	0.257616	0.00307714	N/A	0.666667	200504	54247.3	0.047824	0.929884	0.974468		162151	0.96659	0.005412	0.027998	0	0	0	0	0	0	0.030704	0	0	0.015352	0	0	0.027998	0	0.027998	0.030704	0	-168815	33
SC-14-LO-21-056-G2	SC-17-X-116-D11		Third Degree	1.95151	0.90704	0.921124	0.249214	0.0044366	N/A	0.714286	250788	67851.9	0.0788762	0.888983	0.953264		203062	0.852519	0.06859	0.078891	0	0	0	0	0	0	0.113186	0	0	0.056593	0	0	0.078891	0	0.078891	0.113186	0	-217459	105
SC-14-LO-21-056-G2	SC-17-X-116-D2		Third Degree	1.61552	1.41736	0.928156	0.251117	0.0041816	N/A	0.761905	160682	43473.3	0.0718439	0.897863	0.958449		129575	0.84767	0.141039	0.011291	0	0	0	0	0	0	0.081811	0	0	0.040905	0	0	0.011291	0	0.011291	0.081811	0	-132824	21
SC-14-LO-21-056-G2	SC-17-X-116-D5		Third Degree	0.988266	1.84242	0.93676	0.253445	0.00448028	N/A	0.714286	258139	69840.8	0.0632403	0.904303	0.969217		209009	0.867454	0.121686	0.01086	0	0	0	0	0	0	0.071703	0	0	0.035852	0	0	0.01086	0	0.01086	0.071703	0	-223438	69
SC-14-LO-21-056-G2	SC-17-X-116-D9		Third Degree	1.70047	1.63024	0.929193	0.251398	0.00380767	N/A	0.761905	257023	69538.8	0.0708067	0.901609	0.956778		208251	0.845416	0.096135	0.058449	0	0	0	0	0	0	0.106516	0	0	0.053258	0	0	0.058449	0	0.058449	0.106516	0	-223590	189
SC-14-LO-21-056-G2	SC-17-X-116-E3		Third Degree	0.268158	2.57034	0.948697	0.256674	0.00446794	N/A	0.666667	134131	36289.8	0.0513034	0.916329	0.981064		108481	0.93406	0.017038	0.048902	0	0	0	0	0	0	0.057421	0	0	0.02871	0	0	0.048902	0	0.048902	0.057421	0	-110775	221
SC-14-LO-21-056-G2	SC-17-X-116-E9		Third Degree	0.778572	2.27312	0.941166	0.254637	0.00415581	N/A	0.761905	222937	60316.7	0.0588341	0.91106	0.971272		180549	0.949804	0.025104	0.025091	0	0	0	0	0	0	0.037644	0	0	0.018822	0	0	0.025091	0	0.025091	0.037644	0	-188677	121
SC-14-LO-21-056-G2	SC-17-X-116-F10		Third Degree	0.555056	2.44459	0.944451	0.255526	0.00422792	N/A	0.809524	200332	54200.8	0.0555488	0.913823	0.97508		162173	0.934693	0.021967	0.04334	0	0	0	0	0	0	0.054323	0	0	0.027162	0	0	0.04334	0	0.04334	0.054323	0	-168815	65
SC-14-LO-21-056-G2	SC-17-X-116-F11		Third Degree	0.110784	3.17403	0.951544	0.257445	0.00386087	N/A	0.761905	225559	61026.1	0.0484559	0.923574	0.979514		182480	0.899499	0.098927	0.001574	0	0	0	0	0	0	0.051037	0	0	0.025519	0	0	0.001574	0	0.001574	0.051037	0	-193455	25
SC-14-LO-21-056-G2	SC-17-X-116-F6		Third Degree	0.42186	2.9255	0.947217	0.256274	0.00378873	N/A	0.714286	172690	46722.1	0.0527825	0.91977	0.974664		139675	0.940467	0.051074	0.008459	0	0	0	0	0	0	0.033996	0	0	0.016998	0	0	0.008459	0	0.008459	0.033996	0	-143471	29
SC-14-LO-21-056-G2	SC-17-X-116-G10		Third Degree	0.275282	2.7439	0.948851	0.256716	0.00420057	N/A	0.761905	273368	73961	0.051149	0.918421	0.979282		221255	0.90566	0.068262	0.026079	0	0	0	0	0	0	0.06021	0	0	0.030105	0	0	0.026079	0	0.026079	0.06021	0	-239868	157
SC-14-LO-21-056-G2	SC-17-X-116-G11		Third Degree	2.92622	0.214894	0.909457	0.246058	0.00403751	N/A	0.333333	280881	75993.7	0.0905431	0.880208	0.938706		227010	0.755991	0.240567	0.003442	0	0	0	0	0	0	0.123726	0	0	0.061863	0	0	0.003442	0	0.003442	0.123726	0	-246080	137
SC-14-LO-21-056-G2	SC-17-X-116-G12		Third Degree	0.682941	2.40233	0.942749	0.255065	0.00411058	N/A	0.857143	273134	73897.7	0.057251	0.91297	0.972528		221194	0.927758	0.028389	0.043853	0	0	0	0	0	0	0.058047	0	0	0.029024	0	0	0.043853	0	0.043853	0.058047	0	-239676	161
SC-14-LO-21-056-G2	SC-17-X-116-G2		Third Degree	1.53446	1.70886	0.930948	0.251872	0.00391027	N/A	0.714286	186924	50573.2	0.0690522	0.90262	0.959275		151361	0.81143	0.187421	0.001148	0	0	0	0	0	0	0.094859	0	0	0.047429	0	0	0.001148	0	0.001148	0.094859	0	-157314	41
SC-14-LO-21-056-G2	SC-17-X-116-G3		Third Degree	0.072311	3.12966	0.952066	0.257586	0.00396077	N/A	0.571429	240471	65060.6	0.0479336	0.923373	0.98076		194435	0.914819	0.080953	0.004228	0	0	0	0	0	0	0.044705	0	0	0.022352	0	0	0.004228	0	0.004228	0.044705	0	-207132	73
SC-14-LO-21-056-G2	SC-17-X-116-G4		Third Degree	0.577483	2.49081	0.944303	0.255486	0.00413333	N/A	0.714286	259815	70294.2	0.0556973	0.914359	0.974246		210435	0.89961	0.093937	0.006453	0	0	0	0	0	0	0.053421	0	0	0.026711	0	0	0.006453	0	0.006453	0.053421	0	-225521	81
SC-14-LO-21-056-G2	SC-17-X-116-G6		Third Degree	1.60456	1.67005	0.930156	0.251658	0.0038729	N/A	0.571429	244685	66200.7	0.0698438	0.902099	0.958213		198031	0.883478	0.053902	0.06262	0	0	0	0	0	0	0.089571	0	0	0.044785	0	0	0.06262	0	0.06262	0.089571	0	-210816	85
SC-14-LO-21-056-G2	SC-17-X-116-G7		Third Degree	0.414219	2.96991	0.947387	0.25632	0.00374757	N/A	0.619048	264072	71446	0.0526125	0.920239	0.974536		213661	0.916908	0.074112	0.008981	0	0	0	0	0	0	0.046036	0	0	0.023018	0	0	0.008981	0	0.008981	0.046036	0	-229646	61
SC-14-LO-21-056-G2	SC-17-X-116-H12		Third Degree	0.0768385	4.04281	0.952251	0.257636	0.00307848	N/A	0.666667	297963	80615.3	0.0477493	0.929949	0.974552		241418	0.934747	0.061724	0.003529	0	0	0	0	0	0	0.034391	0	0	0.017195	0	0	0.003529	0	0.003529	0.034391	0	-266516	42
SC-14-LO-21-056-G2	SC-17-X-116-H2		Third Degree	1.29549	1.90016	0.934122	0.252731	0.0039686	N/A	0.666667	250250	67706.3	0.0658778	0.905372	0.962872		202414	0.914074	0.017103	0.068822	0	0	0	0	0	0	0.077374	0	0	0.038687	0	0	0.068822	0	0.068822	0.077374	0	-216394	209
SC-14-LO-21-056-G2	SC-17-X-116-H8		Third Degree	0.790918	2.54867	0.942024	0.254869	0.00379755	N/A	0.666667	249897	67610.8	0.0579765	0.914513	0.969534		202389	0.906876	0.085019	0.008105	0	0	0	0	0	0	0.050615	0	0	0.025307	0	0	0.008105	0	0.008105	0.050615	0	-215497	25
SC-14-LO-21-056-G2	SC-2013-PB-X140-H7		Third Degree	2.64357	0.725504	0.916344	0.247921	0.00376432	N/A	0.666667	171143	46303.6	0.0836558	0.889074	0.943614		138692	0.702876	0.274524	0.0226	0	0	0	0	0	0	0.159862	0	0	0.079931	0	0	0.0226	0	0.0226	0.159862	0	-144404	117
SC-14-LO-21-056-G2	SC-2015-PB-X153-A2		Third Degree	3.01234	0.294122	0.91042	0.246318	0.0038356	N/A	0.52381	148714	40235.3	0.0895803	0.882633	0.938206		120220	0.760281	0.205736	0.033983	0	0	0	0	0	0	0.136851	0	0	0.068425	0	0	0.033983	0	0.033983	0.136851	0	-123363	85
SC-14-LO-21-056-G2	SC-2015-PB-X153-A8		Third Degree	0.359856	2.56541	0.947359	0.256312	0.00433542	N/A	0.761905	164873	44607.2	0.0526414	0.915951	0.978766		133452	0.933702	0.045501	0.020797	0	0	0	0	0	0	0.043547	0	0	0.021774	0	0	0.020797	0	0.020797	0.043547	0	-137006	25
SC-14-LO-21-056-G2	SC-2015-PB-X153-B7		Third Degree	1.35612	1.45065	0.930477	0.251745	0.00451846	N/A	0.619048	180373	48800.8	0.0695231	0.897743	0.96321		145667	0.895928	0.095405	0.008667	0	0	0	0	0	0	0.056369	0	0	0.028185	0	0	0.008667	0	0.008667	0.056369	0	-149688	101
SC-14-LO-21-056-G2	SC-2015-PB-X153-C4		Third Degree	0.526566	2.5232	0.945032	0.255683	0.00415844	N/A	0.761905	211117	57118.7	0.0549683	0.914906	0.975157		170589	0.929578	0.027032	0.043391	0	0	0	0	0	0	0.056906	0	0	0.028453	0	0	0.043391	0	0.043391	0.056906	0	-179097	21
SC-14-LO-21-056-G2	SC-2015-PB-X153-D1		Third Degree	2.64753	0.239896	0.910145	0.246244	0.00439224	N/A	0.619048	236221	63910.7	0.0898555	0.878326	0.941964		191020	0.833149	0.079767	0.087084	0	0	0	0	0	0	0.126968	0	0	0.063484	0	0	0.087084	0	0.087084	0.126968	0	-203400	38
SC-14-LO-21-056-G2	SC-2015-PB-X153-D4		Third Degree	0.345814	2.43717	0.9473	0.256297	0.00455707	N/A	0.761905	154169	41711.2	0.0526997	0.914287	0.980313		124566	0.914398	0.080895	0.004706	0	0	0	0	0	0	0.045154	0	0	0.022577	0	0	0.004706	0	0.004706	0.045154	0	-127912	61
SC-14-LO-21-056-G2	SC-2015-PB-X153-F1		Third Degree	1.10197	1.4229	0.932667	0.252337	0.00502293	N/A	0.571429	160432	43405.7	0.0673334	0.896279	0.969055		129595	0.850334	0.115493	0.034173	0	0	0	0	0	0	0.091919	0	0	0.04596	0	0	0.034173	0	0.034173	0.091919	0	-133938	21
SC-14-LO-21-056-G2	SC-2015-PB-X153-F7		Third Degree	1.26065	1.68454	0.933061	0.252444	0.0043061	N/A	0.714286	173480	46935.8	0.0669392	0.901866	0.964256		140169	0.836555	0.161287	0.002158	0	0	0	0	0	0	0.082801	0	0	0.041401	0	0	0.002158	0	0.002158	0.082801	0	-145515	93
SC-14-LO-21-056-G2	SC-2015-PB-X153-G5		Third Degree	0.844044	2.0072	0.939249	0.254118	0.00444797	N/A	0.714286	174466	47202.6	0.0607512	0.907026	0.971472		141195	0.878279	0.114667	0.007054	0	0	0	0	0	0	0.064387	0	0	0.032194	0	0	0.007054	0	0.007054	0.064387	0	-145963	97
SC-14-LO-21-056-G2	SC-2015-PB-X153-H2		Third Degree	2.48459	0.499261	0.914093	0.247312	0.0042503	N/A	0.47619	222124	60096.7	0.0859068	0.883302	0.944884		179707	0.780058	0.195834	0.024108	0	0	0	0	0	0	0.122025	0	0	0.061012	0	0	0.024108	0	0.024108	0.122025	0	-189531	125
SC-14-LO-21-056-G2	SC-2015-PB-X153-H8		Third Degree	0.561988	2.39248	0.944209	0.25546	0.00429256	N/A	0.571429	170461	46119	0.0557914	0.913112	0.975306		137883	0.930484	0.012802	0.056713	0	0	0	0	0	0	0.063115	0	0	0.031557	0	0	0.056713	0	0.056713	0.063115	0	-142314	197
SC-14-LO-21-056-G3	SC-14-LO-21-056-H1		Third Degree	0.47368	2.60813	0.94592	0.255923	0.0041152	N/A	0.666667	152956	41383	0.0540798	0.916108	0.975732		123564	0.900208	0.092273	0.007519	0	0	0	0	0	0	0.053656	0	0	0.026828	0	0	0.007519	0	0.007519	0.053656	0	-125715	25
SC-14-LO-21-056-G3	SC-17-X-116-A11		Third Degree	0.165914	3.76016	0.951144	0.257337	0.00323026	N/A	0.761905	233282	63115.6	0.0488559	0.927743	0.974545		187932	0.929732	0.064498	0.005769	0	0	0	0	0	0	0.038018	0	0	0.019009	0	0	0.005769	0	0.005769	0.038018	0	-194317	101
SC-14-LO-21-056-G3	SC-17-X-116-A6		Third Degree	0.30257	3.11702	0.948977	0.25675	0.00370871	N/A	0.857143	486118	131522	0.0510226	0.92211	0.975845		392849	0.960881	0.007766	0.031353	0	0	0	0	0	0	0.035236	0	0	0.017618	0	0	0.031353	0	0.031353	0.035236	0	-422747	106
SC-14-LO-21-056-G3	SC-17-X-116-A8		Third Degree	0.154174	3.52995	0.951163	0.257342	0.00344241	N/A	0.809524	526844	142540	0.0488366	0.926225	0.976101		425984	0.964756	0.004279	0.030965	0	0	0	0	0	0	0.033104	0	0	0.016552	0	0	0.030965	0	0.030965	0.033104	0	-463183	106
SC-14-LO-21-056-G3	SC-17-X-116-B11		Third Degree	1.6671	1.60875	0.92927	0.251418	0.00387144	N/A	0.666667	256083	69284.5	0.07073	0.901224	0.957316		206931	0.828455	0.166294	0.005251	0	0	0	0	0	0	0.088398	0	0	0.044199	0	0	0.005251	0	0.005251	0.088398	0	-214226	205
SC-14-LO-21-056-G3	SC-17-X-116-B5		Third Degree	0.462533	3.00228	0.946867	0.25618	0.0036603	N/A	0.761905	389551	105395	0.0531326	0.920351	0.973384		314630	0.918925	0.051287	0.029788	0	0	0	0	0	0	0.055431	0	0	0.027716	0	0	0.029788	0	0.029788	0.055431	0	-332893	65
SC-14-LO-21-056-G3	SC-17-X-116-B8		Third Degree	0.314208	2.64569	0.948149	0.256526	0.0042847	N/A	0.809524	176364	47716.1	0.051851	0.917109	0.979189		142270	0.968833	0.00389	0.027277	0	0	0	0	0	0	0.029222	0	0	0.014611	0	0	0.027277	0	0.027277	0.029222	0	-144859	26
SC-14-LO-21-056-G3	SC-17-X-116-B9		Third Degree	0.186631	3.25379	0.950582	0.257185	0.00368625	N/A	0.809524	331334	89644	0.0494178	0.923878	0.977287		268074	0.911952	0.083942	0.004106	0	0	0	0	0	0	0.046077	0	0	0.023038	0	0	0.004106	0	0.004106	0.046077	0	-280731	25
SC-14-LO-21-056-G3	SC-17-X-116-C10		Third Degree	1.04132	1.76323	0.93572	0.253164	0.00452204	N/A	0.619048	391553	105937	0.0642795	0.902961	0.96848		316298	0.853291	0.141972	0.004737	0	0	0	0	0	0	0.075723	0	0	0.037862	0	0	0.004737	0	0.004737	0.075723	0	-335487	61
SC-14-LO-21-056-G3	SC-17-X-116-C11		Third Degree	0.406371	3.45428	0.948191	0.256538	0.003285	N/A	0.857143	518957	140406	0.051809	0.924393	0.971989		419408	0.929436	0.065247	0.005317	0	0	0	0	0	0	0.03794	0	0	0.01897	0	0	0.005317	0	0.005317	0.03794	0	-456784	65
SC-14-LO-21-056-G3	SC-17-X-116-C4		Third Degree	1.6858	3.74431	0.938572	0.253935	0.00233554	N/A	0.761905	412357	111565	0.0614275	0.921653	0.955492		333351	0.939912	0.002316	0.057771	0	0	0	0	0	0	0.05893	0	0	0.029465	0	0	0.057771	0	0.057771	0.05893	0	-352792	65
SC-14-LO-21-056-G3	SC-17-X-116-D1		Third Degree	1.80801	1.36792	0.92644	0.250653	0.00399323	N/A	0.666667	339338	91809.5	0.0735602	0.897511	0.955368		274108	0.87925	0.094216	0.026534	0	0	0	0	0	0	0.073642	0	0	0.036821	0	0	0.026534	0	0.026534	0.073642	0	-286089	25
SC-14-LO-21-056-G3	SC-17-X-116-D5		Third Degree	0.0688732	3.22506	0.952145	0.257607	0.00385019	N/A	0.857143	530307	143477	0.0478551	0.924253	0.980037		428510	0.952626	0.040624	0.006751	0	0	0	0	0	0	0.027063	0	0	0.013531	0	0	0.006751	0	0.006751	0.027063	0	-466511	37
SC-14-LO-21-056-G3	SC-17-X-116-D7		Third Degree	1.18571	1.79631	0.934487	0.25283	0.00425291	N/A	0.904762	409121	110690	0.0655134	0.903677	0.965296		330277	0.862374	0.130705	0.006921	0	0	0	0	0	0	0.072273	0	0	0.036137	0	0	0.006921	0	0.006921	0.072273	0	-351314	57
SC-14-LO-21-056-G3	SC-17-X-116-E8		Third Degree	0.100963	3.35864	0.951757	0.257502	0.00366581	N/A	0.666667	531393	143771	0.048243	0.925201	0.978314		429642	0.968155	0.00762	0.024226	0	0	0	0	0	0	0.028036	0	0	0.014018	0	0	0.024226	0	0.024226	0.028036	0	-468358	21
SC-14-LO-21-056-G3	SC-17-X-116-E9		Third Degree	2.8645	0.133514	0.908338	0.245755	0.00423022	N/A	0.571429	458668	124095	0.0916625	0.877692	0.938983		370956	0.801212	0.189456	0.009332	0	0	0	0	0	0	0.10406	0	0	0.05203	0	0	0.009332	0	0.009332	0.10406	0	-393443	133
SC-14-LO-21-056-G3	SC-17-X-116-F10		Third Degree	0.971457	2.19142	0.938728	0.253977	0.00400972	N/A	0.857143	411147	111238	0.0612724	0.90968	0.967776		332401	0.878893	0.116814	0.004293	0	0	0	0	0	0	0.0627	0	0	0.03135	0	0	0.004293	0	0.004293	0.0627	0	-352926	153
SC-14-LO-21-056-G3	SC-17-X-116-F12		Third Degree	0.0211202	4.13016	0.952887	0.257808	0.00305502	N/A	0.714286	532272	144009	0.0471135	0.930755	0.975018		430048	0.942415	0.047856	0.009729	0	0	0	0	0	0	0.033657	0	0	0.016829	0	0	0.009729	0	0.009729	0.033657	0	-470647	29
SC-14-LO-21-056-G3	SC-17-X-116-F3		Third Degree	1.49658	1.77267	0.931667	0.252067	0.00387925	N/A	0.714286	487438	131879	0.0683332	0.903564	0.95977		394277	0.830788	0.167719	0.001493	0	0	0	0	0	0	0.085352	0	0	0.042676	0	0	0.001493	0	0.001493	0.085352	0	-426820	81
SC-14-LO-21-056-G3	SC-17-X-116-F6		Third Degree	1.02591	3.08621	0.94143	0.254709	0.00308411	N/A	0.809524	355100	96074	0.0585696	0.919088	0.963773		286448	0.94854	0.018484	0.032976	0	0	0	0	0	0	0.042218	0	0	0.021109	0	0	0.032976	0	0.032976	0.042218	0	-299238	133
SC-14-LO-21-056-G3	SC-17-X-116-F8		Third Degree	0.0510082	3.17872	0.952385	0.257672	0.00392673	N/A	0.857143	417771	113030	0.0476153	0.923938	0.980831		337390	0.929029	0.053114	0.017857	0	0	0	0	0	0	0.044414	0	0	0.022207	0	0	0.017857	0	0.017857	0.044414	0	-359950	105
SC-14-LO-21-056-G3	SC-17-X-116-G11		Third Degree	3.01073	0.616627	0.914218	0.247346	0.00349628	N/A	0.619048	577474	156238	0.0857816	0.88889	0.939547		467019	0.810695	0.155486	0.033819	0	0	0	0	0	0	0.111562	0	0	0.055781	0	0	0.033819	0	0.033819	0.111562	0	-515293	86
SC-14-LO-21-056-G3	SC-17-X-116-G2		Third Degree	0.0514021	3.93295	0.95252	0.257709	0.00318302	N/A	0.809524	383937	103876	0.0474797	0.929461	0.975579		310293	0.936066	0.040548	0.023386	0	0	0	0	0	0	0.04366	0	0	0.02183	0	0	0.023386	0	0.023386	0.04366	0	-328316	25
SC-14-LO-21-056-G3	SC-17-X-116-G4		Third Degree	1.15001	2.33723	0.937667	0.25369	0.00363676	N/A	0.809524	534924	144726	0.0623333	0.911321	0.964013		432550	0.880879	0.116791	0.00233	0	0	0	0	0	0	0.060725	0	0	0.030363	0	0	0.00233	0	0.00233	0.060725	0	-472094	85
SC-14-LO-21-056-G3	SC-17-X-116-G7		Third Degree	0.554105	2.58307	0.944846	0.255633	0.00404258	N/A	0.809524	541762	146576	0.0551543	0.91556	0.974132		437860	0.933649	0.039169	0.027182	0	0	0	0	0	0	0.046766	0	0	0.023383	0	0	0.027182	0	0.027182	0.046766	0	-478941	61
SC-14-LO-21-056-G3	SC-17-X-116-H1		Third Degree	0.313605	3.43295	0.949201	0.256811	0.00338504	N/A	0.761905	448723	121404	0.0507987	0.924679	0.973724		362886	0.922222	0.040957	0.036821	0	0	0	0	0	0	0.0573	0	0	0.02865	0	0	0.036821	0	0.036821	0.0573	0	-390646	121
SC-14-LO-21-056-G3	SC-17-X-116-H12		Third Degree	1.5792	1.68761	0.930465	0.251742	0.00388216	N/A	0.761905	612421	165693	0.0695347	0.902341	0.958589		495288	0.863136	0.125593	0.01127	0	0	0	0	0	0	0.074067	0	0	0.037034	0	0	0.01127	0	0.01127	0.074067	0	-554689	73
SC-14-LO-21-056-G3	SC-17-X-116-H2		Third Degree	0.142188	3.78071	0.951426	0.257413	0.00323288	N/A	0.761905	515083	139358	0.048574	0.928006	0.974846		416427	0.926133	0.069619	0.004248	0	0	0	0	0	0	0.039058	0	0	0.019529	0	0	0.004248	0	0.004248	0.039058	0	-453217	74
SC-14-LO-21-056-G3	SC-17-X-116-H5		Third Degree	0.352373	3.33893	0.94865	0.256662	0.00343571	N/A	0.809524	481844	130365	0.0513497	0.923761	0.97354		389252	0.918912	0.078018	0.00307	0	0	0	0	0	0	0.042079	0	0	0.02104	0	0	0.00307	0	0.00307	0.042079	0	-419566	25
SC-14-LO-21-056-G3	SC-17-X-116-H6		Third Degree	0.732379	3.60559	0.945211	0.255731	0.00292355	N/A	0.904762	514489	139197	0.0547889	0.924032	0.96639		415637	0.926733	0.047115	0.026152	0	0	0	0	0	0	0.049709	0	0	0.024855	0	0	0.026152	0	0.026152	0.049709	0	-451488	105
SC-14-LO-21-056-G3	SC-17-X-116-H8		Third Degree	1.59096	1.57848	0.929595	0.251506	0.00400143	N/A	0.619048	515446	139456	0.0704048	0.900607	0.958583		416727	0.86306	0.135025	0.001915	0	0	0	0	0	0	0.069427	0	0	0.034714	0	0	0.001915	0	0.001915	0.069427	0	-451136	89
SC-14-LO-21-056-G3	SC-2015-PB-X153-A2		Third Degree	0.662425	2.85785	0.944304	0.255486	0.00360263	N/A	0.857143	303586	82136.7	0.0556957	0.918206	0.970403		244998	0.885494	0.112729	0.001777	0	0	0	0	0	0	0.058142	0	0	0.029071	0	0	0.001777	0	0.001777	0.058142	0	-256533	81
SC-14-LO-21-056-G3	SC-2015-PB-X153-A7		Third Degree	2.80718	0.13714	0.908433	0.245781	0.00430737	N/A	0.47619	363417	98324.2	0.0915667	0.877229	0.939638		293860	0.754822	0.24239	0.002788	0	0	0	0	0	0	0.123983	0	0	0.061991	0	0	0.002788	0	0.002788	0.123983	0	-309381	25
SC-14-LO-21-056-G3	SC-2015-PB-X153-A8		Third Degree	1.02556	2.72414	0.940304	0.254404	0.00338221	N/A	0.809524	338222	91507.6	0.0596955	0.915802	0.964806		273355	0.879641	0.112851	0.007508	0	0	0	0	0	0	0.063934	0	0	0.031967	0	0	0.007508	0	0.007508	0.063934	0	-286496	133
SC-14-LO-21-056-G3	SC-2015-PB-X153-C1		Third Degree	0.772405	2.79795	0.942984	0.255129	0.0035521	N/A	0.666667	369621	100003	0.0570159	0.917251	0.968717		298732	0.882322	0.098912	0.018765	0	0	0	0	0	0	0.068221	0	0	0.034111	0	0	0.018765	0	0.018765	0.068221	0	-316642	98
SC-14-LO-21-056-G3	SC-2015-PB-X153-C4		Third Degree	1.45071	2.27457	0.934871	0.252934	0.00340438	N/A	0.666667	433568	117304	0.0651292	0.910208	0.959533		350193	0.857675	0.139132	0.003193	0	0	0	0	0	0	0.072759	0	0	0.03638	0	0	0.003193	0	0.003193	0.072759	0	-374636	129
SC-14-LO-21-056-G3	SC-2015-PB-X153-C5		Third Degree	0.329421	3.22533	0.948781	0.256697	0.00356769	N/A	0.761905	327670	88652.7	0.0512189	0.922935	0.974627		264389	0.94575	0.014163	0.040087	0	0	0	0	0	0	0.047168	0	0	0.023584	0	0	0.040087	0	0.040087	0.047168	0	-278038	89
SC-14-LO-21-056-G3	SC-2015-PB-X153-D1		Third Degree	2.26065	0.913754	0.919743	0.248841	0.00399516	N/A	0.619048	485720	131414	0.080257	0.890801	0.948685		392447	0.805642	0.191437	0.002921	0	0	0	0	0	0	0.098639	0	0	0.04932	0	0	0.002921	0	0.002921	0.098639	0	-425220	114
SC-14-LO-21-056-G3	SC-2015-PB-X153-D12		Third Degree	0.587244	2.61186	0.94452	0.255545	0.00396431	N/A	0.666667	423750	114648	0.0554796	0.915801	0.973239		342423	0.890117	0.10074	0.009144	0	0	0	0	0	0	0.059513	0	0	0.029757	0	0	0.009144	0	0.009144	0.059513	0	-366397	57
SC-14-LO-21-056-G3	SC-2015-PB-X153-D3		Third Degree	0.305086	3.75635	0.949604	0.25692	0.0031226	N/A	0.904762	368936	99817.4	0.0503961	0.926983	0.972225		298143	0.945995	0.013423	0.040581	0	0	0	0	0	0	0.047293	0	0	0.023646	0	0	0.040581	0	0.040581	0.047293	0	-316121	165
SC-14-LO-21-056-G3	SC-2015-PB-X153-D4		Third Degree	0.967368	2.16745	0.93866	0.253959	0.00404561	N/A	0.761905	316307	85578.4	0.0613401	0.909352	0.967968		255044	0.900001	0.09612	0.003878	0	0	0	0	0	0	0.051938	0	0	0.025969	0	0	0.003878	0	0.003878	0.051938	0	-267264	97
SC-14-LO-21-056-G3	SC-2015-PB-X153-D7		Third Degree	1.14093	2.30359	0.937599	0.253672	0.00368187	N/A	0.666667	320891	86818.6	0.0624014	0.910926	0.964271		258924	0.861432	0.127652	0.010916	0	0	0	0	0	0	0.074742	0	0	0.037371	0	0	0.010916	0	0.010916	0.074742	0	-272215	33
SC-14-LO-21-056-G3	SC-2015-PB-X153-E4		Third Degree	0.650288	3.16812	0.945142	0.255713	0.00332135	N/A	0.666667	353334	95596.2	0.054858	0.921081	0.969203		285410	0.914924	0.056615	0.028461	0	0	0	0	0	0	0.056769	0	0	0.028384	0	0	0.028461	0	0.028461	0.056769	0	-301309	97
SC-14-LO-21-056-G3	SC-2015-PB-X153-E6		Third Degree	0.573496	3.05658	0.945719	0.255869	0.00349366	N/A	0.761905	386866	104668	0.0542805	0.92041	0.971029		312380	0.917532	0.065058	0.01741	0	0	0	0	0	0	0.049939	0	0	0.024969	0	0	0.01741	0	0.01741	0.049939	0	-332174	81
SC-14-LO-21-056-G3	SC-2015-PB-X153-F11		Third Degree	1.2066	1.71019	0.933734	0.252626	0.00434801	N/A	0.619048	258164	69847.5	0.066266	0.902235	0.965233		208618	0.910328	0.006887	0.082785	0	0	0	0	0	0	0.086229	0	0	0.043114	0	0	0.082785	0	0.082785	0.086229	0	-216930	213
SC-14-LO-21-056-G3	SC-2015-PB-X153-F3		Third Degree	0.325463	3.04096	0.948593	0.256646	0.00376728	N/A	0.857143	382347	103446	0.0514068	0.921302	0.975885		308502	0.893371	0.105096	0.001532	0	0	0	0	0	0	0.054081	0	0	0.02704	0	0	0.001532	0	0.001532	0.054081	0	-327656	65
SC-14-LO-21-056-G3	SC-2015-PB-X153-F7		Third Degree	2.53758	0.475516	0.913648	0.247192	0.00420904	N/A	0.761905	356185	96367.6	0.0863524	0.883156	0.944139		287550	0.766595	0.229533	0.003872	0	0	0	0	0	0	0.118638	0	0	0.059319	0	0	0.003872	0	0.003872	0.118638	0	-302746	133
SC-14-LO-21-056-G3	SC-2015-PB-X153-G5		Third Degree	0.181438	3.67	0.950917	0.257275	0.00329286	N/A	0.809524	355596	96208.2	0.0490832	0.927062	0.974771		287374	0.949437	0.01953	0.031033	0	0	0	0	0	0	0.040798	0	0	0.020399	0	0	0.031033	0	0.031033	0.040798	0	-303593	105
SC-14-LO-21-056-G3	SC-2015-PB-X153-H2		Third Degree	0.084039	3.4099	0.951998	0.257568	0.00362978	N/A	0.666667	457845	123872	0.0480025	0.925702	0.978293		369524	0.927796	0.069032	0.003172	0	0	0	0	0	0	0.037688	0	0	0.018844	0	0	0.003172	0	0.003172	0.037688	0	-398281	85
SC-14-LO-21-056-G3	SC-2015-PB-X153-H8		Third Degree	0.328753	3.05603	0.948572	0.256641	0.00374685	N/A	0.714286	351164	95009.1	0.0514278	0.921429	0.975716		283529	0.950783	0.003316	0.0459	0	0	0	0	0	0	0.047558	0	0	0.023779	0	0	0.0459	0	0.0459	0.047558	0	-298832	13
SC-14-LO-21-056-G4	SC-17-X-116-A1		Third Degree	2.65327	0.850869	0.917632	0.24827	0.00361923	N/A	0.47619	288549	78068.3	0.0823679	0.891413	0.943851		233432	0.788394	0.188041	0.023565	0	0	0	0	0	0	0.117585	0	0	0.058793	0	0	0.023565	0	0.023565	0.117585	0	-243623	178
SC-14-LO-21-056-G4	SC-17-X-116-A4		Third Degree	0.597518	3.38321	0.946089	0.255969	0.00318592	N/A	0.666667	471819	127653	0.0539111	0.923009	0.969169		381708	0.884074	0.090997	0.024929	0	0	0	0	0	0	0.070427	0	0	0.035214	0	0	0.024929	0	0.024929	0.070427	0	-418510	58
SC-14-LO-21-056-G4	SC-17-X-116-B10		Third Degree	2.18595	1.27122	0.923486	0.249854	0.00366839	N/A	0.619048	396284	107217	0.0765138	0.896911	0.950061		320404	0.875471	0.044135	0.080394	0	0	0	0	0	0	0.102461	0	0	0.051231	0	0	0.080394	0	0.080394	0.102461	0	-342375	141
SC-14-LO-21-056-G4	SC-17-X-116-C6		Third Degree	1.3969	1.83212	0.932847	0.252386	0.00392759	N/A	0.666667	315889	85465.3	0.0671535	0.904394	0.961299		254925	0.890361	0.065133	0.044505	0	0	0	0	0	0	0.077072	0	0	0.038536	0	0	0.044505	0	0.044505	0.077072	0	-266939	62
SC-14-LO-21-056-G4	SC-17-X-116-D7		Third Degree	0.31514	2.45227	0.947787	0.256428	0.00458271	N/A	0.666667	348339	94244.8	0.0522129	0.914588	0.980986		281896	0.910878	0.08749	0.001631	0	0	0	0	0	0	0.045377	0	0	0.022688	0	0	0.001631	0	0.001631	0.045377	0	-298573	29
SC-14-LO-21-056-G4	SC-17-X-116-E8		Third Degree	0.0894274	3.67975	0.952013	0.257572	0.00336473	N/A	0.904762	451288	122098	0.0479872	0.927637	0.976388		364992	0.958255	0.035586	0.00616	0	0	0	0	0	0	0.023953	0	0	0.011976	0	0	0.00616	0	0.00616	0.023953	0	-395391	37
SC-14-LO-21-056-G4	SC-17-X-116-E9		Third Degree	0.644873	2.29791	0.942853	0.255093	0.00430962	N/A	0.809524	389916	105494	0.0571471	0.911632	0.974073		315385	0.971372	0.001321	0.027307	0	0	0	0	0	0	0.027968	0	0	0.013984	0	0	0.027307	0	0.027307	0.027968	0	-333561	53
SC-14-LO-21-056-G4	SC-17-X-116-F6		Third Degree	0.419224	2.99743	0.947373	0.256316	0.00371189	N/A	0.809524	301752	81640.5	0.0526266	0.920483	0.974264		243975	0.963001	0.012561	0.024438	0	0	0	0	0	0	0.030719	0	0	0.015359	0	0	0.024438	0	0.024438	0.030719	0	-253177	77
SC-14-LO-21-056-G4	SC-17-X-116-H12		Third Degree	0.0123236	3.14036	0.952942	0.257823	0.00402269	N/A	0.666667	520741	140889	0.0470582	0.9238	0.982084		421621	0.945857	0.046229	0.007914	0	0	0	0	0	0	0.031029	0	0	0.015514	0	0	0.007914	0	0.007914	0.031029	0	-469294	81
SC-14-LO-21-056-G4	SC-2013-PB-X140-G7		Third Degree	1.34334	2.28864	0.935788	0.253182	0.00349183	N/A	0.714286	414852	112240	0.0642123	0.910492	0.961084		335870	0.771769	0.22695	0.00128	0	0	0	0	0	0	0.114755	0	0	0.057378	0	0	0.00128	0	0.00128	0.114755	0	-364634	114
SC-14-LO-21-056-G4	SC-2015-PB-X153-B4		Third Degree	0.855579	2.31161	0.940462	0.254447	0.00400426	N/A	0.761905	337674	91359.3	0.0595377	0.911454	0.969471		273170	0.903055	0.030092	0.066853	0	0	0	0	0	0	0.081899	0	0	0.04095	0	0	0.066853	0	0.066853	0.081899	0	-289304	25
SC-14-LO-21-056-G4	SC-2015-PB-X153-B8		Third Degree	0.927404	3.456	0.943208	0.255189	0.00289324	N/A	0.714286	322439	87237.4	0.0567924	0.922248	0.964167		260566	0.905303	0.049605	0.045092	0	0	0	0	0	0	0.069894	0	0	0.034947	0	0	0.045092	0	0.045092	0.069894	0	-275231	161
SC-14-LO-21-056-G4	SC-2015-PB-X153-C6		Third Degree	0.580686	2.0868	0.942921	0.255112	0.00475439	N/A	0.714286	334132	90401	0.0570792	0.908478	0.977363		269971	0.86841	0.120775	0.010815	0	0	0	0	0	0	0.071203	0	0	0.035601	0	0	0.010815	0	0.010815	0.071203	0	-286269	25
SC-14-LO-21-056-G4	SC-2015-PB-X153-E10		Third Degree	3.00631	0.285362	0.910314	0.24629	0.00385283	N/A	0.619048	377401	102108	0.0896863	0.882402	0.938225		305217	0.741973	0.253553	0.004474	0	0	0	0	0	0	0.13125	0	0	0.065625	0	0	0.004474	0	0.004474	0.13125	0	-325973	257
SC-14-LO-21-056-G4	SC-2015-PB-X153-E12		Third Degree	2.68645	0.869878	0.917716	0.248292	0.00356611	N/A	0.52381	290170	78506.9	0.0822844	0.891881	0.94355		234905	0.761424	0.235578	0.002997	0	0	0	0	0	0	0.120787	0	0	0.060393	0	0	0.002997	0	0.002997	0.120787	0	-245649	137
SC-14-LO-21-056-G4	SC-2015-PB-X153-F12		Third Degree	0.247283	3.39391	0.949942	0.257011	0.00348299	N/A	0.714286	237332	64211.3	0.0500584	0.924709	0.975174		191740	0.93266	0.059947	0.007392	0	0	0	0	0	0	0.037366	0	0	0.018683	0	0	0.007392	0	0.007392	0.037366	0	-197986	101
SC-14-LO-21-056-G4	SC-2015-PB-X153-F6		Third Degree	0.41586	2.67724	0.946823	0.256167	0.00410018	N/A	0.619048	314392	85060.3	0.0531772	0.91712	0.976526		254002	0.902007	0.095812	0.002182	0	0	0	0	0	0	0.050087	0	0	0.025044	0	0	0.002182	0	0.002182	0.050087	0	-267313	5798
SC-14-LO-21-056-G4	SC-2015-PB-X153-G2		Third Degree	1.80046	1.6704	0.928809	0.251294	0.00365393	N/A	0.571429	313223	84744	0.0711908	0.902339	0.95528		253446	0.90219	0.025423	0.072387	0	0	0	0	0	0	0.085099	0	0	0.042549	0	0	0.072387	0	0.072387	0.085099	0	-266025	293
SC-14-LO-21-056-G4	SC-2015-PB-X153-H12		Third Degree	0.822272	2.23039	0.940499	0.254456	0.00415449	N/A	0.809524	313928	84934.7	0.0595014	0.910402	0.970595		253571	0.892688	0.106622	0.00069	0	0	0	0	0	0	0.054001	0	0	0.027	0	0	0.00069	0	0.00069	0.054001	0	-265255	41
SC-14-LO-21-056-G5	SC-17-X-116-D2		Third Degree	1.00278	2.35197	0.939113	0.254082	0.00378039	N/A	0.761905	396959	107399	0.0608866	0.911727	0.9665		320599	0.891907	0.08638	0.021713	0	0	0	0	0	0	0.064903	0	0	0.032452	0	0	0.021713	0	0.021713	0.064903	0	-339429	101
SC-14-LO-21-056-G5	SC-17-X-116-E8		Third Degree	1.10744	2.00907	0.936468	0.253366	0.00406938	N/A	0.714286	639194	172937	0.0635319	0.906988	0.965948		516914	0.863938	0.120527	0.015535	0	0	0	0	0	0	0.075799	0	0	0.037899	0	0	0.015535	0	0.015535	0.075799	0	-570339	21
SC-14-LO-21-056-G5	SC-17-X-116-G4		Third Degree	0.261183	2.80776	0.949136	0.256793	0.00413245	N/A	0.666667	643140	174005	0.0508643	0.919199	0.979073		520493	0.898183	0.091048	0.010768	0	0	0	0	0	0	0.056293	0	0	0.028146	0	0	0.010768	0	0.010768	0.056293	0	-576742	73
SC-14-LO-21-056-G5	SC-17-X-116-H10		Third Degree	0.17407	2.98748	0.950544	0.257174	0.00401141	N/A	0.809524	660692	178753	0.0494559	0.921484	0.979604		534664	0.902008	0.085463	0.012529	0	0	0	0	0	0	0.05526	0	0	0.02763	0	0	0.012529	0	0.012529	0.05526	0	-594662	25
SC-14-LO-21-056-G5	SC-17-X-116-H5		Third Degree	0.113991	3.29378	0.951557	0.257448	0.00372157	N/A	0.714286	578485	156512	0.048443	0.924597	0.978517		468008	0.933738	0.032587	0.033675	0	0	0	0	0	0	0.049969	0	0	0.024984	0	0	0.033675	0	0.033675	0.049969	0	-509838	26
SC-14-LO-21-056-G5	SC-2013-PB-X140-A9		Third Degree	1.06638	2.75366	0.94004	0.254332	0.00331992	N/A	0.619048	696058	188322	0.0599604	0.915989	0.96409		563444	0.775746	0.222164	0.00209	0	0	0	0	0	0	0.113172	0	0	0.056586	0	0	0.00209	0	0.00209	0.113172	0	-639520	113
SC-14-LO-21-056-G5	SC-2013-PB-X140-D11		Third Degree	1.52387	2.18733	0.933877	0.252665	0.0034173	N/A	0.666667	546237	147787	0.0661225	0.909121	0.958634		441949	0.731816	0.265898	0.002286	0	0	0	0	0	0	0.135235	0	0	0.067618	0	0	0.002286	0	0.002286	0.135235	0	-486222	13
SC-14-LO-21-056-G5	SC-2015-PB-X153-G1		Third Degree	1.02523	2.07132	0.937605	0.253674	0.00409561	N/A	0.714286	175781	47558.4	0.0623948	0.907935	0.967275		142128	0.909283	0.016311	0.074407	0	0	0	0	0	0	0.082562	0	0	0.041281	0	0	0.074407	0	0.074407	0.082562	0	-146995	273
SC-14-LO-21-056-G5	SC-2015-PB-X153-H1		Third Degree	0.0130051	3.75007	0.952963	0.257829	0.00337018	N/A	0.857143	477472	129182	0.047037	0.928548	0.977378		385892	0.910031	0.0829	0.007069	0	0	0	0	0	0	0.048519	0	0	0.02426	0	0	0.007069	0	0.007069	0.048519	0	-415767	89
SC-14-LO-21-056-G8	SC-14-LO-21-056-H1		Third Degree	0.196757	1.66916	0.948182	0.256535	0.00679681	N/A	0.666667	23182	6272	0.0518179	0.898943	0.997421		18397	0.955459	0.00353	0.041012	0	0	0	0	0	0	0.042776	0	0	0.021388	0	0	0.041012	0	0.041012	0.042776	0	-18376.7	93
SC-14-LO-21-056-G8	SC-17-X-116-A11		Third Degree	0.229518	2.2303	0.948751	0.256689	0.00515577	N/A	0.904762	36215	9798.14	0.0512488	0.911401	0.986102		28838	0.959661	0.03474	0.0056	0	0	0	0	0	0	0.02297	0	0	0.011485	0	0	0.0056	0	0.0056	0.02297	0	-29205.6	29
SC-14-LO-21-056-G8	SC-17-X-116-A12		Third Degree	0.254444	1.48727	0.946277	0.25602	0.00728147	N/A	0.761905	25416	6876.42	0.0537229	0.893527	0.999027		20331	0.968314	0.030466	0.00122	0	0	0	0	0	0	0.016453	0	0	0.008226	0	0	0.00122	0	0.00122	0.016453	0	-20201.5	29
SC-14-LO-21-056-G8	SC-17-X-116-B11		Third Degree	0.770947	1.28836	0.935576	0.253125	0.0061585	N/A	0.714286	39044	10563.5	0.0644237	0.890962	0.980191		31181	0.891177	0.079381	0.029442	0	0	0	0	0	0	0.069133	0	0	0.034566	0	0	0.029442	0	0.029442	0.069133	0	-31528.5	21
SC-14-LO-21-056-G8	SC-17-X-116-B4		Third Degree	0.758867	1.82938	0.939381	0.254154	0.00489994	N/A	0.571429	60963	16493.8	0.0606186	0.903884	0.974878		48887	0.923315	0.070801	0.005884	0	0	0	0	0	0	0.041285	0	0	0.020642	0	0	0.005884	0	0.005884	0.041285	0	-50293.5	29
SC-14-LO-21-056-G8	SC-17-X-116-B5		Third Degree	0.262915	2.77731	0.949071	0.256776	0.00417149	N/A	0.666667	58148	15732.2	0.0509287	0.918851	0.979291		46599	0.956112	0.006582	0.037305	0	0	0	0	0	0	0.040597	0	0	0.020298	0	0	0.037305	0	0.037305	0.040597	0	-48135.8	149
SC-14-LO-21-056-G8	SC-17-X-116-B6		Third Degree	0.790185	1.96406	0.939677	0.254234	0.00460462	N/A	0.809524	62883	17013.3	0.0603233	0.906319	0.973034		50316	0.910077	0.08723	0.002693	0	0	0	0	0	0	0.046308	0	0	0.023154	0	0	0.002693	0	0.002693	0.046308	0	-51964.2	25
SC-14-LO-21-056-G8	SC-17-X-116-B8		Third Degree	0.0939562	1.65146	0.950602	0.25719	0.00726602	N/A	0.761905	26739	7234.37	0.0493983	0.897964	1.00324		21379	0.984926	0.007076	0.007998	0	0	0	0	0	0	0.011536	0	0	0.005768	0	0	0.007998	0	0.007998	0.011536	0	-21012.1	29
SC-14-LO-21-056-G8	SC-17-X-116-D1		Third Degree	1.31686	1.10802	0.927669	0.250985	0.00523005	N/A	0.52381	50999	13798	0.072331	0.889781	0.965557		40866	0.86898	0.126077	0.004943	0	0	0	0	0	0	0.067982	0	0	0.033991	0	0	0.004943	0	0.004943	0.067982	0	-41498.4	117
SC-14-LO-21-056-G8	SC-17-X-116-D11		Third Degree	0.69409	2.16666	0.941752	0.254796	0.00443319	N/A	0.666667	76269	20634.9	0.0582481	0.909636	0.973868		61142	0.920396	0.075678	0.003927	0	0	0	0	0	0	0.041765	0	0	0.020883	0	0	0.003927	0	0.003927	0.041765	0	-64812.9	50
SC-14-LO-21-056-G8	SC-17-X-116-D2		Third Degree	0.75411	2.25321	0.941371	0.254692	0.00421713	N/A	0.571429	50241	13592.9	0.0586293	0.91082	0.971921		40166	0.994402	0.004901	0.000697	0	0	0	0	0	0	0.003147	0	0	0.001574	0	0	0.000697	0	0.000697	0.003147	0	-40357.2	34
SC-14-LO-21-056-G8	SC-17-X-116-D5		Third Degree	0.295132	2.22928	0.947645	0.25639	0.00502384	N/A	0.714286	79227	21435.2	0.0523552	0.91125	0.984039		63451	0.95495	0.041081	0.003969	0	0	0	0	0	0	0.024509	0	0	0.012255	0	0	0.003969	0	0.003969	0.024509	0	-67393.5	29
SC-14-LO-21-056-G8	SC-17-X-116-E10		Third Degree	0.00768686	3.02501	0.953006	0.25784	0.00418184	N/A	0.666667	75283	20368.2	0.0469938	0.922711	0.983301		60288	0.944057	0.023432	0.032511	0	0	0	0	0	0	0.044227	0	0	0.022114	0	0	0.032511	0	0.032511	0.044227	0	-64033.2	249
SC-14-LO-21-056-G8	SC-17-X-116-E11		Third Degree	0.144151	2.68242	0.950734	0.257226	0.0044868	N/A	0.666667	82690	22372.2	0.0492656	0.91823	0.983238		66372	0.963327	0.012888	0.023785	0	0	0	0	0	0	0.030229	0	0	0.015115	0	0	0.023785	0	0.023785	0.030229	0	-71423.6	129
SC-14-LO-21-056-G8	SC-17-X-116-E8		Third Degree	2.12451	0.787861	0.918931	0.248621	0.00435462	N/A	0.714286	79776	21583.8	0.0810693	0.887384	0.950477		63876	0.884705	0.065543	0.049752	0	0	0	0	0	0	0.082524	0	0	0.041262	0	0	0.049752	0	0.049752	0.082524	0	-67766.9	329
SC-14-LO-21-056-G8	SC-17-X-116-E9		Third Degree	0.425723	2.26719	0.945715	0.255868	0.00470949	N/A	0.857143	68469	18524.6	0.0542855	0.911597	0.979832		54937	0.971214	0.006184	0.022603	0	0	0	0	0	0	0.025695	0	0	0.012847	0	0	0.022603	0	0.022603	0.025695	0	-57179	29
SC-14-LO-21-056-G8	SC-17-X-116-F3		Third Degree	0.590078	2.78741	0.944936	0.255657	0.00375493	N/A	0.714286	72390	19585.5	0.0550645	0.917733	0.972138		58080	0.921388	0.076918	0.001694	0	0	0	0	0	0	0.040153	0	0	0.020077	0	0	0.001694	0	0.001694	0.040153	0	-61206.9	21
SC-14-LO-21-056-G8	SC-17-X-116-F7		Third Degree	0.312822	2.55475	0.948011	0.256489	0.00442264	N/A	0.571429	77438	20951.2	0.0519886	0.915972	0.980051		62075	0.940609	0.051665	0.007726	0	0	0	0	0	0	0.033558	0	0	0.016779	0	0	0.007726	0	0.007726	0.033558	0	-65796.2	46
SC-14-LO-21-056-G8	SC-17-X-116-G12		Third Degree	1.73609	1.36806	0.926909	0.25078	0.00408558	N/A	0.714286	83695	22644.1	0.0730913	0.897311	0.956506		67027	0.872542	0.124043	0.003415	0	0	0	0	0	0	0.065436	0	0	0.032718	0	0	0.003415	0	0.003415	0.065436	0	-71814.8	113
SC-14-LO-21-056-G8	SC-17-X-116-G4		Third Degree	1.66462	1.18942	0.925785	0.250476	0.00444361	N/A	0.52381	79892	21615.2	0.0742148	0.893594	0.957976		64029	0.878656	0.093916	0.027428	0	0	0	0	0	0	0.074386	0	0	0.037193	0	0	0.027428	0	0.027428	0.074386	0	-67887.4	42
SC-14-LO-21-056-G8	SC-17-X-116-G6		Third Degree	0.18736	2.20395	0.949452	0.256879	0.00530348	N/A	0.619048	75012	20294.9	0.0505477	0.911032	0.987873		60067	0.956191	0.03394	0.00987	0	0	0	0	0	0	0.026839	0	0	0.01342	0	0	0.00987	0	0.00987	0.026839	0	-63606.7	30
SC-14-LO-21-056-G8	SC-17-X-116-G7		Third Degree	1.16914	1.80293	0.934685	0.252884	0.00426714	N/A	0.714286	80800	21860.8	0.0653145	0.903773	0.965598		64730	0.933507	0.003116	0.063377	0	0	0	0	0	0	0.064935	0	0	0.032467	0	0	0.063377	0	0.063377	0.064935	0	-69055.3	145
SC-14-LO-21-056-G8	SC-17-X-116-G9		Third Degree	0.758785	2.29175	0.941465	0.254718	0.00415739	N/A	0.761905	55638	15053.1	0.0585346	0.911348	0.971583		44531	0.837943	0.159416	0.002641	0	0	0	0	0	0	0.082349	0	0	0.041174	0	0	0.002641	0	0.002641	0.082349	0	-46245.6	57
SC-14-LO-21-056-G8	SC-17-X-116-H1		Third Degree	0.224165	2.01917	0.948441	0.256605	0.0056533	N/A	0.714286	67181	18176.1	0.051559	0.907486	0.989396		53952	0.918966	0.068639	0.012395	0	0	0	0	0	0	0.046714	0	0	0.023357	0	0	0.012395	0	0.012395	0.046714	0	-56414.1	93
SC-14-LO-21-056-G8	SC-17-X-116-H12		Third Degree	0.842867	2.23166	0.940274	0.254396	0.00412494	N/A	0.619048	91110	24650.2	0.0597255	0.910392	0.970157		73013	0.937576	0.043336	0.019087	0	0	0	0	0	0	0.040755	0	0	0.020378	0	0	0.019087	0	0.019087	0.040755	0	-79959.4	117
SC-14-LO-21-056-G8	SC-17-X-116-H2		Third Degree	0.666793	2.06338	0.941677	0.254775	0.00464522	N/A	0.619048	76856	20793.8	0.0583233	0.908025	0.975328		61569	0.897253	0.096514	0.006233	0	0	0	0	0	0	0.05449	0	0	0.027245	0	0	0.006233	0	0.006233	0.05449	0	-65272.7	97
SC-14-LO-21-056-G8	SC-17-X-116-H7		Third Degree	0.294876	2.11462	0.947388	0.25632	0.00526344	N/A	0.619048	59133	15998.7	0.0526116	0.909258	0.985519		47296	0.909685	0.088375	0.001939	0	0	0	0	0	0	0.046127	0	0	0.023063	0	0	0.001939	0	0.001939	0.046127	0	-49077.5	82
SC-14-LO-21-056-G8	SC-17-X-116-H8		Third Degree	1.63098	1.04978	0.924606	0.250157	0.00473086	N/A	0.619048	76608	20726.7	0.0753939	0.890334	0.958878		61447	0.860236	0.131962	0.007802	0	0	0	0	0	0	0.073783	0	0	0.036891	0	0	0.007802	0	0.007802	0.073783	0	-64918.4	33
SC-14-LO-21-056-G8	SC-2015-PB-X153-A7		Third Degree	0.328407	1.98449	0.946469	0.256072	0.00548328	N/A	0.714286	54473	14737.9	0.0535308	0.906746	0.986192		43559	0.949789	0.047911	0.002299	0	0	0	0	0	0	0.026255	0	0	0.013127	0	0	0.002299	0	0.002299	0.026255	0	-44586.1	46
SC-14-LO-21-056-G8	SC-2015-PB-X153-A8		Third Degree	0.422166	2.24842	0.945715	0.255868	0.00474886	N/A	0.761905	50573	13682.8	0.054285	0.911313	0.980118		40700	0.937656	0.024282	0.038062	0	0	0	0	0	0	0.050203	0	0	0.025101	0	0	0.038062	0	0.038062	0.050203	0	-41418.3	209
SC-14-LO-21-056-G8	SC-2015-PB-X153-B7		Third Degree	1.79647	0.132852	0.909478	0.246064	0.00657344	N/A	0.571429	55063	14897.6	0.0905222	0.861857	0.957098		44038	0.802346	0.195395	0.002259	0	0	0	0	0	0	0.099957	0	0	0.049978	0	0	0.002259	0	0.002259	0.099957	0	-45162.1	81
SC-14-LO-21-056-G8	SC-2015-PB-X153-D1		Third Degree	2.40444	0.760096	0.917509	0.248236	0.00400763	N/A	0.714286	72157	19522.4	0.082491	0.888476	0.946542		57785	0.811942	0.182723	0.005335	0	0	0	0	0	0	0.096697	0	0	0.048348	0	0	0.005335	0	0.005335	0.096697	0	-61162.4	130
SC-14-LO-21-056-G8	SC-2015-PB-X153-D3		Third Degree	0.349866	1.55522	0.944516	0.255543	0.00665706	N/A	0.714286	55200	14934.6	0.0554835	0.89629	0.992743		44327	0.914165	0.084034	0.001801	0	0	0	0	0	0	0.043818	0	0	0.021909	0	0	0.001801	0	0.001801	0.043818	0	-45717.1	29
SC-14-LO-21-056-G8	SC-2015-PB-X153-E6		Third Degree	0.539594	1.61092	0.941363	0.25469	0.00589733	N/A	0.761905	58204	15747.4	0.0586366	0.898641	0.984086		46444	0.946136	0.051681	0.002183	0	0	0	0	0	0	0.028023	0	0	0.014012	0	0	0.002183	0	0.002183	0.028023	0	-48084.3	37
SC-14-LO-21-056-G8	SC-2015-PB-X153-F3		Third Degree	0.845926	1.81926	0.938247	0.253847	0.00475849	N/A	0.714286	57184	15471.4	0.0617531	0.903775	0.972719		45762	0.946022	0.00209	0.051887	0	0	0	0	0	0	0.052933	0	0	0.026466	0	0	0.051887	0	0.051887	0.052933	0	-47211.9	26
SC-14-LO-21-056-G8	SC-2015-PB-X153-H10		Third Degree	0.173416	2.1391	0.94961	0.256922	0.00548419	N/A	0.761905	62992	17042.8	0.0503902	0.90988	0.989339		50377	0.918671	0.066923	0.014406	0	0	0	0	0	0	0.047867	0	0	0.023934	0	0	0.014406	0	0.014406	0.047867	0	-52693.6	26
SC-14-LO-21-056-G8	SC-2015-PB-X153-H3		Third Degree	1.60292	0.678975	0.920198	0.248964	0.00555778	N/A	0.666667	66837	18083.1	0.0798024	0.879935	0.96046		53562	0.81521	0.182495	0.002294	0	0	0	0	0	0	0.093542	0	0	0.046771	0	0	0.002294	0	0.002294	0.093542	0	-55998.2	397
SC-14-LO-21-056-G8	SC-2015-PB-X153-H8		Third Degree	0.178812	2.67486	0.950188	0.257078	0.00444419	N/A	0.666667	52770	14277.2	0.0498122	0.917992	0.982383		42244	0.942175	0.050433	0.007392	0	0	0	0	0	0	0.032609	0	0	0.016304	0	0	0.007392	0	0.007392	0.032609	0	-43218	50
SC-14-LO-21-056-G9	SC-2013-PB-X140-E4		Third Degree	1.66132	1.62124	0.929401	0.251454	0.00386352	N/A	0.761905	446356	120764	0.0705987	0.901412	0.95739		361498	0.693879	0.294376	0.011744	0	0	0	0	0	0	0.158933	0	0	0.079466	0	0	0.011744	0	0.011744	0.158933	0	-393853	29
SC-14-LO-21-056-H1	SC-17-X-116-A11		Third Degree	0.0297327	3.29912	0.952706	0.257759	0.0038098	N/A	0.761905	127138	34397.8	0.0472937	0.925107	0.980306		102810	0.899297	0.088165	0.012538	0	0	0	0	0	0	0.05662	0	0	0.02831	0	0	0.012538	0	0.012538	0.05662	0	-104885	101
SC-14-LO-21-056-H1	SC-17-X-116-B1		Third Degree	0.694301	2.09571	0.94146	0.254717	0.0045456	N/A	0.714286	262162	70929.2	0.05854	0.90853	0.97439		212109	0.89031	0.102246	0.007444	0	0	0	0	0	0	0.058567	0	0	0.029284	0	0	0.007444	0	0.007444	0.058567	0	-224602	101
SC-14-LO-21-056-H1	SC-17-X-116-B5		Third Degree	0.155603	2.87724	0.95072	0.257222	0.00418164	N/A	0.809524	211856	57318.7	0.04928	0.920427	0.981013		171512	0.889055	0.100364	0.010581	0	0	0	0	0	0	0.060763	0	0	0.030382	0	0	0.010581	0	0.010581	0.060763	0	-178972	149
SC-14-LO-21-056-H1	SC-17-X-116-B9		Third Degree	0.579843	2.04801	0.942782	0.255074	0.00482608	N/A	0.619048	181359	49067.6	0.0572181	0.90782	0.977744		146679	0.872273	0.12757	0.000158	0	0	0	0	0	0	0.063942	0	0	0.031971	0	0	0.000158	0	0.000158	0.063942	0	-151102	58
SC-14-LO-21-056-H1	SC-17-X-116-C1		Third Degree	0.289947	2.35923	0.947995	0.256485	0.00478725	N/A	0.761905	213740	57828.4	0.0520054	0.913314	0.982675		172862	0.9075	0.080736	0.011764	0	0	0	0	0	0	0.052132	0	0	0.026066	0	0	0.011764	0	0.011764	0.052132	0	-180138	25
SC-14-LO-21-056-H1	SC-17-X-116-C8		Third Degree	0.0720381	3.77651	0.952248	0.257635	0.00329533	N/A	0.714286	229006	61958.7	0.0477524	0.928375	0.97612		185172	0.956804	0.001504	0.041692	0	0	0	0	0	0	0.042444	0	0	0.021222	0	0	0.041692	0	0.041692	0.042444	0	-194448	49
SC-14-LO-21-056-H1	SC-17-X-116-D12		Third Degree	0.193714	3.52302	0.950682	0.257212	0.00341221	N/A	0.761905	167162	45226.5	0.0493181	0.925963	0.975401		134886	0.912161	0.056673	0.031166	0	0	0	0	0	0	0.059503	0	0	0.029751	0	0	0.031166	0	0.031166	0.059503	0	-139167	26
SC-14-LO-21-056-H1	SC-17-X-116-E6		Third Degree	0.0354853	4.20817	0.952733	0.257767	0.00298852	N/A	0.761905	309695	83789.5	0.047267	0.931083	0.974383		250971	0.915762	0.069275	0.014963	0	0	0	0	0	0	0.0496	0	0	0.0248	0	0	0.014963	0	0.014963	0.0496	0	-273721	81
SC-14-LO-21-056-H1	SC-17-X-116-E7		Third Degree	0.178024	2.64505	0.950169	0.257073	0.00449236	N/A	0.761905	296947	80340.4	0.049831	0.917625	0.982713		240377	0.917501	0.045015	0.037484	0	0	0	0	0	0	0.059992	0	0	0.029996	0	0	0.037484	0	0.037484	0.059992	0	-260470	26
SC-14-LO-21-056-H1	SC-17-X-116-E8		Third Degree	0.510007	2.8393	0.945987	0.255941	0.00378653	N/A	0.666667	289031	78198.7	0.0540128	0.918556	0.973418		234087	0.894117	0.10194	0.003943	0	0	0	0	0	0	0.054913	0	0	0.027456	0	0	0.003943	0	0.003943	0.054913	0	-252016	105
SC-14-LO-21-056-H1	SC-17-X-116-E9		Third Degree	1.71698	1.3374	0.926775	0.250743	0.00415215	N/A	0.714286	249861	67601.1	0.0732251	0.896695	0.956855		202405	0.920737	0.004386	0.074876	0	0	0	0	0	0	0.077069	0	0	0.038535	0	0	0.074876	0	0.074876	0.077069	0	-212383	25
SC-14-LO-21-056-H1	SC-17-X-116-F10		Third Degree	0.596255	3.08433	0.945531	0.255818	0.00344572	N/A	0.761905	222326	60151.4	0.0544688	0.920569	0.970493		179988	0.886318	0.106488	0.007193	0	0	0	0	0	0	0.060438	0	0	0.030219	0	0	0.007193	0	0.007193	0.060438	0	-187958	109
SC-14-LO-21-056-H1	SC-17-X-116-F3		Third Degree	0.192769	2.67946	0.949979	0.257021	0.00441547	N/A	0.857143	264869	71661.6	0.050021	0.917992	0.981966		214642	0.936531	0.027302	0.036167	0	0	0	0	0	0	0.049818	0	0	0.024909	0	0	0.036167	0	0.036167	0.049818	0	-228657	161
SC-14-LO-21-056-H1	SC-17-X-116-G11		Third Degree	1.43337	2.15484	0.9344	0.252806	0.00353443	N/A	0.619048	313833	84909	0.0656	0.908795	0.960005		254119	0.878194	0.076341	0.045465	0	0	0	0	0	0	0.083636	0	0	0.041818	0	0	0.045465	0	0.045465	0.083636	0	-276642	25
SC-14-LO-21-056-H1	SC-17-X-116-G12		Third Degree	1.0736	1.75049	0.935305	0.253051	0.00449075	N/A	0.666667	305934	82771.9	0.0646949	0.902772	0.967838		247965	0.854797	0.142737	0.002466	0	0	0	0	0	0	0.073834	0	0	0.036917	0	0	0.002466	0	0.002466	0.073834	0	-268894	93
SC-14-LO-21-056-H1	SC-17-X-116-H12		Third Degree	0.636993	2.36206	0.943169	0.255179	0.00422876	N/A	0.761905	332167	89869.4	0.0568312	0.912534	0.973804		269272	0.877639	0.118679	0.003682	0	0	0	0	0	0	0.063021	0	0	0.031511	0	0	0.003682	0	0.003682	0.063021	0	-297962	138
SC-14-LO-21-056-H1	SC-17-X-116-H2		Third Degree	0.590546	2.50387	0.944179	0.255452	0.00409844	N/A	0.809524	280068	75773.7	0.0558207	0.914489	0.97387		226838	0.881435	0.105384	0.013181	0	0	0	0	0	0	0.065873	0	0	0.032937	0	0	0.013181	0	0.013181	0.065873	0	-243235	57
SC-14-LO-21-056-H1	SC-17-X-116-H5		Third Degree	0.0789116	3.25522	0.952016	0.257572	0.00380377	N/A	0.714286	261674	70797.2	0.0479844	0.92446	0.979571		211760	0.939388	0.04237	0.018242	0	0	0	0	0	0	0.039427	0	0	0.019713	0	0	0.018242	0	0.018242	0.039427	0	-224781	25
SC-14-LO-21-056-H1	SC-17-X-116-H6		Third Degree	0.56746	2.54433	0.944577	0.25556	0.00407554	N/A	0.761905	279324	75572.5	0.055423	0.915052	0.974102		226096	0.881554	0.113517	0.00493	0	0	0	0	0	0	0.061688	0	0	0.030844	0	0	0.00493	0	0.00493	0.061688	0	-242015	145
SC-14-LO-21-056-H1	SC-17-X-116-H8		Third Degree	1.67229	1.35685	0.927247	0.250871	0.00418674	N/A	0.666667	280104	75783.5	0.0727531	0.896917	0.957577		226741	0.849253	0.148385	0.002362	0	0	0	0	0	0	0.076554	0	0	0.038277	0	0	0.002362	0	0.002362	0.076554	0	-241386	201
SC-14-LO-21-056-H1	SC-2013-PB-X140-E2		Third Degree	0.260726	3.18006	0.949573	0.256912	0.00368586	N/A	0.666667	239273	64736.5	0.050427	0.922871	0.976275		193599	0.850787	0.105155	0.044058	0	0	0	0	0	0	0.096635	0	0	0.048318	0	0	0.044058	0	0.044058	0.096635	0	-206469	133
SC-14-LO-21-056-H1	SC-2015-PB-X153-A12		Third Degree	0.9709	2.42056	0.939706	0.254242	0.00373947	N/A	0.666667	187062	50610.5	0.0602943	0.912616	0.966796		151301	0.856326	0.142319	0.001355	0	0	0	0	0	0	0.072514	0	0	0.036257	0	0	0.001355	0	0.001355	0.072514	0	-156782	61
SC-14-LO-21-056-H1	SC-2015-PB-X153-A7		Third Degree	0.867174	2.44089	0.940837	0.254548	0.00383374	N/A	0.619048	197118	53331.2	0.0591628	0.913064	0.96861		159529	0.926871	0.01529	0.057839	0	0	0	0	0	0	0.065484	0	0	0.032742	0	0	0.057839	0	0.057839	0.065484	0	-165560	197
SC-14-LO-21-056-H1	SC-2015-PB-X153-B12		Third Degree	0.730572	2.73127	0.943233	0.255196	0.00366344	N/A	0.714286	200148	54151	0.0567673	0.916693	0.969772		161857	0.889452	0.084191	0.026357	0	0	0	0	0	0	0.068452	0	0	0.034226	0	0	0.026357	0	0.026357	0.068452	0	-168422	41
SC-14-LO-21-056-H1	SC-2015-PB-X153-B7		Third Degree	2.25936	0.953785	0.920164	0.248955	0.00394699	N/A	0.666667	200217	54169.7	0.0798357	0.891571	0.948758		162071	0.904403	0.003553	0.092044	0	0	0	0	0	0	0.09382	0	0	0.04691	0	0	0.092044	0	0.092044	0.09382	0	-167675	29
SC-14-LO-21-056-H1	SC-2015-PB-X153-D1		Third Degree	0.127838	3.06092	0.951246	0.257364	0.00397717	N/A	0.809524	262896	71127.8	0.0487542	0.922434	0.980058		212697	0.918737	0.059991	0.021271	0	0	0	0	0	0	0.051267	0	0	0.025634	0	0	0.021271	0	0.021271	0.051267	0	-227984	45
SC-14-LO-21-056-H1	SC-2015-PB-X153-D3		Third Degree	0.628614	2.31429	0.943112	0.255164	0.00430944	N/A	0.809524	200781	54322.3	0.0568877	0.911893	0.974332		162325	0.857624	0.140631	0.001744	0	0	0	0	0	0	0.07206	0	0	0.03603	0	0	0.001744	0	0.001744	0.07206	0	-169124	77
SC-14-LO-21-056-H1	SC-2015-PB-X153-D4		Third Degree	1.54419	2.22959	0.933944	0.252683	0.00336063	N/A	0.666667	171349	46359.3	0.0660557	0.909599	0.95829		138309	0.832132	0.161948	0.005921	0	0	0	0	0	0	0.086895	0	0	0.043447	0	0	0.005921	0	0.005921	0.086895	0	-142815	173
SC-14-LO-21-056-H1	SC-2015-PB-X153-E11		Third Degree	0.443808	3.28492	0.947546	0.256363	0.00340123	N/A	0.666667	175505	47483.7	0.0524543	0.922906	0.972186		142006	0.876253	0.112498	0.011248	0	0	0	0	0	0	0.067497	0	0	0.033749	0	0	0.011248	0	0.011248	0.067497	0	-147077	137
SC-14-LO-21-056-H1	SC-2015-PB-X153-F11		Third Degree	0.190062	2.93333	0.950273	0.257101	0.00406042	N/A	0.714286	140723	38073.3	0.0497274	0.920857	0.979688		113846	0.874642	0.121128	0.00423	0	0	0	0	0	0	0.064794	0	0	0.032397	0	0	0.00423	0	0.00423	0.064794	0	-116406	141
SC-14-LO-21-056-H1	SC-2015-PB-X153-G3		Third Degree	0.628086	2.90957	0.944803	0.255621	0.00358493	N/A	0.666667	165409	44752.2	0.0551973	0.918832	0.970773		133441	0.876314	0.116422	0.007264	0	0	0	0	0	0	0.065475	0	0	0.032737	0	0	0.007264	0	0.007264	0.065475	0	-137751	217
SC-14-LO-21-056-H1	SC-2015-PB-X153-H10		Third Degree	0.0843832	2.71925	0.951714	0.257491	0.00452351	N/A	0.857143	229313	62041.7	0.0482858	0.918944	0.984484		185570	0.890687	0.106498	0.002815	0	0	0	0	0	0	0.056064	0	0	0.028032	0	0	0.002815	0	0.002815	0.056064	0	-195794	81
SC-14-LO-21-056-H1	SC-2015-PB-X153-H2		Third Degree	1.05495	2.09614	0.937432	0.253627	0.00402471	N/A	0.714286	248712	67290.2	0.0625682	0.908275	0.966588		201122	0.856841	0.141414	0.001744	0	0	0	0	0	0	0.072451	0	0	0.036226	0	0	0.001744	0	0.001744	0.072451	0	-213412	105
SC-14-LO-21-056-H1	SC-2015-PB-X153-H6		Third Degree	0.292214	2.92184	0.948863	0.25672	0.00394588	N/A	0.714286	189448	51256.1	0.0511368	0.920278	0.977449		153111	0.868722	0.127034	0.004244	0	0	0	0	0	0	0.067761	0	0	0.033881	0	0	0.004244	0	0.004244	0.067761	0	-160022	129
SC-14-LO-21-056-H6	SC-2013-PB-X140-A9		Third Degree	2.09893	1.45643	0.925452	0.250386	0.00356708	N/A	0.666667	559010	151243	0.074548	0.899611	0.951293		452472	0.705202	0.268682	0.026116	0	0	0	0	0	0	0.160457	0	0	0.080228	0	0	0.026116	0	0.026116	0.160457	0	-509263	109
SC-14-LO-21-056-H6	SC-2013-PB-X140-C2		Third Degree	0.613175	2.49615	0.943881	0.255372	0.00407878	N/A	0.761905	511165	138298	0.056119	0.914333	0.973429		413686	0.762239	0.229599	0.008162	0	0	0	0	0	0	0.122961	0	0	0.061481	0	0	0.008162	0	0.008162	0.122961	0	-459689	37
SC-14-LO-21-056-H6	SC-2013-PB-X140-D11		Third Degree	0.344387	2.74911	0.947907	0.256461	0.00409965	N/A	0.714286	437685	118418	0.0520934	0.918207	0.977606		353802	0.81619	0.137173	0.046637	0	0	0	0	0	0	0.115223	0	0	0.057612	0	0	0.046637	0	0.046637	0.115223	0	-387494	21
SC-14-LO-21-056-H6	SC-2013-PB-X140-G5		Third Degree	0.472632	2.15365	0.944689	0.25559	0.00482897	N/A	0.714286	236797	64066.6	0.0553107	0.909706	0.979672		191581	0.815834	0.140302	0.043864	0	0	0	0	0	0	0.114015	0	0	0.057008	0	0	0.043864	0	0.043864	0.114015	0	-201007	65
SC-14-LO-21-056-H8	SC-2013-PB-X140-D1		Third Degree	1.52994	1.6296	0.930427	0.251731	0.00401395	N/A	0.571429	555894	150400	0.0695732	0.901348	0.959505		449813	0.701025	0.278137	0.020838	0	0	0	0	0	0	0.159907	0	0	0.079953	0	0	0.020838	0	0.020838	0.159907	0	-511956	137
SC-14-LO-21-056-H8	SC-2013-PB-X140-D9		Third Degree	2.40443	1.23275	0.922137	0.249489	0.00348684	N/A	0.571429	521218	141018	0.0778627	0.896877	0.947397		421459	0.687825	0.276692	0.035483	0	0	0	0	0	0	0.173829	0	0	0.086915	0	0	0.035483	0	0.035483	0.173829	0	-473222	161
SC-14-LO-21-056-H8	SC-2013-PB-X140-F1		Third Degree	1.33054	2.31398	0.936012	0.253243	0.00347982	N/A	0.666667	400304	108304	0.0639881	0.910803	0.961221		323782	0.729378	0.253049	0.017573	0	0	0	0	0	0	0.144098	0	0	0.072049	0	0	0.017573	0	0.017573	0.144098	0	-350968	41
SC-17-X-116-A1	SC-17-X-116-A2		Third Degree	0.451575	2.65551	0.946312	0.256029	0.00408173	N/A	0.666667	575559	155720	0.0536877	0.916743	0.975882		465295	0.885348	0.113219	0.001433	0	0	0	0	0	0	0.058042	0	0	0.029021	0	0	0.001433	0	0.001433	0.058042	0	-506738	37
SC-17-X-116-A1	SC-17-X-116-A5		Third Degree	1.41249	1.52253	0.930566	0.251769	0.00432102	N/A	0.666667	259444	70193.8	0.0694338	0.899263	0.961869		209504	0.866513	0.10306	0.030427	0	0	0	0	0	0	0.081957	0	0	0.040978	0	0	0.030427	0	0.030427	0.081957	0	-217691	165
SC-17-X-116-A1	SC-17-X-116-A6		Third Degree	1.31811	1.95356	0.93424	0.252763	0.00387639	N/A	0.619048	590466	159753	0.0657602	0.906158	0.962322		477626	0.881926	0.092132	0.025942	0	0	0	0	0	0	0.072008	0	0	0.036004	0	0	0.025942	0	0.025942	0.072008	0	-520300	85
SC-17-X-116-A1	SC-17-X-116-A7		Third Degree	0.716924	2.32688	0.942084	0.254885	0.00416658	N/A	0.714286	582752	157666	0.0579157	0.9119	0.972269		471765	0.912981	0.006339	0.08068	0	0	0	0	0	0	0.083849	0	0	0.041925	0	0	0.08068	0	0.08068	0.083849	0	-517373	181
SC-17-X-116-A1	SC-17-X-116-B10		Third Degree	0.536864	3.00462	0.946019	0.25595	0.00358105	N/A	0.809524	565544	153011	0.0539809	0.920077	0.971962		457361	0.89074	0.090175	0.019085	0	0	0	0	0	0	0.064172	0	0	0.032086	0	0	0.019085	0	0.019085	0.064172	0	-498943	66
SC-17-X-116-A1	SC-17-X-116-B6		Third Degree	1.10197	1.49008	0.933197	0.252481	0.00489276	N/A	0.666667	514534	139210	0.0668032	0.897752	0.968642		416281	0.845692	0.135784	0.018524	0	0	0	0	0	0	0.086416	0	0	0.043208	0	0	0.018524	0	0.018524	0.086416	0	-449411	117
SC-17-X-116-A1	SC-17-X-116-B8		Third Degree	0.241711	2.76659	0.949359	0.256854	0.00421575	N/A	0.809524	214122	57931.7	0.0506413	0.918818	0.979899		172958	0.952086	0.044119	0.003795	0	0	0	0	0	0	0.025854	0	0	0.012927	0	0	0.003795	0	0.003795	0.025854	0	-178510	73
SC-17-X-116-A1	SC-17-X-116-B9		Third Degree	0.873684	2.34186	0.940389	0.254427	0.00394405	N/A	0.761905	403460	109158	0.0596112	0.911817	0.968961		326173	0.893278	0.087625	0.019097	0	0	0	0	0	0	0.06291	0	0	0.031455	0	0	0.019097	0	0.019097	0.06291	0	-345278	114
SC-17-X-116-A1	SC-17-X-116-C2		Third Degree	0.195031	3.47962	0.950637	0.257199	0.00345128	N/A	0.809524	552264	149418	0.0493629	0.925635	0.97564		446489	0.910456	0.076781	0.012763	0	0	0	0	0	0	0.051153	0	0	0.025577	0	0	0.012763	0	0.012763	0.051153	0	-485958	109
SC-17-X-116-A1	SC-17-X-116-C7		Third Degree	1.28235	2.33261	0.936497	0.253374	0.00350827	N/A	0.714286	607415	164339	0.0635032	0.911082	0.961912		491414	0.840851	0.153664	0.005485	0	0	0	0	0	0	0.082317	0	0	0.041159	0	0	0.005485	0	0.005485	0.082317	0	-538591	145
SC-17-X-116-A1	SC-17-X-116-C8		Third Degree	0.258174	3.53549	0.949935	0.257009	0.00334301	N/A	0.857143	514767	139273	0.050065	0.925717	0.974153		416093	0.92449	0.05609	0.019421	0	0	0	0	0	0	0.047466	0	0	0.023733	0	0	0.019421	0	0.019421	0.047466	0	-448269	26
SC-17-X-116-A1	SC-17-X-116-D1		Third Degree	1.42749	1.01235	0.9257	0.250452	0.00519799	N/A	0.619048	412186	111519	0.0743005	0.888043	0.963356		333133	0.903459	0.025392	0.071148	0	0	0	0	0	0	0.083845	0	0	0.041922	0	0	0.071148	0	0.071148	0.083845	0	-352881	45
SC-17-X-116-A1	SC-17-X-116-D11		Third Degree	0.0444224	3.2618	0.952495	0.257702	0.00383587	N/A	0.761905	624857	169058	0.0475048	0.924707	0.980284		505767	0.909709	0.08405	0.006241	0	0	0	0	0	0	0.048266	0	0	0.024133	0	0	0.006241	0	0.006241	0.048266	0	-557835	61
SC-17-X-116-A1	SC-17-X-116-D2		Third Degree	0.924749	2.16055	0.939075	0.254071	0.00411055	N/A	0.666667	400360	108319	0.0609247	0.909297	0.968854		323006	0.893259	0.102945	0.003797	0	0	0	0	0	0	0.055269	0	0	0.027634	0	0	0.003797	0	0.003797	0.055269	0	-341655	53
SC-17-X-116-A1	SC-17-X-116-D7		Third Degree	0.708013	2.00978	0.940914	0.254569	0.00466638	N/A	0.761905	496530	134339	0.0590864	0.907109	0.974719		401333	0.870889	0.124047	0.005064	0	0	0	0	0	0	0.067087	0	0	0.033544	0	0	0.005064	0	0.005064	0.067087	0	-432918	109
SC-17-X-116-A1	SC-17-X-116-E11		Third Degree	0.321049	3.01973	0.94862	0.256654	0.0037962	N/A	0.761905	674878	182591	0.0513797	0.921119	0.976121		546168	0.88702	0.105772	0.007208	0	0	0	0	0	0	0.060094	0	0	0.030047	0	0	0.007208	0	0.007208	0.060094	0	-609908	109
SC-17-X-116-A1	SC-17-X-116-E8		Third Degree	1.15109	2.12418	0.936651	0.253415	0.00387213	N/A	0.761905	645533	174652	0.0633492	0.9086	0.964702		522015	0.868632	0.129905	0.001463	0	0	0	0	0	0	0.066415	0	0	0.033208	0	0	0.001463	0	0.001463	0.066415	0	-575410	97
SC-17-X-116-A1	SC-17-X-116-E9		Third Degree	0.366395	3.15119	0.948242	0.256552	0.00360539	N/A	0.761905	556890	150669	0.0517576	0.922124	0.974361		450516	0.959594	0.035081	0.005325	0	0	0	0	0	0	0.022866	0	0	0.011433	0	0	0.005325	0	0.005325	0.022866	0	-484718	30
SC-17-X-116-A1	SC-17-X-116-F1		Third Degree	0.807344	2.12243	0.940208	0.254378	0.00432876	N/A	0.809524	525325	142129	0.0597921	0.908849	0.971567		424813	0.885332	0.079509	0.035159	0	0	0	0	0	0	0.074914	0	0	0.037457	0	0	0.035159	0	0.035159	0.074914	0	-459925	105
SC-17-X-116-A1	SC-17-X-116-F2		Third Degree	1.38273	1.66706	0.931873	0.252123	0.00415841	N/A	0.714286	670876	181509	0.0681275	0.901747	0.961998		542839	0.864318	0.126952	0.00873	0	0	0	0	0	0	0.072206	0	0	0.036103	0	0	0.00873	0	0.00873	0.072206	0	-601883	21
SC-17-X-116-A1	SC-17-X-116-F3		Third Degree	0.282798	2.88635	0.948942	0.256741	0.00400178	N/A	0.761905	592617	160335	0.0510579	0.919952	0.977933		479800	0.908049	0.076095	0.015857	0	0	0	0	0	0	0.053904	0	0	0.026952	0	0	0.015857	0	0.015857	0.053904	0	-524799	26
SC-17-X-116-A1	SC-17-X-116-F4		Third Degree	0.817593	2.13751	0.940156	0.254364	0.00429164	N/A	0.809524	704212	190528	0.059844	0.909066	0.971246		569650	0.873553	0.10387	0.022577	0	0	0	0	0	0	0.074512	0	0	0.037256	0	0	0.022577	0	0.022577	0.074512	0	-639690	97
SC-17-X-116-A1	SC-17-X-116-F6		Third Degree	0.398592	2.84853	0.947371	0.256316	0.0039057	N/A	0.619048	431261	116680	0.052629	0.919077	0.975665		348600	0.940177	0.037141	0.022682	0	0	0	0	0	0	0.041253	0	0	0.020626	0	0	0.022682	0	0.022682	0.041253	0	-369362	89
SC-17-X-116-A1	SC-17-X-116-F9		Third Degree	0.475507	3.05088	0.946804	0.256162	0.00359639	N/A	0.809524	589903	159601	0.0531957	0.920751	0.972858		476774	0.912124	0.059458	0.028418	0	0	0	0	0	0	0.058147	0	0	0.029074	0	0	0.028418	0	0.028418	0.058147	0	-522092	93
SC-17-X-116-A1	SC-17-X-116-G12		Third Degree	0.0823405	3.36034	0.952004	0.257569	0.00368383	N/A	0.761905	682632	184689	0.0479961	0.925317	0.978691		552576	0.917485	0.080619	0.001896	0	0	0	0	0	0	0.042205	0	0	0.021103	0	0	0.001896	0	0.001896	0.042205	0	-616023	66
SC-17-X-116-A1	SC-17-X-116-G4		Third Degree	0.970318	1.75934	0.936462	0.253364	0.0046461	N/A	0.714286	649602	175753	0.0635378	0.902804	0.97012		525837	0.859019	0.140395	0.000586	0	0	0	0	0	0	0.070783	0	0	0.035392	0	0	0.000586	0	0.000586	0.070783	0	-581011	81
SC-17-X-116-A1	SC-17-X-116-G8		Third Degree	0.229661	3.37811	0.950141	0.257065	0.00351526	N/A	0.857143	589718	159551	0.0498589	0.924675	0.975607		477231	0.907935	0.082926	0.009139	0	0	0	0	0	0	0.050602	0	0	0.025301	0	0	0.009139	0	0.009139	0.050602	0	-522450	25
SC-17-X-116-A1	SC-17-X-116-H10		Third Degree	0.731061	2.21111	0.941478	0.254721	0.00431052	N/A	0.809524	666870	180425	0.0585224	0.910251	0.972705		539574	0.886252	0.110558	0.00319	0	0	0	0	0	0	0.058469	0	0	0.029235	0	0	0.00319	0	0.00319	0.058469	0	-598300	73
SC-17-X-116-A1	SC-17-X-116-H2		Third Degree	0.34038	2.72667	0.947923	0.256465	0.004135	N/A	0.809524	627060	169654	0.0520772	0.917967	0.977878		507244	0.925722	0.06233	0.011948	0	0	0	0	0	0	0.043113	0	0	0.021557	0	0	0.011948	0	0.011948	0.043113	0	-557574	25
SC-17-X-116-A1	SC-17-X-116-H3		Third Degree	0.263951	3.15109	0.949502	0.256892	0.00371364	N/A	0.809524	659210	178352	0.050498	0.922599	0.976405		533696	0.937383	0.02894	0.033677	0	0	0	0	0	0	0.048147	0	0	0.024074	0	0	0.033677	0	0.033677	0.048147	0	-592147	25
SC-17-X-116-A1	SC-17-X-116-H5		Third Degree	1.06372	2.27944	0.93821	0.253837	0.00379349	N/A	0.666667	584977	158268	0.0617896	0.910729	0.965692		473363	0.895322	0.093662	0.011016	0	0	0	0	0	0	0.057847	0	0	0.028923	0	0	0.011016	0	0.011016	0.057847	0	-515053	25
SC-17-X-116-A1	SC-17-X-116-H8		Third Degree	1.54122	1.55623	0.929801	0.251562	0.00409442	N/A	0.714286	625571	169251	0.0701989	0.90014	0.959463		506132	0.857061	0.135744	0.007195	0	0	0	0	0	0	0.075067	0	0	0.037533	0	0	0.007195	0	0.007195	0.075067	0	-554525	117
SC-17-X-116-A1	SC-17-X-116-H9		Third Degree	0.532119	2.69797	0.945403	0.255783	0.00392629	N/A	0.619048	642020	173702	0.0545971	0.916959	0.973846		519790	0.895625	0.085392	0.018983	0	0	0	0	0	0	0.061679	0	0	0.03084	0	0	0.018983	0	0.018983	0.061679	0	-574606	85
SC-17-X-116-A1	SC-2015-PB-X153-A7		Third Degree	0.56855	3.5239	0.946613	0.256111	0.00309894	N/A	0.904762	439478	118903	0.0533872	0.924163	0.969063		355559	0.92546	0.059643	0.014897	0	0	0	0	0	0	0.044718	0	0	0.022359	0	0	0.014897	0	0.014897	0.044718	0	-379009	25
SC-17-X-116-A1	SC-2015-PB-X153-B2		Third Degree	0.345355	3.55783	0.948977	0.25675	0.00324921	N/A	0.809524	412307	111552	0.0510225	0.925439	0.972516		333609	0.88291	0.101121	0.015969	0	0	0	0	0	0	0.06653	0	0	0.033265	0	0	0.015969	0	0.015969	0.06653	0	-356535	81
SC-17-X-116-A1	SC-2015-PB-X153-C2		Third Degree	0.0340691	3.14743	0.952623	0.257737	0.00398625	N/A	0.857143	389246	105312	0.047377	0.923745	0.981501		314495	0.921829	0.044327	0.033844	0	0	0	0	0	0	0.056007	0	0	0.028004	0	0	0.033844	0	0.033844	0.056007	0	-335649	106
SC-17-X-116-A1	SC-2015-PB-X153-C6		Third Degree	0.0981989	2.50169	0.951355	0.257394	0.00487801	N/A	0.761905	477883	129294	0.0486455	0.916016	0.986693		386635	0.894328	0.102509	0.003163	0	0	0	0	0	0	0.054418	0	0	0.027209	0	0	0.003163	0	0.003163	0.054418	0	-417394	65
SC-17-X-116-A1	SC-2015-PB-X153-D1		Third Degree	0.0858097	3.33069	0.951948	0.257554	0.00371206	N/A	0.857143	588560	159238	0.0480523	0.925056	0.978839		476072	0.940837	0.049403	0.00976	0	0	0	0	0	0	0.034462	0	0	0.017231	0	0	0.00976	0	0.00976	0.034462	0	-522096	78
SC-17-X-116-A1	SC-2015-PB-X153-D4		Third Degree	0.0204925	3.754	0.952871	0.257804	0.00335999	N/A	0.714286	383792	103837	0.0471295	0.928529	0.977212		309780	0.937093	0.036862	0.026045	0	0	0	0	0	0	0.044476	0	0	0.022238	0	0	0.026045	0	0.026045	0.044476	0	-328621	157
SC-17-X-116-A1	SC-2015-PB-X153-E10		Third Degree	0.64778	2.92974	0.944637	0.255576	0.00354498	N/A	0.761905	538450	145680	0.0553626	0.918956	0.970319		435214	0.888868	0.099861	0.011271	0	0	0	0	0	0	0.061202	0	0	0.030601	0	0	0.011271	0	0.011271	0.061202	0	-474053	73
SC-17-X-116-A1	SC-2015-PB-X153-E4		Third Degree	0.543712	2.19792	0.943829	0.255357	0.00462581	N/A	0.809524	427722	115722	0.0561711	0.910318	0.97734		345777	0.898807	0.076214	0.024979	0	0	0	0	0	0	0.063086	0	0	0.031543	0	0	0.024979	0	0.024979	0.063086	0	-370245	81
SC-17-X-116-A1	SC-2015-PB-X153-E5		Third Degree	0.0189363	3.46132	0.95287	0.257804	0.00364405	N/A	0.761905	528445	142973	0.0471301	0.926471	0.979269		427379	0.920441	0.065631	0.013927	0	0	0	0	0	0	0.046743	0	0	0.023371	0	0	0.013927	0	0.013927	0.046743	0	-465308	26
SC-17-X-116-A1	SC-2015-PB-X153-F12		Third Degree	1.38403	1.47765	0.930454	0.251739	0.00443175	N/A	0.714286	339300	91799.2	0.0695458	0.898349	0.962559		274268	0.846483	0.128307	0.02521	0	0	0	0	0	0	0.089363	0	0	0.044682	0	0	0.02521	0	0.02521	0.089363	0	-289011	38
SC-17-X-116-A1	SC-2015-PB-X153-G10		Third Degree	0.394268	2.75618	0.947259	0.256285	0.00402555	N/A	0.809524	485131	131255	0.0527413	0.918096	0.976421		392004	0.893007	0.08458	0.022413	0	0	0	0	0	0	0.064703	0	0	0.032352	0	0	0.022413	0	0.022413	0.064703	0	-423888	45
SC-17-X-116-A1	SC-2015-PB-X153-H1		Third Degree	1.30022	1.68073	0.932679	0.252341	0.00425442	N/A	0.809524	481234	130200	0.0673208	0.901859	0.9635		388765	0.876246	0.08956	0.034195	0	0	0	0	0	0	0.078975	0	0	0.039487	0	0	0.034195	0	0.034195	0.078975	0	-418163	74
SC-17-X-116-A1	SC-2015-PB-X153-H12		Third Degree	1.83563	0.570358	0.917362	0.248197	0.00527113	N/A	0.761905	448076	121229	0.0826379	0.879176	0.955548		362186	0.845694	0.091333	0.062973	0	0	0	0	0	0	0.10864	0	0	0.05432	0	0	0.062973	0	0.062973	0.10864	0	-386067	181
SC-17-X-116-A1	SC-2015-PB-X153-H5		Third Degree	0.572398	2.60155	0.944671	0.255585	0.00399574	N/A	0.714286	464111	125567	0.0553286	0.915725	0.973618		374898	0.870188	0.114017	0.015795	0	0	0	0	0	0	0.072803	0	0	0.036402	0	0	0.015795	0	0.015795	0.072803	0	-404722	25
SC-17-X-116-A10	SC-17-X-116-B8		Third Degree	0.116047	2.87715	0.951308	0.257381	0.00423702	N/A	0.714286	187749	50796.4	0.0486924	0.920613	0.982002		151495	0.9272	0.068132	0.004668	0	0	0	0	0	0	0.038734	0	0	0.019367	0	0	0.004668	0	0.004668	0.038734	0	-155713	89
SC-17-X-116-A10	SC-17-X-116-D11		Third Degree	0.175567	3.59449	0.950942	0.257282	0.00336394	N/A	0.571429	545526	147595	0.0490579	0.926572	0.975312		441353	0.880264	0.106732	0.013004	0	0	0	0	0	0	0.06637	0	0	0.033185	0	0	0.013004	0	0.013004	0.06637	0	-484718	61
SC-17-X-116-A10	SC-17-X-116-E9		Third Degree	0.145486	3.84767	0.951417	0.25741	0.003176	N/A	0.666667	485730	131417	0.0485828	0.928409	0.974425		393149	0.939742	0.053338	0.00692	0	0	0	0	0	0	0.033589	0	0	0.016795	0	0	0.00692	0	0.00692	0.033589	0	-421994	29
SC-17-X-116-A11	SC-17-X-116-A12		Third Degree	0.527029	2.43001	0.944771	0.255612	0.00428884	N/A	0.857143	139027	37614.4	0.0552295	0.913701	0.97584		112190	0.927977	0.039095	0.032928	0	0	0	0	0	0	0.052475	0	0	0.026238	0	0	0.032928	0	0.032928	0.052475	0	-114620	26
SC-17-X-116-A11	SC-17-X-116-B1		Third Degree	1.06366	2.93904	0.940669	0.254502	0.00316843	N/A	0.666667	399674	108134	0.0593314	0.917715	0.963622		322804	0.890493	0.090431	0.019076	0	0	0	0	0	0	0.064292	0	0	0.032146	0	0	0.019076	0	0.019076	0.064292	0	-347015	133
SC-17-X-116-A11	SC-17-X-116-B11		Third Degree	0.291706	2.50146	0.94823	0.256548	0.00454046	N/A	0.666667	213574	57783.5	0.0517704	0.915337	0.981122		172179	0.871596	0.122792	0.005612	0	0	0	0	0	0	0.067008	0	0	0.033504	0	0	0.005612	0	0.005612	0.067008	0	-179384	49
SC-17-X-116-A11	SC-17-X-116-B8		Third Degree	0.723667	2.11228	0.941164	0.254636	0.00447196	N/A	0.571429	147422	39885.7	0.0588364	0.908767	0.97356		118972	0.898542	0.099059	0.002399	0	0	0	0	0	0	0.051928	0	0	0.025964	0	0	0.002399	0	0.002399	0.051928	0	-121098	85
SC-17-X-116-A11	SC-17-X-116-D1		Third Degree	0.518826	2.35606	0.944666	0.255584	0.0044114	N/A	0.666667	282334	76386.8	0.0553345	0.912708	0.976623		228105	0.932123	0.038883	0.028995	0	0	0	0	0	0	0.048436	0	0	0.024218	0	0	0.028995	0	0.028995	0.048436	0	-238066	21
SC-17-X-116-A11	SC-17-X-116-D2		Third Degree	0.717891	1.72029	0.939323	0.254138	0.00520153	N/A	0.714286	275346	74496.2	0.0606768	0.901641	0.977005		221985	0.930462	0.022391	0.047147	0	0	0	0	0	0	0.058342	0	0	0.029171	0	0	0.047147	0	0.047147	0.058342	0	-231719	73
SC-17-X-116-A11	SC-17-X-116-D3		Third Degree	0.350674	2.85846	0.948003	0.256487	0.00395193	N/A	0.666667	489577	132457	0.0519972	0.919374	0.976632		395672	0.910389	0.059999	0.029613	0	0	0	0	0	0	0.059612	0	0	0.029806	0	0	0.029613	0	0.029613	0.059612	0	-439831	69
SC-17-X-116-A11	SC-17-X-116-D7		Third Degree	1.25206	1.46017	0.931486	0.252018	0.00467595	N/A	0.52381	341178	92307.4	0.0685141	0.897612	0.96536		275129	0.867242	0.092067	0.04069	0	0	0	0	0	0	0.086724	0	0	0.043362	0	0	0.04069	0	0.04069	0.086724	0	-292680	105
SC-17-X-116-A11	SC-17-X-116-E8		Third Degree	1.68135	1.7358	0.930061	0.251632	0.00371136	N/A	0.619048	441815	119535	0.0699391	0.903174	0.956947		357014	0.832509	0.166446	0.001045	0	0	0	0	0	0	0.084268	0	0	0.042134	0	0	0.001045	0	0.001045	0.084268	0	-389150	69
SC-17-X-116-A11	SC-17-X-116-F1		Third Degree	0.626342	3.27908	0.945607	0.255839	0.00324735	N/A	0.761905	359332	97219	0.0543927	0.922082	0.969132		290150	0.891998	0.097246	0.010756	0	0	0	0	0	0	0.059379	0	0	0.02969	0	0	0.010756	0	0.010756	0.059379	0	-309982	117
SC-17-X-116-A11	SC-17-X-116-F11		Third Degree	0.0608881	3.34399	0.952287	0.257646	0.00372473	N/A	0.666667	385867	104398	0.0477132	0.925303	0.97927		311749	0.913498	0.0538	0.032703	0	0	0	0	0	0	0.059602	0	0	0.029801	0	0	0.032703	0	0.032703	0.059602	0	-335951	113
SC-17-X-116-A11	SC-17-X-116-G11		Third Degree	0.351527	3.06062	0.948296	0.256566	0.0037168	N/A	0.666667	478411	129436	0.0517042	0.92137	0.975222		386633	0.907966	0.089742	0.002292	0	0	0	0	0	0	0.047163	0	0	0.023581	0	0	0.002292	0	0.002292	0.047163	0	-426893	73
SC-17-X-116-A11	SC-17-X-116-G12		Third Degree	0.339531	2.63908	0.947782	0.256427	0.00425778	N/A	0.809524	466437	126197	0.0522183	0.916937	0.978627		376985	0.891337	0.105324	0.003339	0	0	0	0	0	0	0.056001	0	0	0.028001	0	0	0.003339	0	0.003339	0.056001	0	-415056	113
SC-17-X-116-A11	SC-17-X-116-G3		Third Degree	0.305828	2.83933	0.948567	0.256639	0.00403232	N/A	0.619048	410958	111187	0.051433	0.919355	0.977779		331784	0.892904	0.100773	0.006322	0	0	0	0	0	0	0.056709	0	0	0.028355	0	0	0.006322	0	0.006322	0.056709	0	-359249	125
SC-17-X-116-A11	SC-17-X-116-H1		Third Degree	0.554596	2.79179	0.945356	0.255771	0.00378983	N/A	0.761905	373436	101035	0.0546436	0.917901	0.972811		301537	0.864366	0.131624	0.00401	0	0	0	0	0	0	0.069822	0	0	0.034911	0	0	0.00401	0	0.00401	0.069822	0	-324617	29
SC-17-X-116-A11	SC-17-X-116-H2		Third Degree	0.762957	2.44002	0.941959	0.254852	0.00395952	N/A	0.761905	427280	115603	0.0580407	0.913275	0.970644		345065	0.878704	0.118143	0.003153	0	0	0	0	0	0	0.062224	0	0	0.031112	0	0	0.003153	0	0.003153	0.062224	0	-374604	57
SC-17-X-116-A11	SC-17-X-116-H8		Third Degree	2.24312	0.985514	0.920558	0.249061	0.00392806	N/A	0.571429	426461	115381	0.0794418	0.892102	0.949015		344286	0.801008	0.19627	0.002721	0	0	0	0	0	0	0.100857	0	0	0.050428	0	0	0.002721	0	0.002721	0.100857	0	-372533	109
SC-17-X-116-A11	SC-2015-PB-X153-D1		Third Degree	1.20326	1.20813	0.929735	0.251544	0.00525931	N/A	0.666667	401977	108757	0.0702652	0.891634	0.967835		324857	0.839144	0.135268	0.025588	0	0	0	0	0	0	0.093222	0	0	0.046611	0	0	0.025588	0	0.025588	0.093222	0	-352531	25
SC-17-X-116-A11	SC-2015-PB-X153-D9		Third Degree	0.626992	2.37392	0.943331	0.255223	0.00422613	N/A	0.666667	277389	75048.9	0.0566688	0.912716	0.973947		223374	0.851838	0.130484	0.017678	0	0	0	0	0	0	0.08292	0	0	0.04146	0	0	0.017678	0	0.017678	0.08292	0	-236147	37
SC-17-X-116-A11	SC-2015-PB-X153-E4		Third Degree	0.645667	2.0649	0.941959	0.254852	0.00467882	N/A	0.619048	293563	79424.9	0.0580408	0.908064	0.975854		236703	0.862665	0.134247	0.003088	0	0	0	0	0	0	0.070211	0	0	0.035106	0	0	0.003088	0	0.003088	0.070211	0	-249858	141
SC-17-X-116-A11	SC-2015-PB-X153-G5		Third Degree	0.224422	2.76076	0.949601	0.256919	0.0042484	N/A	0.714286	294871	79778.8	0.050399	0.918824	0.980378		238083	0.934051	0.030353	0.035596	0	0	0	0	0	0	0.050772	0	0	0.025386	0	0	0.035596	0	0.035596	0.050772	0	-251102	21
SC-17-X-116-A12	SC-17-X-116-A4		Third Degree	0.0480311	3.5386	0.952497	0.257703	0.00353598	N/A	0.714286	321250	86915.7	0.0475027	0.926881	0.978113		259359	0.883836	0.113922	0.002242	0	0	0	0	0	0	0.059203	0	0	0.029601	0	0	0.002242	0	0.002242	0.059203	0	-283467	149
SC-17-X-116-A12	SC-17-X-116-B1		Third Degree	0.763013	2.18276	0.940983	0.254588	0.00430524	N/A	0.666667	278195	75267	0.0590165	0.909795	0.972172		224576	0.887103	0.095643	0.017254	0	0	0	0	0	0	0.065076	0	0	0.032538	0	0	0.017254	0	0.017254	0.065076	0	-239663	25
SC-17-X-116-A12	SC-17-X-116-B11		Third Degree	0.685665	1.95736	0.940964	0.254582	0.00479839	N/A	0.571429	150301	40664.7	0.0590355	0.906203	0.975726		121320	0.90847	0.043987	0.047543	0	0	0	0	0	0	0.069536	0	0	0.034768	0	0	0.047543	0	0.047543	0.069536	0	-124990	193
SC-17-X-116-A12	SC-17-X-116-B12		Third Degree	0.0522687	2.63935	0.952215	0.257626	0.00471176	N/A	0.761905	304375	82350.1	0.0477853	0.918081	0.986348		245853	0.923117	0.062562	0.014321	0	0	0	0	0	0	0.045602	0	0	0.022801	0	0	0.014321	0	0.014321	0.045602	0	-266332	93
SC-17-X-116-A12	SC-17-X-116-B4		Third Degree	0.754105	1.96984	0.940148	0.254362	0.00465585	N/A	0.761905	234721	63504.9	0.059852	0.906419	0.973877		189263	0.929354	0.033947	0.036699	0	0	0	0	0	0	0.053672	0	0	0.026836	0	0	0.036699	0	0.036699	0.053672	0	-198317	185
SC-17-X-116-A12	SC-17-X-116-B8		Third Degree	2.05332	0.389499	0.913724	0.247212	0.00519164	N/A	0.428571	104841	28365.2	0.0862759	0.876114	0.951334		84588	0.803348	0.194511	0.002141	0	0	0	0	0	0	0.099397	0	0	0.049698	0	0	0.002141	0	0.002141	0.099397	0	-84883.8	125
SC-17-X-116-A12	SC-17-X-116-C1		Third Degree	0.435069	2.68615	0.946591	0.256105	0.00406324	N/A	0.666667	226626	61314.8	0.0534089	0.917155	0.976027		182858	0.934827	0.052858	0.012315	0	0	0	0	0	0	0.038744	0	0	0.019372	0	0	0.012315	0	0.012315	0.038744	0	-190830	61
SC-17-X-116-A12	SC-17-X-116-C10		Third Degree	0.0847888	2.85355	0.951772	0.257507	0.00431614	N/A	0.619048	227633	61587.2	0.0482276	0.920505	0.98304		183598	0.908446	0.079369	0.012185	0	0	0	0	0	0	0.051869	0	0	0.025935	0	0	0.012185	0	0.012185	0.051869	0	-192362	25
SC-17-X-116-A12	SC-17-X-116-C4		Third Degree	0.103272	3.81729	0.95189	0.257538	0.0032348	N/A	0.714286	239902	64906.6	0.0481097	0.928456	0.975324		193768	0.945608	0.044551	0.009841	0	0	0	0	0	0	0.032116	0	0	0.016058	0	0	0.009841	0	0.009841	0.032116	0	-202672	26
SC-17-X-116-A12	SC-17-X-116-D1		Third Degree	1.65152	1.57147	0.929105	0.251374	0.00393493	N/A	0.714286	196154	53070.4	0.0708947	0.900599	0.957611		158439	0.910418	0.019911	0.069672	0	0	0	0	0	0	0.079627	0	0	0.039814	0	0	0.069672	0	0.069672	0.079627	0	-163549	237
SC-17-X-116-A12	SC-17-X-116-D11		Third Degree	0.960918	2.04105	0.93812	0.253813	0.00422465	N/A	0.666667	297861	80587.7	0.0618795	0.907516	0.968725		240478	0.855156	0.139099	0.005745	0	0	0	0	0	0	0.075294	0	0	0.037647	0	0	0.005745	0	0.005745	0.075294	0	-258731	85
SC-17-X-116-A12	SC-17-X-116-D2		Third Degree	1.21375	2.32213	0.937034	0.253519	0.00358674	N/A	0.666667	193157	52259.6	0.0629656	0.911051	0.963018		155631	0.881413	0.117357	0.00123	0	0	0	0	0	0	0.059908	0	0	0.029954	0	0	0.00123	0	0.00123	0.059908	0	-160380	97
SC-17-X-116-A12	SC-17-X-116-D5		Third Degree	0.692359	2.06281	0.941346	0.254686	0.00460307	N/A	0.761905	307379	83162.9	0.0586544	0.907999	0.974692		248181	0.901861	0.088046	0.010094	0	0	0	0	0	0	0.054117	0	0	0.027058	0	0	0.010094	0	0.010094	0.054117	0	-266973	113
SC-17-X-116-A12	SC-17-X-116-D7		Third Degree	1.34406	1.22925	0.928642	0.251249	0.00492838	N/A	0.619048	238680	64576	0.0713581	0.892939	0.964345		192638	0.809499	0.174656	0.015845	0	0	0	0	0	0	0.103173	0	0	0.051587	0	0	0.015845	0	0.015845	0.103173	0	-203553	113
SC-17-X-116-A12	SC-17-X-116-E10		Third Degree	0.13652	3.38057	0.951305	0.25738	0.0036059	N/A	0.809524	292299	79082.9	0.0486945	0.925183	0.977428		236151	0.910703	0.074359	0.014938	0	0	0	0	0	0	0.052118	0	0	0.026059	0	0	0.014938	0	0.014938	0.052118	0	-254039	25
SC-17-X-116-A12	SC-17-X-116-E8		Third Degree	1.32572	2.24247	0.935709	0.253161	0.00355425	N/A	0.714286	307931	83312.2	0.0642909	0.909961	0.961457		248686	0.918574	0.024727	0.056699	0	0	0	0	0	0	0.069062	0	0	0.034531	0	0	0.056699	0	0.056699	0.069062	0	-267953	25
SC-17-X-116-A12	SC-17-X-116-E9		Third Degree	2.4529	0.528711	0.914562	0.247439	0.00425349	N/A	0.666667	265637	71869.4	0.0854379	0.883748	0.945376		214634	0.861017	0.08935	0.049632	0	0	0	0	0	0	0.094307	0	0	0.047154	0	0	0.049632	0	0.049632	0.094307	0	-225333	205
SC-17-X-116-A12	SC-17-X-116-F10		Third Degree	0.520562	2.84042	0.945865	0.255908	0.00377338	N/A	0.761905	237167	64166.7	0.0541352	0.918529	0.973201		191514	0.923331	0.05411	0.022559	0	0	0	0	0	0	0.049614	0	0	0.024807	0	0	0.022559	0	0.022559	0.049614	0	-200352	57
SC-17-X-116-A12	SC-17-X-116-F12		Third Degree	1.12397	1.92416	0.93584	0.253196	0.00416067	N/A	0.714286	308500	83466.2	0.0641597	0.905699	0.965982		249036	0.843561	0.155617	0.000823	0	0	0	0	0	0	0.078631	0	0	0.039316	0	0	0.000823	0	0.000823	0.078631	0	-269994	41
SC-17-X-116-A12	SC-17-X-116-F3		Third Degree	0.619002	2.24284	0.942986	0.255129	0.0044315	N/A	0.666667	282535	76441.2	0.0570138	0.910883	0.97509		228254	0.89803	0.063147	0.038823	0	0	0	0	0	0	0.070397	0	0	0.035198	0	0	0.038823	0	0.038823	0.070397	0	-244287	57
SC-17-X-116-A12	SC-17-X-116-F6		Third Degree	0.0381323	3.17305	0.952568	0.257722	0.0039494	N/A	0.809524	206230	55796.5	0.0474316	0.923957	0.981179		166416	0.95422	0.021322	0.024458	0	0	0	0	0	0	0.035119	0	0	0.017559	0	0	0.024458	0	0.024458	0.035119	0	-172391	21
SC-17-X-116-A12	SC-17-X-116-G12		Third Degree	0.271777	3.10187	0.949349	0.256851	0.00375922	N/A	0.809524	325578	88086.7	0.0506512	0.922116	0.976582		262968	0.932871	0.055139	0.01199	0	0	0	0	0	0	0.039559	0	0	0.01978	0	0	0.01199	0	0.01199	0.039559	0	-287031	26
SC-17-X-116-A12	SC-17-X-116-G6		Third Degree	0.504527	2.64474	0.945615	0.255841	0.00402705	N/A	0.666667	292725	79198.2	0.0543846	0.916442	0.974789		236450	0.889661	0.107251	0.003087	0	0	0	0	0	0	0.056713	0	0	0.028356	0	0	0.003087	0	0.003087	0.056713	0	-253624	65
SC-17-X-116-A12	SC-17-X-116-G8		Third Degree	0.00924438	2.76596	0.952969	0.25783	0.00456985	N/A	0.857143	281534	76170.4	0.0470311	0.919863	0.986075		227314	0.924465	0.05402	0.021515	0	0	0	0	0	0	0.048525	0	0	0.024263	0	0	0.021515	0	0.021515	0.048525	0	-243393	53
SC-17-X-116-A12	SC-17-X-116-G9		Third Degree	0.416419	2.60959	0.946674	0.256127	0.00419109	N/A	0.714286	216408	58550.2	0.0533256	0.916313	0.977036		174729	0.925119	0.016459	0.058421	0	0	0	0	0	0	0.066651	0	0	0.033326	0	0	0.058421	0	0.058421	0.066651	0	-182693	181
SC-17-X-116-A12	SC-17-X-116-H1		Third Degree	0.589865	1.97137	0.942329	0.254952	0.00495161	N/A	0.714286	260967	70605.9	0.0576705	0.906458	0.978201		210562	0.864812	0.122509	0.012679	0	0	0	0	0	0	0.073933	0	0	0.036967	0	0	0.012679	0	0.012679	0.073933	0	-224245	37
SC-17-X-116-A12	SC-17-X-116-H10		Third Degree	0.693425	2.33783	0.942402	0.254971	0.00418383	N/A	0.714286	317165	85810.5	0.0575981	0.912093	0.972711		256137	0.901956	0.095008	0.003036	0	0	0	0	0	0	0.05054	0	0	0.02527	0	0	0.003036	0	0.003036	0.05054	0	-277232	114
SC-17-X-116-A12	SC-17-X-116-H12		Third Degree	1.13843	1.88227	0.935459	0.253093	0.00419845	N/A	0.666667	353226	95567	0.0645411	0.905044	0.965874		285173	0.872538	0.126317	0.001146	0	0	0	0	0	0	0.064304	0	0	0.032152	0	0	0.001146	0	0.001146	0.064304	0	-315553	66
SC-17-X-116-A12	SC-17-X-116-H5		Third Degree	0.70858	2.73505	0.94348	0.255263	0.00368282	N/A	0.619048	279594	75645.5	0.0565203	0.9168	0.970159		225549	0.916065	0.083151	0.000784	0	0	0	0	0	0	0.04236	0	0	0.02118	0	0	0.000784	0	0.000784	0.04236	0	-239188	93
SC-17-X-116-A12	SC-17-X-116-H7		Third Degree	1.29879	1.6411	0.932416	0.25227	0.00431385	N/A	0.714286	228438	61805	0.0675836	0.901165	0.963668		184194	0.829038	0.162803	0.008159	0	0	0	0	0	0	0.089561	0	0	0.04478	0	0	0.008159	0	0.008159	0.089561	0	-193284	133
SC-17-X-116-A12	SC-17-X-116-H8		Third Degree	1.94571	0.806834	0.91999	0.248908	0.00460747	N/A	0.666667	297785	80567.2	0.0800098	0.886612	0.953368		240429	0.879589	0.051941	0.06847	0	0	0	0	0	0	0.094441	0	0	0.04722	0	0	0.06847	0	0.06847	0.094441	0	-257528	241
SC-17-X-116-A12	SC-17-X-116-H9		Third Degree	0.779823	2.47545	0.941896	0.254834	0.00389591	N/A	0.809524	304896	82491.1	0.0581042	0.913672	0.970119		246439	0.883257	0.111703	0.00504	0	0	0	0	0	0	0.060892	0	0	0.030446	0	0	0.00504	0	0.00504	0.060892	0	-265805	65
SC-17-X-116-A12	SC-2015-PB-X153-B7		Third Degree	2.24796	0.3995	0.913323	0.247104	0.00479035	N/A	0.761905	212020	57363	0.0866766	0.87862	0.948026		170973	0.88881	0.000788	0.110403	0	0	0	0	0	0	0.110796	0	0	0.055398	0	0	0.110403	0	0.110403	0.110796	0	-178134	29
SC-17-X-116-A12	SC-2015-PB-X153-D1		Third Degree	0.798635	2.23149	0.94077	0.25453	0.00418539	N/A	0.714286	279307	75567.9	0.0592296	0.91045	0.971091		225355	0.882607	0.101959	0.015435	0	0	0	0	0	0	0.066414	0	0	0.033207	0	0	0.015435	0	0.015435	0.066414	0	-241478	33
SC-17-X-116-A12	SC-2015-PB-X153-D12		Third Degree	0.225493	3.08104	0.949928	0.257008	0.00383552	N/A	0.761905	243911	65991.3	0.0500717	0.922142	0.977714		196919	0.903146	0.093763	0.003091	0	0	0	0	0	0	0.049973	0	0	0.024986	0	0	0.003091	0	0.003091	0.049973	0	-207751	57
SC-17-X-116-A12	SC-2015-PB-X153-D4		Third Degree	0.0975758	2.60371	0.951432	0.257414	0.00469489	N/A	0.761905	182414	49353	0.0485682	0.91742	0.985443		146903	0.951725	0.040064	0.008211	0	0	0	0	0	0	0.028243	0	0	0.014122	0	0	0.008211	0	0.008211	0.028243	0	-152109	29
SC-17-X-116-A12	SC-2015-PB-X153-E12		Third Degree	0.130459	3.74781	0.951548	0.257446	0.00327009	N/A	0.761905	195509	52895.9	0.0484518	0.927858	0.975238		157710	0.919673	0.078108	0.00222	0	0	0	0	0	0	0.041273	0	0	0.020637	0	0	0.00222	0	0.00222	0.041273	0	-163959	85
SC-17-X-116-A12	SC-2015-PB-X153-E2		Third Degree	0.997091	1.93547	0.937187	0.253561	0.00432464	N/A	0.714286	185648	50228	0.0628128	0.905858	0.968516		149719	0.880244	0.086968	0.032788	0	0	0	0	0	0	0.076272	0	0	0.038136	0	0	0.032788	0	0.032788	0.076272	0	-155742	149
SC-17-X-116-A12	SC-2015-PB-X153-F6		Third Degree	0.752744	2.06606	0.940607	0.254486	0.00449916	N/A	0.714286	212279	57433.1	0.0593927	0.908014	0.973201		171323	0.912051	0.031797	0.056153	0	0	0	0	0	0	0.072051	0	0	0.036025	0	0	0.056153	0	0.056153	0.072051	0	-179270	213
SC-17-X-116-A12	SC-2015-PB-X153-H2		Third Degree	0.218731	3.11665	0.950051	0.257041	0.00380235	N/A	0.666667	264456	71549.8	0.049949	0.922505	0.977597		213396	0.925091	0.067258	0.007651	0	0	0	0	0	0	0.04128	0	0	0.02064	0	0	0.007651	0	0.007651	0.04128	0	-227286	21
SC-17-X-116-A12	SC-2015-PB-X153-H3		Third Degree	1.35183	1.65044	0.932019	0.252162	0.00422423	N/A	0.666667	258195	69855.9	0.0679814	0.901417	0.96262		208240	0.868448	0.103585	0.027967	0	0	0	0	0	0	0.07976	0	0	0.03988	0	0	0.027967	0	0.027967	0.07976	0	-221257	25
SC-17-X-116-A12	SC-2015-PB-X153-H8		Third Degree	0.5578	2.71482	0.945135	0.255711	0.00387526	N/A	0.619048	201149	54421.8	0.0548646	0.917062	0.973209		162251	0.92418	0.051845	0.023975	0	0	0	0	0	0	0.049898	0	0	0.024949	0	0	0.023975	0	0.023975	0.049898	0	-168950	25
SC-17-X-116-A2	SC-17-X-116-A5		Third Degree	1.60951	1.49514	0.928824	0.251298	0.00408493	N/A	0.619048	359251	97197.1	0.0711759	0.899231	0.958417		290261	0.848358	0.140725	0.010917	0	0	0	0	0	0	0.081279	0	0	0.04064	0	0	0.010917	0	0.010917	0.081279	0	-309420	101
SC-17-X-116-A2	SC-17-X-116-A8		Third Degree	1.28647	2.47681	0.937101	0.253537	0.00337	N/A	0.619048	894362	241974	0.0628991	0.912687	0.961514		723977	0.878358	0.10977	0.011873	0	0	0	0	0	0	0.066758	0	0	0.033379	0	0	0.011873	0	0.011873	0.066758	0	-814630	65
SC-17-X-116-A2	SC-17-X-116-B1		Third Degree	0.808157	2.43724	0.941452	0.254714	0.00390777	N/A	0.666667	819498	221719	0.0585476	0.913143	0.969762		662910	0.921179	0.046278	0.032543	0	0	0	0	0	0	0.055682	0	0	0.027841	0	0	0.032543	0	0.032543	0.055682	0	-740751	93
SC-17-X-116-A2	SC-17-X-116-B12		Third Degree	0.905078	2.22755	0.939582	0.254208	0.00404844	N/A	0.666667	889172	240570	0.0604181	0.910254	0.96891		719824	0.862124	0.136103	0.001773	0	0	0	0	0	0	0.069825	0	0	0.034912	0	0	0.001773	0	0.001773	0.069825	0	-815414	93
SC-17-X-116-A2	SC-17-X-116-B4		Third Degree	0.311014	3.58324	0.949381	0.25686	0.00325666	N/A	0.904762	690264	186754	0.0506187	0.925789	0.972974		558123	0.932801	0.060693	0.006506	0	0	0	0	0	0	0.036853	0	0	0.018426	0	0	0.006506	0	0.006506	0.036853	0	-613469	81
SC-17-X-116-A2	SC-17-X-116-B5		Third Degree	0.29014	3.02114	0.949018	0.256761	0.00383001	N/A	0.52381	657194	177807	0.0509823	0.921272	0.976764		532000	0.916186	0.070963	0.01285	0	0	0	0	0	0	0.048332	0	0	0.024166	0	0	0.01285	0	0.01285	0.048332	0	-584264	38
SC-17-X-116-A2	SC-17-X-116-B6		Third Degree	1.74394	0.927795	0.922528	0.249594	0.00474683	N/A	0.571429	718670	194440	0.077472	0.88814	0.956916		581734	0.810368	0.186166	0.003466	0	0	0	0	0	0	0.096549	0	0	0.048274	0	0	0.003466	0	0.003466	0.096549	0	-642688	85
SC-17-X-116-A2	SC-17-X-116-B8		Third Degree	1.6671	0.910704	0.92281	0.249671	0.00491979	N/A	0.571429	297668	80535.5	0.0771897	0.88717	0.958451		240675	0.825777	0.170319	0.003904	0	0	0	0	0	0	0.089063	0	0	0.044532	0	0	0.003904	0	0.003904	0.089063	0	-254275	77
SC-17-X-116-A2	SC-17-X-116-B9		Third Degree	0.0480114	2.95669	0.952376	0.25767	0.0042208	N/A	0.714286	561284	151858	0.047624	0.921799	0.982953		454089	0.96103	0.006488	0.032482	0	0	0	0	0	0	0.035726	0	0	0.017863	0	0	0.032482	0	0.032482	0.035726	0	-493865	53
SC-17-X-116-A2	SC-17-X-116-C1		Third Degree	2.47623	0.562928	0.914932	0.247539	0.00417296	N/A	0.428571	665583	180077	0.0850676	0.884702	0.945163		538527	0.801386	0.169546	0.029067	0	0	0	0	0	0	0.113841	0	0	0.05692	0	0	0.029067	0	0.029067	0.113841	0	-590044	141
SC-17-X-116-A2	SC-17-X-116-C4		Third Degree	0.713111	3.46065	0.945116	0.255706	0.00303857	N/A	0.619048	698553	188997	0.0548839	0.923104	0.967129		565422	0.912911	0.082254	0.004835	0	0	0	0	0	0	0.045962	0	0	0.022981	0	0	0.004835	0	0.004835	0.045962	0	-621079	89
SC-17-X-116-A2	SC-17-X-116-C7		Third Degree	0.319113	3.49194	0.9492	0.256811	0.00332776	N/A	0.761905	849334	229791	0.0508	0.925092	0.973308		687372	0.928104	0.05255	0.019346	0	0	0	0	0	0	0.045621	0	0	0.02281	0	0	0.019346	0	0.019346	0.045621	0	-772404	73
SC-17-X-116-A2	SC-17-X-116-C8		Third Degree	1.93645	1.50316	0.926735	0.250733	0.00368711	N/A	0.714286	718299	194339	0.0732649	0.900024	0.953446		580856	0.817242	0.18243	0.000328	0	0	0	0	0	0	0.091543	0	0	0.045772	0	0	0.000328	0	0.000328	0.091543	0	-640014	81
SC-17-X-116-A2	SC-17-X-116-D1		Third Degree	1.8531	1.01284	0.922816	0.249672	0.00442516	N/A	0.761905	575218	155628	0.0771841	0.890758	0.954873		465236	0.879963	0.071763	0.048274	0	0	0	0	0	0	0.084156	0	0	0.042078	0	0	0.048274	0	0.048274	0.084156	0	-503507	54
SC-17-X-116-A2	SC-17-X-116-D12		Third Degree	0.182729	3.23578	0.950619	0.257195	0.00370988	N/A	0.761905	517919	140125	0.0493806	0.923744	0.977495		417952	0.940687	0.017543	0.04177	0	0	0	0	0	0	0.050541	0	0	0.025271	0	0	0.04177	0	0.04177	0.050541	0	-453931	114
SC-17-X-116-A2	SC-17-X-116-D2		Third Degree	1.20317	1.44362	0.931817	0.252108	0.00479156	N/A	0.666667	558480	151099	0.0681833	0.897105	0.966529		451046	0.890586	0.074888	0.034526	0	0	0	0	0	0	0.07197	0	0	0.035985	0	0	0.034526	0	0.034526	0.07197	0	-488384	189
SC-17-X-116-A2	SC-17-X-116-D7		Third Degree	0.194778	2.61882	0.94988	0.256995	0.00450749	N/A	0.714286	692427	187339	0.05012	0.917226	0.982534		560077	0.903487	0.095087	0.001426	0	0	0	0	0	0	0.048969	0	0	0.024485	0	0	0.001426	0	0.001426	0.048969	0	-619562	50
SC-17-X-116-A2	SC-17-X-116-E4		Third Degree	0.516285	3.459	0.947037	0.256225	0.00319027	N/A	0.714286	949125	256790	0.0529628	0.923926	0.970149		768286	0.890284	0.09235	0.017366	0	0	0	0	0	0	0.063541	0	0	0.031771	0	0	0.017366	0	0.017366	0.063541	0	-877198	97
SC-17-X-116-A2	SC-17-X-116-E8		Third Degree	1.71121	1.98807	0.931442	0.252006	0.0034283	N/A	0.666667	900792	243714	0.0685584	0.906606	0.956277		728973	0.86268	0.135465	0.001856	0	0	0	0	0	0	0.069588	0	0	0.034794	0	0	0.001856	0	0.001856	0.069588	0	-822290	89
SC-17-X-116-A2	SC-17-X-116-E9		Third Degree	0.685057	3.10698	0.944657	0.255581	0.00334444	N/A	0.666667	778206	210547	0.0553433	0.920428	0.968885		630159	0.955898	0.034396	0.009706	0	0	0	0	0	0	0.026904	0	0	0.013452	0	0	0.009706	0	0.009706	0.026904	0	-695002	33
SC-17-X-116-A2	SC-17-X-116-F12		Third Degree	0.0908255	3.22526	0.951841	0.257525	0.00382446	N/A	0.619048	903597	244473	0.0481589	0.924135	0.979547		731170	0.924468	0.047329	0.028203	0	0	0	0	0	0	0.051867	0	0	0.025934	0	0	0.028203	0	0.028203	0.051867	0	-829724	73
SC-17-X-116-A2	SC-17-X-116-F2		Third Degree	0.300343	2.9867	0.948842	0.256714	0.00385825	N/A	0.714286	937515	253649	0.0511581	0.920891	0.976793		758916	0.921706	0.077796	0.000498	0	0	0	0	0	0	0.039396	0	0	0.019698	0	0	0.000498	0	0.000498	0.039396	0	-862181	61
SC-17-X-116-A2	SC-17-X-116-F3		Third Degree	1.02304	2.18553	0.938179	0.253829	0.00395263	N/A	0.714286	828964	224280	0.0618209	0.909545	0.966813		671147	0.850926	0.147763	0.001311	0	0	0	0	0	0	0.075192	0	0	0.037596	0	0	0.001311	0	0.001311	0.075192	0	-753434	74
SC-17-X-116-A2	SC-17-X-116-F4		Third Degree	2.55465	0.498588	0.913905	0.247261	0.0041537	N/A	0.52381	984679	266410	0.0860954	0.883814	0.943996		797227	0.75583	0.234842	0.009328	0	0	0	0	0	0	0.126749	0	0	0.063375	0	0	0.009328	0	0.009328	0.126749	0	-914679	86
SC-17-X-116-A2	SC-17-X-116-F6		Third Degree	0.757052	3.03641	0.94377	0.255342	0.00334319	N/A	0.619048	601974	162867	0.0562297	0.919551	0.96799		486512	0.944955	0.026066	0.028979	0	0	0	0	0	0	0.042012	0	0	0.021006	0	0	0.028979	0	0.028979	0.042012	0	-527260	98
SC-17-X-116-A2	SC-17-X-116-F8		Third Degree	0.298628	2.94662	0.948812	0.256706	0.00390795	N/A	0.809524	707363	191380	0.0511884	0.920501	0.977122		572383	0.89936	0.081863	0.018777	0	0	0	0	0	0	0.059708	0	0	0.029854	0	0	0.018777	0	0.018777	0.059708	0	-632885	25
SC-17-X-116-A2	SC-17-X-116-F9		Third Degree	0.0701316	3.42025	0.952183	0.257618	0.00363348	N/A	0.666667	823604	222830	0.0478169	0.925861	0.978505		666219	0.898174	0.09948	0.002347	0	0	0	0	0	0	0.052087	0	0	0.026043	0	0	0.002347	0	0.002347	0.052087	0	-748136	77
SC-17-X-116-A2	SC-17-X-116-G10		Third Degree	0.16001	3.40532	0.951021	0.257303	0.0035571	N/A	0.761905	955755	258584	0.0489787	0.925252	0.97679		773351	0.921297	0.070954	0.007749	0	0	0	0	0	0	0.043226	0	0	0.021613	0	0	0.007749	0	0.007749	0.043226	0	-883035	29
SC-17-X-116-A2	SC-17-X-116-G12		Third Degree	1.19379	2.07147	0.935987	0.253236	0.003884	N/A	0.666667	954612	258275	0.0640127	0.90785	0.964124		772874	0.865913	0.128383	0.005704	0	0	0	0	0	0	0.069895	0	0	0.034948	0	0	0.005704	0	0.005704	0.069895	0	-881385	169
SC-17-X-116-A2	SC-17-X-116-G3		Third Degree	0.374084	3.15675	0.948159	0.256529	0.00359186	N/A	0.714286	841336	227628	0.0518413	0.922138	0.974179		681237	0.904334	0.094135	0.001531	0	0	0	0	0	0	0.048599	0	0	0.024299	0	0	0.001531	0	0.001531	0.048599	0	-764885	85
SC-17-X-116-A2	SC-17-X-116-G4		Third Degree	2.62691	0.348531	0.911741	0.246676	0.00426232	N/A	0.619048	907977	245658	0.0882593	0.880863	0.942619		735226	0.764265	0.231881	0.003854	0	0	0	0	0	0	0.119794	0	0	0.059897	0	0	0.003854	0	0.003854	0.119794	0	-830313	126
SC-17-X-116-A2	SC-17-X-116-G8		Third Degree	0.832831	2.2636	0.940517	0.254461	0.00409577	N/A	0.761905	823606	222831	0.0594827	0.910846	0.970189		666623	0.869052	0.124423	0.006525	0	0	0	0	0	0	0.068737	0	0	0.034368	0	0	0.006525	0	0.006525	0.068737	0	-747860	69
SC-17-X-116-A2	SC-17-X-116-G9		Third Degree	0.667663	2.83511	0.94419	0.255455	0.00362064	N/A	0.714286	632287	171068	0.0558098	0.917961	0.970419		511893	0.896109	0.075498	0.028393	0	0	0	0	0	0	0.066142	0	0	0.033071	0	0	0.028393	0	0.028393	0.066142	0	-561354	74
SC-17-X-116-A2	SC-17-X-116-H10		Third Degree	0.76942	2.55454	0.942275	0.254937	0.00381541	N/A	0.666667	931352	251982	0.0577255	0.914634	0.969915		754252	0.886214	0.108185	0.005601	0	0	0	0	0	0	0.059694	0	0	0.029847	0	0	0.005601	0	0.005601	0.059694	0	-857210	65
SC-17-X-116-A2	SC-17-X-116-H11		Third Degree	2.03274	1.02161	0.921929	0.249432	0.0041522	N/A	0.761905	899118	243261	0.0780714	0.891848	0.952009		728271	0.829265	0.141199	0.029536	0	0	0	0	0	0	0.100135	0	0	0.050068	0	0	0.029536	0	0.029536	0.100135	0	-820435	109
SC-17-X-116-A2	SC-17-X-116-H12		Third Degree	0.789121	2.63857	0.942333	0.254953	0.00369995	N/A	0.714286	1040561	281529	0.0576665	0.91553	0.969137		842535	0.892631	0.10268	0.004689	0	0	0	0	0	0	0.056029	0	0	0.028015	0	0	0.004689	0	0.004689	0.056029	0	-977365	73
SC-17-X-116-A2	SC-17-X-116-H2		Third Degree	0.841733	2.67067	0.941892	0.254833	0.00361071	N/A	0.666667	874866	236699	0.0581084	0.915734	0.968049		708388	0.896231	0.102246	0.001523	0	0	0	0	0	0	0.052646	0	0	0.026323	0	0	0.001523	0	0.001523	0.052646	0	-798113	73
SC-17-X-116-A2	SC-17-X-116-H3		Third Degree	0.134773	3.62106	0.951443	0.257417	0.00337668	N/A	0.714286	922214	249509	0.048557	0.926981	0.975905		747085	0.936404	0.047053	0.016543	0	0	0	0	0	0	0.040069	0	0	0.020035	0	0	0.016543	0	0.016543	0.040069	0	-847967	29
SC-17-X-116-A2	SC-17-X-116-H4		Third Degree	0.757135	3.20244	0.944162	0.255448	0.00320294	N/A	0.714286	854336	231145	0.0558383	0.920958	0.967365		691091	0.879469	0.104843	0.015688	0	0	0	0	0	0	0.06811	0	0	0.034055	0	0	0.015688	0	0.015688	0.06811	0	-777719	113
SC-17-X-116-A2	SC-17-X-116-H5		Third Degree	1.82757	1.5002	0.927382	0.250908	0.00381104	N/A	0.47619	815874	220739	0.0726182	0.899773	0.95499		659972	0.845033	0.146229	0.008738	0	0	0	0	0	0	0.081852	0	0	0.040926	0	0	0.008738	0	0.008738	0.081852	0	-734263	158
SC-17-X-116-A2	SC-17-X-116-H6		Third Degree	1.45852	1.9247	0.932917	0.252405	0.00374857	N/A	0.666667	874360	236562	0.067083	0.905761	0.960073		707929	0.851548	0.132927	0.015525	0	0	0	0	0	0	0.081988	0	0	0.040994	0	0	0.015525	0	0.015525	0.081988	0	-796865	97
SC-17-X-116-A2	SC-17-X-116-H8		Third Degree	0.373486	2.84723	0.947689	0.256402	0.00393771	N/A	0.619048	872595	236085	0.0523108	0.919163	0.976215		706156	0.942459	0.049716	0.007824	0	0	0	0	0	0	0.032683	0	0	0.016341	0	0	0.007824	0	0.007824	0.032683	0	-792719	58
SC-17-X-116-A2	SC-2015-PB-X153-A12		Third Degree	0.508702	3.50078	0.947178	0.256264	0.00316306	N/A	0.809524	582701	157653	0.0528222	0.924263	0.970092		471036	0.905621	0.084728	0.009651	0	0	0	0	0	0	0.052015	0	0	0.026008	0	0	0.009651	0	0.009651	0.052015	0	-515012	65
SC-17-X-116-A2	SC-2015-PB-X153-B12		Third Degree	0.463831	3.54277	0.947698	0.256404	0.00316534	N/A	0.857143	623636	168728	0.0523016	0.924768	0.970629		504312	0.902143	0.090553	0.007304	0	0	0	0	0	0	0.05258	0	0	0.02629	0	0	0.007304	0	0.007304	0.05258	0	-553364	61
SC-17-X-116-A2	SC-2015-PB-X153-E12		Third Degree	1.62274	1.97843	0.932002	0.252158	0.0035217	N/A	0.714286	576528	155982	0.0679976	0.90649	0.957515		466345	0.831494	0.160733	0.007772	0	0	0	0	0	0	0.088139	0	0	0.044069	0	0	0.007772	0	0.007772	0.088139	0	-508695	93
SC-17-X-116-A2	SC-2015-PB-X153-E4		Third Degree	1.37948	2.16693	0.934892	0.252939	0.00357608	N/A	0.714286	597483	161652	0.0651084	0.908985	0.960798		483325	0.849302	0.147364	0.003334	0	0	0	0	0	0	0.077016	0	0	0.038508	0	0	0.003334	0	0.003334	0.077016	0	-529177	97
SC-17-X-116-A2	SC-2015-PB-X153-F12		Third Degree	0.618274	2.96928	0.945047	0.255687	0.00353507	N/A	0.761905	473587	128131	0.0549534	0.919437	0.970656		382456	0.896502	0.102182	0.001316	0	0	0	0	0	0	0.052407	0	0	0.026204	0	0	0.001316	0	0.001316	0.052407	0	-413518	78
SC-17-X-116-A2	SC-2015-PB-X153-G1		Third Degree	0.375398	2.4768	0.946955	0.256203	0.00444649	N/A	0.714286	247366	66926.1	0.0530446	0.914743	0.979167		200317	0.941277	0.002432	0.056291	0	0	0	0	0	0	0.057507	0	0	0.028753	0	0	0.056291	0	0.056291	0.057507	0	-212772	65
SC-17-X-116-A2	SC-2015-PB-X153-G2		Third Degree	1.41272	1.66165	0.931585	0.252045	0.00412516	N/A	0.619048	623758	168761	0.0684148	0.901701	0.961469		504325	0.840041	0.158181	0.001778	0	0	0	0	0	0	0.080868	0	0	0.040434	0	0	0.001778	0	0.001778	0.080868	0	-552681	98
SC-17-X-116-A2	SC-2015-PB-X153-H12		Third Degree	0.761058	2.43968	0.941979	0.254857	0.00396229	N/A	0.714286	624456	168950	0.0580207	0.913275	0.970684		504870	0.919748	0.064928	0.015324	0	0	0	0	0	0	0.047788	0	0	0.023894	0	0	0.015324	0	0.015324	0.047788	0	-551711	109
SC-17-X-116-A2	SC-2015-PB-X153-H2		Third Degree	0.221277	3.89733	0.950607	0.257191	0.00307926	N/A	0.714286	774976	209673	0.0493934	0.928299	0.972914		626442	0.926292	0.066266	0.007442	0	0	0	0	0	0	0.040575	0	0	0.020288	0	0	0.007442	0	0.007442	0.040575	0	-699502	42
SC-17-X-116-A2	SC-2015-PB-X153-H3		Third Degree	0.400753	2.86079	0.947365	0.256314	0.00388842	N/A	0.666667	756224	204600	0.0526346	0.919196	0.975535		612003	0.91076	0.083926	0.005314	0	0	0	0	0	0	0.047277	0	0	0.023639	0	0	0.005314	0	0.005314	0.047277	0	-681096	29
SC-17-X-116-A2	SC-2015-PB-X153-H8		Third Degree	0.000825233	3.94054	0.953115	0.25787	0.00321773	N/A	0.714286	592415	160281	0.0468848	0.929805	0.976426		478799	0.936776	0.06264	0.000585	0	0	0	0	0	0	0.031905	0	0	0.015952	0	0	0.000585	0	0.000585	0.031905	0	-523468	2187
SC-17-X-116-A3	SC-17-X-116-F4		Third Degree	1.15651	2.1681	0.936819	0.253461	0.00381466	N/A	0.666667	1122548	303711	0.0631811	0.909184	0.964454		909332	0.813065	0.185274	0.001661	0	0	0	0	0	0	0.094298	0	0	0.047149	0	0	0.001661	0	0.001661	0.094298	0	-1.06574e+06	105
SC-17-X-116-A3	SC-2015-PB-X153-E1		Third Degree	0.0154679	3.44665	0.952916	0.257816	0.00366315	N/A	0.714286	719335	194620	0.0470844	0.926378	0.979453		582193	0.840571	0.155632	0.003797	0	0	0	0	0	0	0.081613	0	0	0.040806	0	0	0.003797	0	0.003797	0.081613	0	-657157	105
SC-17-X-116-A4	SC-17-X-116-B8		Third Degree	0.616609	2.26345	0.943089	0.255157	0.00440347	N/A	0.761905	349647	94598.7	0.0569107	0.911189	0.97499		282540	0.881921	0.116547	0.001532	0	0	0	0	0	0	0.059805	0	0	0.029903	0	0	0.001532	0	0.001532	0.059805	0	-306689	61
SC-17-X-116-A4	SC-17-X-116-D1		Third Degree	0.986995	2.35884	0.939297	0.254131	0.00379046	N/A	0.714286	675438	182743	0.0607028	0.911838	0.966757		546647	0.895838	0.080442	0.02372	0	0	0	0	0	0	0.063941	0	0	0.031971	0	0	0.02372	0	0.02372	0.063941	0	-607458	26
SC-17-X-116-A4	SC-17-X-116-D3		Third Degree	0.537787	3.13306	0.946258	0.256015	0.00345486	N/A	0.857143	1176058	318188	0.0537423	0.921229	0.971286		952383	0.875252	0.101897	0.022851	0	0	0	0	0	0	0.0738	0	0	0.0369	0	0	0.022851	0	0.022851	0.0738	0	-1.12155e+06	61
SC-17-X-116-A4	SC-17-X-116-E8		Third Degree	1.8439	1.72371	0.928898	0.251318	0.00355483	N/A	0.666667	1057438	286095	0.0711021	0.903145	0.95465		856064	0.807612	0.190727	0.001661	0	0	0	0	0	0	0.097025	0	0	0.048512	0	0	0.001661	0	0.001661	0.097025	0	-990435	85
SC-17-X-116-A4	SC-17-X-116-F12		Third Degree	0.479328	3.24499	0.947092	0.25624	0.00340525	N/A	0.809524	1060481	286918	0.0529079	0.922423	0.971761		858428	0.869396	0.114819	0.015784	0	0	0	0	0	0	0.073194	0	0	0.036597	0	0	0.015784	0	0.015784	0.073194	0	-996970	49
SC-17-X-116-A4	SC-17-X-116-F6		Third Degree	0.120521	3.51118	0.951569	0.257452	0.0034921	N/A	0.714286	704404	190580	0.0484306	0.926271	0.976867		569690	0.94477	0.032898	0.022333	0	0	0	0	0	0	0.038782	0	0	0.019391	0	0	0.022333	0	0.022333	0.038782	0	-633442	73
SC-17-X-116-A4	SC-17-X-116-F8		Third Degree	0.269982	3.15535	0.94943	0.256873	0.00370249	N/A	0.761905	830138	224598	0.0505697	0.922608	0.976253		671740	0.87672	0.110341	0.012939	0	0	0	0	0	0	0.068109	0	0	0.034055	0	0	0.012939	0	0.012939	0.068109	0	-761162	93
SC-17-X-116-A4	SC-17-X-116-H3		Third Degree	0.677244	3.35948	0.945261	0.255745	0.00314172	N/A	0.619048	1082274	292814	0.0547393	0.922501	0.968021		876725	0.881475	0.099365	0.01916	0	0	0	0	0	0	0.068843	0	0	0.034421	0	0	0.01916	0	0.01916	0.068843	0	-1.01909e+06	65
SC-17-X-116-A4	SC-2015-PB-X153-H1		Third Degree	0.489886	2.61266	0.945724	0.25587	0.00408769	N/A	0.809524	787173	212973	0.0542765	0.916111	0.975336		636350	0.888429	0.093659	0.017912	0	0	0	0	0	0	0.064741	0	0	0.032371	0	0	0.017912	0	0.017912	0.064741	0	-719491	89
SC-17-X-116-A5	SC-17-X-116-A8		Third Degree	0.471562	2.95621	0.946676	0.256128	0.00369985	N/A	0.809524	399406	108061	0.0533236	0.919873	0.973479		322560	0.950673	0.018908	0.030419	0	0	0	0	0	0	0.039873	0	0	0.019937	0	0	0.030419	0	0.030419	0.039873	0	-347339	57
SC-17-X-116-A5	SC-17-X-116-B1		Third Degree	1.94981	1.81125	0.928824	0.251298	0.00337199	N/A	0.666667	365419	98865.9	0.0711759	0.904396	0.953252		295206	0.890283	0.074232	0.035485	0	0	0	0	0	0	0.072601	0	0	0.0363	0	0	0.035485	0	0.035485	0.072601	0	-314694	89
SC-17-X-116-A5	SC-17-X-116-B10		Third Degree	0.91639	2.37699	0.940082	0.254344	0.00385083	N/A	0.761905	353616	95672.5	0.0599181	0.912185	0.967979		285541	0.912748	0.046013	0.04124	0	0	0	0	0	0	0.064246	0	0	0.032123	0	0	0.04124	0	0.04124	0.064246	0	-304646	21
SC-17-X-116-A5	SC-17-X-116-B11		Third Degree	0.108669	3.16154	0.951567	0.257451	0.00387812	N/A	0.809524	195004	52759.3	0.0484327	0.923473	0.979662		157143	0.925608	0.068646	0.005745	0	0	0	0	0	0	0.040069	0	0	0.020034	0	0	0.005745	0	0.005745	0.040069	0	-161930	77
SC-17-X-116-A5	SC-17-X-116-B2		Third Degree	0.747067	1.93914	0.940088	0.254345	0.00472125	N/A	0.809524	112646	30476.9	0.0599115	0.905886	0.974291		90717	0.871607	0.125248	0.003145	0	0	0	0	0	0	0.065769	0	0	0.032885	0	0	0.003145	0	0.003145	0.065769	0	-91766.2	85
SC-17-X-116-A5	SC-17-X-116-B4		Third Degree	0.503137	2.99588	0.946385	0.256049	0.00362452	N/A	0.761905	309187	83652	0.0536153	0.920127	0.972642		249558	0.912016	0.086727	0.001257	0	0	0	0	0	0	0.04462	0	0	0.02231	0	0	0.001257	0	0.001257	0.04462	0	-261944	58
SC-17-X-116-A5	SC-17-X-116-B6		Third Degree	0.45305	2.26764	0.945319	0.255761	0.00466141	N/A	0.761905	321879	87085.9	0.0546806	0.91155	0.979088		259980	0.935786	0.033631	0.030583	0	0	0	0	0	0	0.047399	0	0	0.023699	0	0	0.030583	0	0.030583	0.047399	0	-274635	105
SC-17-X-116-A5	SC-17-X-116-B9		Third Degree	0.435588	2.53304	0.946247	0.256012	0.00427209	N/A	0.761905	253215	68508.5	0.053753	0.915298	0.977196		204660	0.93304	0.036398	0.030562	0	0	0	0	0	0	0.048761	0	0	0.024381	0	0	0.030562	0	0.030562	0.048761	0	-212129	129
SC-17-X-116-A5	SC-17-X-116-C10		Third Degree	0.0635559	3.23327	0.952221	0.257628	0.00384681	N/A	0.761905	298306	80708.1	0.0477787	0.924354	0.980089		241063	0.925152	0.052974	0.021874	0	0	0	0	0	0	0.048361	0	0	0.02418	0	0	0.021874	0	0.021874	0.048361	0	-253836	137
SC-17-X-116-A5	SC-17-X-116-C4		Third Degree	1.36785	2.81262	0.937788	0.253723	0.0030337	N/A	0.761905	313933	84936.1	0.0622125	0.91581	0.959765		253791	0.939128	0.020632	0.04024	0	0	0	0	0	0	0.050556	0	0	0.025278	0	0	0.04024	0	0.04024	0.050556	0	-266316	129
SC-17-X-116-A5	SC-17-X-116-C6		Third Degree	1.64134	1.01949	0.92421	0.250049	0.00476629	N/A	0.761905	283020	76572.4	0.07579	0.889681	0.958739		228289	0.867529	0.106559	0.025911	0	0	0	0	0	0	0.079191	0	0	0.039596	0	0	0.025911	0	0.025911	0.079191	0	-237965	25
SC-17-X-116-A5	SC-17-X-116-C8		Third Degree	0.792659	1.95593	0.939607	0.254215	0.0046141	N/A	0.666667	321637	87020.4	0.0603932	0.906181	0.973033		259286	0.900529	0.083981	0.01549	0	0	0	0	0	0	0.05748	0	0	0.02874	0	0	0.01549	0	0.01549	0.05748	0	-273314	73
SC-17-X-116-A5	SC-17-X-116-D1		Third Degree	0.660146	1.4929	0.938753	0.253984	0.00589037	N/A	0.809524	259095	70099.4	0.0612473	0.896081	0.981425		208994	0.907658	0.089762	0.00258	0	0	0	0	0	0	0.047461	0	0	0.023731	0	0	0.00258	0	0.00258	0.047461	0	-216571	45
SC-17-X-116-A5	SC-17-X-116-D11		Third Degree	0.37497	3.29126	0.948331	0.256575	0.00345921	N/A	0.761905	390809	105735	0.0516692	0.923271	0.973391		315775	0.910447	0.086662	0.002892	0	0	0	0	0	0	0.046222	0	0	0.023111	0	0	0.002892	0	0.002892	0.046222	0	-341399	89
SC-17-X-116-A5	SC-17-X-116-D3		Third Degree	0.234273	2.81141	0.949519	0.256897	0.00416401	N/A	0.666667	447728	121135	0.0504806	0.919354	0.979685		361614	0.948766	0.024184	0.027049	0	0	0	0	0	0	0.039141	0	0	0.019571	0	0	0.027049	0	0.027049	0.039141	0	-398495	122
SC-17-X-116-A5	SC-17-X-116-D5		Third Degree	1.08136	1.34334	0.93222	0.252217	0.00523045	N/A	0.619048	402309	108847	0.0677801	0.894329	0.970111		324946	0.906594	0.05535	0.038056	0	0	0	0	0	0	0.065731	0	0	0.032866	0	0	0.038056	0	0.038056	0.065731	0	-350560	105
SC-17-X-116-A5	SC-17-X-116-D6		Third Degree	0.0433368	2.9223	0.95244	0.257687	0.0042764	N/A	0.857143	385184	104213	0.04756	0.92146	0.98342		311390	0.938138	0.02957	0.032292	0	0	0	0	0	0	0.047077	0	0	0.023538	0	0	0.032292	0	0.032292	0.047077	0	-335700	165
SC-17-X-116-A5	SC-17-X-116-E7		Third Degree	0.63659	2.31089	0.943001	0.255133	0.00430274	N/A	0.619048	414826	112233	0.0569989	0.91183	0.974172		335079	0.892279	0.105713	0.002008	0	0	0	0	0	0	0.054865	0	0	0.027432	0	0	0.002008	0	0.002008	0.054865	0	-364589	41
SC-17-X-116-A5	SC-17-X-116-E8		Third Degree	0.364061	2.22536	0.946535	0.256089	0.00489771	N/A	0.571429	403687	109219	0.0534654	0.911054	0.982015		325894	0.963866	0.01355	0.022583	0	0	0	0	0	0	0.029359	0	0	0.014679	0	0	0.022583	0	0.022583	0.029359	0	-352444	109
SC-17-X-116-A5	SC-17-X-116-E9		Third Degree	1.66413	1.23791	0.926245	0.2506	0.00437011	N/A	0.714286	349102	94451.2	0.0737548	0.894587	0.957904		282169	0.88907	0.092101	0.018828	0	0	0	0	0	0	0.064879	0	0	0.032439	0	0	0.018828	0	0.018828	0.064879	0	-297839	50
SC-17-X-116-A5	SC-17-X-116-F2		Third Degree	0.327772	2.38309	0.947457	0.256339	0.00467831	N/A	0.714286	420049	113646	0.0525427	0.913566	0.981349		339327	0.923535	0.075883	0.000582	0	0	0	0	0	0	0.038523	0	0	0.019262	0	0	0.000582	0	0.000582	0.038523	0	-369053	78
SC-17-X-116-A5	SC-17-X-116-F3		Third Degree	1.51668	1.8152	0.931787	0.2521	0.00380634	N/A	0.666667	369838	100061	0.0682126	0.904213	0.959362		298800	0.857408	0.127417	0.015175	0	0	0	0	0	0	0.078883	0	0	0.039442	0	0	0.015175	0	0.015175	0.078883	0	-321051	117
SC-17-X-116-A5	SC-17-X-116-F4		Third Degree	0.645038	2.32574	0.942947	0.255119	0.00426901	N/A	0.714286	439744	118975	0.0570529	0.912021	0.973873		355358	0.937372	0.024276	0.038352	0	0	0	0	0	0	0.05049	0	0	0.025245	0	0	0.038352	0	0.038352	0.05049	0	-390966	161
SC-17-X-116-A5	SC-17-X-116-F6		Third Degree	1.52443	1.90329	0.932278	0.252232	0.00369991	N/A	0.714286	271357	73416.9	0.067722	0.905474	0.959081		218896	0.92193	0.054383	0.023686	0	0	0	0	0	0	0.050878	0	0	0.025439	0	0	0.023686	0	0.023686	0.050878	0	-226166	41
SC-17-X-116-A5	SC-17-X-116-G3		Third Degree	0.258685	2.94912	0.949345	0.25685	0.00395356	N/A	0.666667	375885	101697	0.0506551	0.920704	0.977986		303633	0.936523	0.026205	0.037272	0	0	0	0	0	0	0.050374	0	0	0.025187	0	0	0.037272	0	0.037272	0.050374	0	-326545	138
SC-17-X-116-A5	SC-17-X-116-G4		Third Degree	2.30859	0.559789	0.915398	0.247665	0.0044214	N/A	0.666667	406593	110006	0.0846019	0.883368	0.947428		328288	0.809449	0.182116	0.008435	0	0	0	0	0	0	0.099493	0	0	0.049747	0	0	0.008435	0	0.008435	0.099493	0	-354845	65
SC-17-X-116-A5	SC-17-X-116-G7		Third Degree	2.07881	0.973669	0.921202	0.249236	0.00415474	N/A	0.666667	411787	111411	0.078798	0.891104	0.951301		332525	0.83858	0.144439	0.01698	0	0	0	0	0	0	0.0892	0	0	0.0446	0	0	0.01698	0	0.01698	0.0892	0	-360490	105
SC-17-X-116-A5	SC-17-X-116-G8		Third Degree	0.318582	1.96677	0.946591	0.256105	0.00554937	N/A	0.714286	369146	99874.2	0.0534095	0.906389	0.986792		298303	0.902302	0.094855	0.002843	0	0	0	0	0	0	0.050271	0	0	0.025135	0	0	0.002843	0	0.002843	0.050271	0	-320673	65
SC-17-X-116-A5	SC-17-X-116-H1		Third Degree	0.718629	1.38108	0.937082	0.253532	0.00604002	N/A	0.809524	341093	92284.4	0.0629181	0.893326	0.980838		275513	0.915967	0.033659	0.050374	0	0	0	0	0	0	0.067204	0	0	0.033602	0	0	0.050374	0	0.050374	0.067204	0	-293785	205
SC-17-X-116-A5	SC-17-X-116-H10		Third Degree	1.1741	1.22209	0.930157	0.251658	0.00529267	N/A	0.666667	416509	112689	0.0698431	0.891815	0.968499		336481	0.894717	0.071177	0.034106	0	0	0	0	0	0	0.069694	0	0	0.034847	0	0	0.034106	0	0.034106	0.069694	0	-365197	137
SC-17-X-116-A5	SC-17-X-116-H11		Third Degree	1.51629	1.01593	0.925056	0.250278	0.00500834	N/A	0.52381	402228	108825	0.0749437	0.888774	0.961339		325160	0.81882	0.179503	0.001677	0	0	0	0	0	0	0.091428	0	0	0.045714	0	0	0.001677	0	0.001677	0.091428	0	-351636	149
SC-17-X-116-A5	SC-17-X-116-H12		Third Degree	0.975562	2.53792	0.94011	0.254351	0.0036096	N/A	0.619048	464645	125712	0.0598904	0.91396	0.966259		375455	0.902516	0.091645	0.005839	0	0	0	0	0	0	0.051662	0	0	0.025831	0	0	0.005839	0	0.005839	0.051662	0	-417516	105
SC-17-X-116-A5	SC-17-X-116-H2		Third Degree	0.628604	2.38667	0.943353	0.255229	0.00420601	N/A	0.714286	391449	105908	0.0566472	0.912883	0.973823		316200	0.916271	0.07801	0.005719	0	0	0	0	0	0	0.044724	0	0	0.022362	0	0	0.005719	0	0.005719	0.044724	0	-340755	33
SC-17-X-116-A5	SC-17-X-116-H3		Third Degree	0.890132	2.01061	0.938741	0.253981	0.00437207	N/A	0.714286	412350	111563	0.0612592	0.907068	0.970414		333065	0.920176	0.045014	0.034809	0	0	0	0	0	0	0.057316	0	0	0.028658	0	0	0.034809	0	0.034809	0.057316	0	-362058	122
SC-17-X-116-A5	SC-17-X-116-H4		Third Degree	1.28693	2.01687	0.934866	0.252932	0.00383868	N/A	0.761905	382276	103427	0.0651342	0.907057	0.962675		308658	0.856417	0.141433	0.002151	0	0	0	0	0	0	0.072867	0	0	0.036434	0	0	0.002151	0	0.002151	0.072867	0	-331539	33
SC-17-X-116-A5	SC-17-X-116-H5		Third Degree	0.303957	2.28487	0.947621	0.256384	0.00489884	N/A	0.714286	366412	99134.5	0.0523786	0.912132	0.98311		295893	0.946318	0.049556	0.004126	0	0	0	0	0	0	0.028904	0	0	0.014452	0	0	0.004126	0	0.004126	0.028904	0	-315674	46
SC-17-X-116-A5	SC-17-X-116-H6		Third Degree	0.878211	2.03059	0.938973	0.254044	0.00435997	N/A	0.714286	390618	105684	0.0610273	0.907388	0.970558		315585	0.925398	0.037406	0.037196	0	0	0	0	0	0	0.055899	0	0	0.027949	0	0	0.037196	0	0.037196	0.055899	0	-339200	121
SC-17-X-116-A5	SC-17-X-116-H8		Third Degree	1.10736	1.60816	0.93401	0.252701	0.00467028	N/A	0.714286	391447	105908	0.0659901	0.900177	0.967843		316206	0.897537	0.101271	0.001193	0	0	0	0	0	0	0.051828	0	0	0.025914	0	0	0.001193	0	0.001193	0.051828	0	-339128	74
SC-17-X-116-A5	SC-17-X-116-H9		Third Degree	0.400679	2.63568	0.946939	0.256199	0.00417679	N/A	0.714286	400185	108272	0.0530606	0.916681	0.977198		323296	0.895831	0.101355	0.002813	0	0	0	0	0	0	0.053491	0	0	0.026746	0	0	0.002813	0	0.002813	0.053491	0	-350379	58
SC-17-X-116-A5	SC-2015-PB-X153-A12		Third Degree	0.112357	2.72038	0.951266	0.25737	0.00447704	N/A	0.666667	261923	70864.5	0.0487342	0.918832	0.983699		211390	0.940093	0.029013	0.030894	0	0	0	0	0	0	0.0454	0	0	0.0227	0	0	0.030894	0	0.030894	0.0454	0	-220371	169
SC-17-X-116-A5	SC-2015-PB-X153-A2		Third Degree	0.130667	3.69082	0.951522	0.257439	0.00331867	N/A	0.666667	230645	62402.1	0.0484778	0.927481	0.975564		186324	0.947917	0.016692	0.035391	0	0	0	0	0	0	0.043737	0	0	0.021868	0	0	0.035391	0	0.035391	0.043737	0	-193652	25
SC-17-X-116-A5	SC-2015-PB-X153-A3		Third Degree	2.04109	1.51305	0.926205	0.250589	0.0035683	N/A	0.714286	244348	66109.5	0.0737946	0.900355	0.952055		196898	0.878646	0.068707	0.052646	0	0	0	0	0	0	0.087	0	0	0.0435	0	0	0.052646	0	0.052646	0.087	0	-204052	249
SC-17-X-116-A5	SC-2015-PB-X153-A6		Third Degree	0.294485	2.35119	0.947907	0.256461	0.00479357	N/A	0.857143	259599	70235.8	0.0520926	0.913181	0.982634		209460	0.884417	0.113647	0.001936	0	0	0	0	0	0	0.058759	0	0	0.02938	0	0	0.001936	0	0.001936	0.058759	0	-219148	145
SC-17-X-116-A5	SC-2015-PB-X153-A7		Third Degree	0.0337707	3.23897	0.952641	0.257742	0.00387512	N/A	0.761905	275295	74482.4	0.0473587	0.924568	0.980714		222528	0.96534	0.018557	0.016103	0	0	0	0	0	0	0.025382	0	0	0.012691	0	0	0.016103	0	0.016103	0.025382	0	-232152	117
SC-17-X-116-A5	SC-2015-PB-X153-B7		Third Degree	0.563772	2.89711	0.945489	0.255807	0.00366446	N/A	0.666667	279852	75715.3	0.0545109	0.918942	0.972036		226121	0.945004	0.030286	0.024711	0	0	0	0	0	0	0.039854	0	0	0.019927	0	0	0.024711	0	0.024711	0.039854	0	-235886	122
SC-17-X-116-A5	SC-2015-PB-X153-C2		Third Degree	0.868589	1.92076	0.938528	0.253923	0.00454667	N/A	0.714286	242967	65735.9	0.0614716	0.905591	0.971466		195868	0.834299	0.163223	0.002478	0	0	0	0	0	0	0.08409	0	0	0.042045	0	0	0.002478	0	0.002478	0.08409	0	-205301	69
SC-17-X-116-A5	SC-2015-PB-X153-C8		Third Degree	0.14309	3.04457	0.951021	0.257303	0.00397854	N/A	0.904762	221750	59995.5	0.0489792	0.922199	0.979843		178821	0.938366	0.036852	0.024782	0	0	0	0	0	0	0.043208	0	0	0.021604	0	0	0.024782	0	0.024782	0.043208	0	-184765	33
SC-17-X-116-A5	SC-2015-PB-X153-D1		Third Degree	0.157031	3.23898	0.950958	0.257286	0.00373445	N/A	0.761905	367719	99488.1	0.0490425	0.923904	0.978011		296962	0.935841	0.055424	0.008735	0	0	0	0	0	0	0.036447	0	0	0.018223	0	0	0.008735	0	0.008735	0.036447	0	-319796	121
SC-17-X-116-A5	SC-2015-PB-X153-D4		Third Degree	0.168555	2.82012	0.950481	0.257157	0.00424344	N/A	0.761905	239196	64715.6	0.0495186	0.91974	0.981222		192747	0.933664	0.065171	0.001165	0	0	0	0	0	0	0.03375	0	0	0.016875	0	0	0.001165	0	0.001165	0.03375	0	-199825	61
SC-17-X-116-A5	SC-2015-PB-X153-D7		Third Degree	0.0713549	2.73007	0.951931	0.25755	0.00452707	N/A	0.809524	243227	65806.2	0.0480689	0.919135	0.984727		196300	0.956135	0.013701	0.030164	0	0	0	0	0	0	0.037014	0	0	0.018507	0	0	0.030164	0	0.030164	0.037014	0	-204438	113
SC-17-X-116-A5	SC-2015-PB-X153-E10		Third Degree	0.714371	2.16683	0.941503	0.254728	0.00440173	N/A	0.714286	337081	91198.9	0.0584973	0.909615	0.973391		271988	0.885212	0.112809	0.00198	0	0	0	0	0	0	0.058384	0	0	0.029192	0	0	0.00198	0	0.00198	0.058384	0	-290328	57
SC-17-X-116-A5	SC-2015-PB-X153-E12		Third Degree	1.12242	2.10892	0.936843	0.253467	0.00392477	N/A	0.857143	258917	70051.2	0.0631572	0.90841	0.965275		209011	0.907049	0.050997	0.041954	0	0	0	0	0	0	0.067452	0	0	0.033726	0	0	0.041954	0	0.041954	0.067452	0	-217956	37
SC-17-X-116-A5	SC-2015-PB-X153-F3		Third Degree	0.561949	2.01532	0.942904	0.255107	0.00492081	N/A	0.761905	290368	78560.5	0.0570957	0.907256	0.978553		234513	0.929802	0.024542	0.045656	0	0	0	0	0	0	0.057927	0	0	0.028964	0	0	0.045656	0	0.045656	0.057927	0	-246464	161
SC-17-X-116-A5	SC-2015-PB-X153-F4		Third Degree	0.938104	1.91727	0.937725	0.253706	0.00444154	N/A	0.714286	308964	83591.7	0.0622753	0.905549	0.969901		249164	0.851929	0.14305	0.005021	0	0	0	0	0	0	0.076546	0	0	0.038273	0	0	0.005021	0	0.005021	0.076546	0	-263842	113
SC-17-X-116-A5	SC-2015-PB-X153-F6		Third Degree	1.49096	0.922643	0.924169	0.250038	0.00525449	N/A	0.714286	280497	75889.8	0.0758312	0.886103	0.962234		226501	0.834821	0.162132	0.003047	0	0	0	0	0	0	0.084113	0	0	0.042057	0	0	0.003047	0	0.003047	0.084113	0	-236666	166
SC-17-X-116-A5	SC-2015-PB-X153-G11		Third Degree	0.126982	3.53888	0.951501	0.257433	0.00345956	N/A	0.904762	301651	81613.1	0.0484987	0.926439	0.976564		243481	0.954717	0.00589	0.039393	0	0	0	0	0	0	0.042338	0	0	0.021169	0	0	0.039393	0	0.039393	0.042338	0	-257283	117
SC-17-X-116-A5	SC-2015-PB-X153-G2		Third Degree	0.55877	2.55527	0.944714	0.255597	0.00407261	N/A	0.714286	278904	75458.8	0.0552861	0.91521	0.974217		225151	0.915903	0.064683	0.019414	0	0	0	0	0	0	0.051755	0	0	0.025878	0	0	0.019414	0	0.019414	0.051755	0	-236146	25
SC-17-X-116-A5	SC-2015-PB-X153-H1		Third Degree	1.07991	1.76249	0.935316	0.253054	0.00446181	N/A	0.714286	301469	81563.9	0.0646841	0.902993	0.967639		243315	0.934565	0.003107	0.062328	0	0	0	0	0	0	0.063882	0	0	0.031941	0	0	0.062328	0	0.062328	0.063882	0	-256008	45
SC-17-X-116-A5	SC-2015-PB-X153-H12		Third Degree	0.865576	1.80861	0.937953	0.253768	0.00474248	N/A	0.666667	279622	75653.1	0.0620474	0.903596	0.972309		225707	0.914403	0.052942	0.032655	0	0	0	0	0	0	0.059126	0	0	0.029563	0	0	0.032655	0	0.032655	0.059126	0	-235961	114
SC-17-X-116-A5	SC-2015-PB-X153-H6		Third Degree	0.278063	2.67532	0.948712	0.256679	0.00429415	N/A	0.761905	266676	72150.5	0.0512883	0.917603	0.97982		215153	0.912312	0.070271	0.017417	0	0	0	0	0	0	0.052553	0	0	0.026276	0	0	0.017417	0	0.017417	0.052553	0	-226056	25
SC-17-X-116-A5	SC-2015-PB-X153-H7		Third Degree	0.292887	2.68447	0.948514	0.256625	0.00425957	N/A	0.904762	335661	90814.7	0.0514862	0.917656	0.979372		270835	0.900751	0.086832	0.012417	0	0	0	0	0	0	0.055833	0	0	0.027917	0	0	0.012417	0	0.012417	0.055833	0	-289396	109
SC-17-X-116-A6	SC-17-X-116-B11		Third Degree	0.614371	1.87007	0.941533	0.254736	0.00510467	N/A	0.714286	442477	119714	0.0584666	0.904553	0.978514		357351	0.922197	0.050998	0.026805	0	0	0	0	0	0	0.052304	0	0	0.026152	0	0	0.026805	0	0.026805	0.052304	0	-384895	49
SC-17-X-116-A6	SC-17-X-116-B2		Third Degree	0.16632	3.69913	0.951108	0.257327	0.00328092	N/A	0.809524	254474	68849.2	0.0488919	0.92734	0.974876		204896	0.937257	0.060857	0.001887	0	0	0	0	0	0	0.032315	0	0	0.016158	0	0	0.001887	0	0.001887	0.032315	0	-217568	50
SC-17-X-116-A6	SC-17-X-116-B3		Third Degree	0.288627	2.64032	0.948506	0.256623	0.00432998	N/A	0.809524	267560	72389.6	0.0514942	0.917138	0.979874		215845	0.917015	0.079774	0.00321	0	0	0	0	0	0	0.043097	0	0	0.021549	0	0	0.00321	0	0.00321	0.043097	0	-229655	74
SC-17-X-116-A6	SC-17-X-116-B4		Third Degree	1.73603	1.55655	0.92841	0.251186	0.00385177	N/A	0.761905	708396	191660	0.0715901	0.900506	0.956314		572854	0.847355	0.152085	0.00056	0	0	0	0	0	0	0.076603	0	0	0.038301	0	0	0.00056	0	0.00056	0.076603	0	-629643	65
SC-17-X-116-A6	SC-17-X-116-B8		Third Degree	1.56789	1.15171	0.926101	0.250561	0.00466328	N/A	0.714286	305674	82701.6	0.0738991	0.892318	0.959883		247264	0.899359	0.068313	0.032328	0	0	0	0	0	0	0.066484	0	0	0.033242	0	0	0.032328	0	0.032328	0.066484	0	-260744	58
SC-17-X-116-A6	SC-17-X-116-B9		Third Degree	0.833838	2.41159	0.941082	0.254614	0.00390773	N/A	0.761905	576759	156045	0.0589185	0.912772	0.969391		466737	0.892836	0.104558	0.002606	0	0	0	0	0	0	0.054885	0	0	0.027443	0	0	0.002606	0	0.002606	0.054885	0	-507443	37
SC-17-X-116-A6	SC-17-X-116-C1		Third Degree	0.326377	3.23428	0.948828	0.25671	0.00356177	N/A	0.714286	683226	184850	0.0511717	0.923026	0.974631		552741	0.942638	0.052778	0.004584	0	0	0	0	0	0	0.030973	0	0	0.015487	0	0	0.004584	0	0.004584	0.030973	0	-606833	61
SC-17-X-116-A6	SC-17-X-116-C11		Third Degree	1.88593	1.56659	0.92752	0.250945	0.00367333	N/A	0.714286	904059	244598	0.0724804	0.900909	0.954131		731907	0.85543	0.129782	0.014788	0	0	0	0	0	0	0.079679	0	0	0.03984	0	0	0.014788	0	0.014788	0.079679	0	-824430	49
SC-17-X-116-A6	SC-17-X-116-C2		Third Degree	0.244904	3.15609	0.94975	0.256959	0.00372899	N/A	0.904762	790020	213744	0.0502504	0.922735	0.976764		639057	0.957731	0.002386	0.039882	0	0	0	0	0	0	0.041075	0	0	0.020538	0	0	0.039882	0	0.039882	0.041075	0	-712067	122
SC-17-X-116-A6	SC-17-X-116-C6		Third Degree	0.471818	3.33044	0.947308	0.256299	0.00333545	N/A	0.809524	648017	175324	0.0526917	0.923145	0.971472		523774	0.941698	0.050802	0.0075	0	0	0	0	0	0	0.032901	0	0	0.016451	0	0	0.0075	0	0.0075	0.032901	0	-572029	81
SC-17-X-116-A6	SC-17-X-116-C8		Third Degree	2.4449	0.522666	0.914506	0.247424	0.00427363	N/A	0.809524	736117	199160	0.0854941	0.883546	0.945466		595266	0.790091	0.209396	0.000513	0	0	0	0	0	0	0.105211	0	0	0.052605	0	0	0.000513	0	0.000513	0.105211	0	-655573	97
SC-17-X-116-A6	SC-17-X-116-D1		Third Degree	0.410541	3.12032	0.947675	0.256398	0.00359183	N/A	0.761905	590422	159742	0.0523253	0.921654	0.973695		477675	0.95319	0.039834	0.006977	0	0	0	0	0	0	0.026894	0	0	0.013447	0	0	0.006977	0	0.006977	0.026894	0	-517700	53
SC-17-X-116-A6	SC-17-X-116-D5		Third Degree	1.19834	1.85916	0.934753	0.252902	0.00414791	N/A	0.714286	922488	249584	0.065247	0.904704	0.964802		746890	0.910367	0.060674	0.028959	0	0	0	0	0	0	0.059296	0	0	0.029648	0	0	0.028959	0	0.028959	0.059296	0	-840996	97
SC-17-X-116-A6	SC-17-X-116-D7		Third Degree	2.42404	0.21938	0.91014	0.246243	0.00479768	N/A	0.714286	711371	192465	0.0898598	0.875384	0.944896		575130	0.772847	0.222413	0.00474	0	0	0	0	0	0	0.115947	0	0	0.057973	0	0	0.00474	0	0.00474	0.115947	0	-634384	149
SC-17-X-116-A6	SC-17-X-116-E11		Third Degree	0.166869	3.56548	0.951029	0.257306	0.00339793	N/A	0.809524	968168	261943	0.0489707	0.926413	0.975645		783993	0.91666	0.08198	0.00136	0	0	0	0	0	0	0.04235	0	0	0.021175	0	0	0.00136	0	0.00136	0.04235	0	-896275	69
SC-17-X-116-A6	SC-17-X-116-E2		Third Degree	1.22742	1.94883	0.935011	0.252972	0.00399284	N/A	0.619048	764303	206786	0.0649893	0.906085	0.963936		618247	0.855194	0.143662	0.001144	0	0	0	0	0	0	0.072975	0	0	0.036487	0	0	0.001144	0	0.001144	0.072975	0	-685747	53
SC-17-X-116-A6	SC-17-X-116-E4		Third Degree	1.18462	2.67811	0.938749	0.253983	0.00328324	N/A	0.761905	973218	263309	0.0612506	0.914964	0.962534		787692	0.890727	0.092581	0.016692	0	0	0	0	0	0	0.062983	0	0	0.031491	0	0	0.016692	0	0.016692	0.062983	0	-899222	85
SC-17-X-116-A6	SC-17-X-116-E8		Third Degree	2.62699	0.0862762	0.907741	0.245594	0.00467417	N/A	0.809524	924275	250067	0.0922595	0.873879	0.941602		748166	0.79944	0.187212	0.013347	0	0	0	0	0	0	0.106954	0	0	0.053477	0	0	0.013347	0	0.013347	0.106954	0	-843510	77
SC-17-X-116-A6	SC-17-X-116-E9		Third Degree	0.907788	2.98659	0.942198	0.254916	0.00325656	N/A	0.714286	798670	216084	0.0578017	0.918607	0.96579		646870	0.959817	0.024902	0.015281	0	0	0	0	0	0	0.027732	0	0	0.013866	0	0	0.015281	0	0.015281	0.027732	0	-713933	30
SC-17-X-116-A6	SC-17-X-116-F1		Third Degree	0.169716	3.59042	0.951009	0.2573	0.00337282	N/A	0.857143	752246	203524	0.0489907	0.926575	0.975443		608650	0.930749	0.064868	0.004383	0	0	0	0	0	0	0.036817	0	0	0.018408	0	0	0.004383	0	0.004383	0.036817	0	-675398	109
SC-17-X-116-A6	SC-17-X-116-F10		Third Degree	1.76315	1.53246	0.928047	0.251088	0.00384823	N/A	0.714286	716519	193858	0.0719531	0.900169	0.955925		580023	0.843873	0.152423	0.003705	0	0	0	0	0	0	0.079916	0	0	0.039958	0	0	0.003705	0	0.003705	0.079916	0	-637141	69
SC-17-X-116-A6	SC-17-X-116-F11		Third Degree	0.489613	2.3355	0.945001	0.255675	0.00448911	N/A	0.857143	808422	218722	0.0549988	0.91248	0.977522		654190	0.917624	0.068721	0.013655	0	0	0	0	0	0	0.048016	0	0	0.024008	0	0	0.013655	0	0.013655	0.048016	0	-731543	57
SC-17-X-116-A6	SC-17-X-116-F12		Third Degree	0.131493	2.98061	0.951144	0.257337	0.00407514	N/A	0.904762	928107	251104	0.0488556	0.921623	0.980666		751188	0.917743	0.081243	0.001014	0	0	0	0	0	0	0.041636	0	0	0.020818	0	0	0.001014	0	0.001014	0.041636	0	-852651	89
SC-17-X-116-A6	SC-17-X-116-F3		Third Degree	0.691844	2.94263	0.944202	0.255458	0.00348944	N/A	0.761905	849285	229778	0.0557979	0.918923	0.969481		687804	0.910571	0.087654	0.001775	0	0	0	0	0	0	0.045602	0	0	0.022801	0	0	0.001775	0	0.001775	0.045602	0	-771697	41
SC-17-X-116-A6	SC-17-X-116-F4		Third Degree	1.66352	1.45071	0.928086	0.251098	0.00407235	N/A	0.761905	1010147	273300	0.0719141	0.898584	0.957587		818107	0.852447	0.13177	0.015783	0	0	0	0	0	0	0.081668	0	0	0.040834	0	0	0.015783	0	0.015783	0.081668	0	-940228	86
SC-17-X-116-A6	SC-17-X-116-F5		Third Degree	1.52672	1.07767	0.925646	0.250438	0.00486957	N/A	0.904762	773229	209201	0.0743536	0.890369	0.960923		625735	0.828483	0.167242	0.004276	0	0	0	0	0	0	0.087897	0	0	0.043948	0	0	0.004276	0	0.004276	0.087897	0	-694554	125
SC-17-X-116-A6	SC-17-X-116-F6		Third Degree	2.60016	0.664452	0.915791	0.247772	0.00388477	N/A	0.619048	615785	166604	0.0842095	0.887648	0.943933		497654	0.827388	0.170414	0.002198	0	0	0	0	0	0	0.087405	0	0	0.043703	0	0	0.002198	0	0.002198	0.087405	0	-538972	165
SC-17-X-116-A6	SC-17-X-116-F7		Third Degree	0.622712	2.04489	0.942183	0.254912	0.00475417	N/A	0.761905	906591	245283	0.0578172	0.907742	0.976624		733836	0.903668	0.094303	0.002029	0	0	0	0	0	0	0.049181	0	0	0.02459	0	0	0.002029	0	0.002029	0.049181	0	-828023	57
SC-17-X-116-A6	SC-17-X-116-F9		Third Degree	1.44088	1.08548	0.92639	0.250639	0.00501997	N/A	0.714286	844153	228390	0.0736096	0.890024	0.962757		682640	0.823469	0.164552	0.011979	0	0	0	0	0	0	0.094255	0	0	0.047127	0	0	0.011979	0	0.011979	0.094255	0	-765185	89
SC-17-X-116-A6	SC-17-X-116-G2		Third Degree	0.983531	2.29418	0.939059	0.254067	0.00386924	N/A	0.666667	667808	180679	0.0609406	0.911029	0.96709		540786	0.879952	0.100839	0.019209	0	0	0	0	0	0	0.069629	0	0	0.034814	0	0	0.019209	0	0.019209	0.069629	0	-593661	58
SC-17-X-116-A6	SC-17-X-116-G4		Third Degree	1.00104	2.25589	0.938718	0.253975	0.00389392	N/A	0.714286	930853	251847	0.0612824	0.910509	0.966927		753676	0.897304	0.101074	0.001622	0	0	0	0	0	0	0.052159	0	0	0.02608	0	0	0.001622	0	0.001622	0.052159	0	-852901	78
SC-17-X-116-A6	SC-17-X-116-G8		Third Degree	2.09909	0.578071	0.916372	0.247929	0.0047372	N/A	0.619048	845864	228853	0.0836284	0.882054	0.95069		685161	0.77827	0.221051	0.000679	0	0	0	0	0	0	0.111205	0	0	0.055602	0	0	0.000679	0	0.000679	0.111205	0	-767598	66
SC-17-X-116-A6	SC-17-X-116-H10		Third Degree	1.98033	1.16812	0.923641	0.249896	0.0040281	N/A	0.809524	955459	258504	0.0763587	0.89446	0.952822		773807	0.837327	0.155241	0.007432	0	0	0	0	0	0	0.085052	0	0	0.042526	0	0	0.007432	0	0.007432	0.085052	0	-878616	86
SC-17-X-116-A6	SC-17-X-116-H11		Third Degree	0.525203	2.56757	0.945165	0.255719	0.0041006	N/A	0.714286	921985	249447	0.0548351	0.915459	0.974871		746623	0.959947	0.000811	0.039242	0	0	0	0	0	0	0.039648	0	0	0.019824	0	0	0.039242	0	0.039242	0.039648	0	-842190	25
SC-17-X-116-A6	SC-17-X-116-H12		Third Degree	1.86096	1.39765	0.926355	0.25063	0.00389193	N/A	0.619048	1067722	288877	0.0736449	0.898161	0.95455		864685	0.844812	0.155183	5e-06	0	0	0	0	0	0	0.077596	0	0	0.038798	0	0	5e-06	0	5e-06	0.077596	0	-1.00265e+06	38
SC-17-X-116-A6	SC-17-X-116-H2		Third Degree	1.45365	1.6729	0.931331	0.251976	0.00405631	N/A	0.809524	898490	243091	0.068669	0.901946	0.960716		727175	0.882946	0.107615	0.009439	0	0	0	0	0	0	0.063247	0	0	0.031623	0	0	0.009439	0	0.009439	0.063247	0	-818862	125
SC-17-X-116-A6	SC-17-X-116-H4		Third Degree	0.818991	2.79297	0.942496	0.254997	0.00351118	N/A	0.761905	876587	237165	0.0575036	0.91706	0.967933		709226	0.900618	0.084703	0.014679	0	0	0	0	0	0	0.057031	0	0	0.028515	0	0	0.014679	0	0.014679	0.057031	0	-797049	113
SC-17-X-116-A6	SC-17-X-116-H6		Third Degree	0.78687	3.38055	0.944274	0.255478	0.00304319	N/A	0.857143	895451	242269	0.0557257	0.922228	0.96632		724895	0.913316	0.079889	0.006795	0	0	0	0	0	0	0.04674	0	0	0.02337	0	0	0.006795	0	0.006795	0.04674	0	-815880	85
SC-17-X-116-A6	SC-17-X-116-H7		Third Degree	0.0157679	3.10988	0.952889	0.257809	0.00405748	N/A	0.761905	690074	186703	0.0471115	0.923495	0.982282		558391	0.932356	0.065432	0.002212	0	0	0	0	0	0	0.034928	0	0	0.017464	0	0	0.002212	0	0.002212	0.034928	0	-615803	93
SC-17-X-116-A6	SC-17-X-116-H8		Third Degree	2.31657	0.262247	0.911017	0.24648	0.00491785	N/A	0.761905	896377	242519	0.0889832	0.87539	0.946644		725829	0.810267	0.184464	0.00527	0	0	0	0	0	0	0.097502	0	0	0.048751	0	0	0.00527	0	0.00527	0.097502	0	-812627	81
SC-17-X-116-A6	SC-2015-PB-X153-A12		Third Degree	1.06931	2.93512	0.940608	0.254486	0.00316706	N/A	0.761905	596968	161513	0.0593921	0.917665	0.963551		482829	0.90162	0.087214	0.011166	0	0	0	0	0	0	0.054773	0	0	0.027386	0	0	0.011166	0	0.011166	0.054773	0	-527339	53
SC-17-X-116-A6	SC-2015-PB-X153-A7		Third Degree	1.52752	1.40312	0.928693	0.251262	0.00432746	N/A	0.761905	629621	170347	0.0713074	0.897343	0.960042		509768	0.860147	0.138323	0.00153	0	0	0	0	0	0	0.070691	0	0	0.035346	0	0	0.00153	0	0.00153	0.070691	0	-557095	77
SC-17-X-116-A6	SC-2015-PB-X153-B12		Third Degree	0.705574	2.7797	0.943635	0.255305	0.00363882	N/A	0.857143	639337	172976	0.0563646	0.917274	0.969996		516945	0.896127	0.100223	0.00365	0	0	0	0	0	0	0.053761	0	0	0.026881	0	0	0.00365	0	0.00365	0.053761	0	-567994	29
SC-17-X-116-A6	SC-2015-PB-X153-B7		Third Degree	0.174312	3.23477	0.950728	0.257224	0.00372014	N/A	0.761905	639734	173083	0.0492718	0.923778	0.977678		517661	0.986815	0.010947	0.002238	0	0	0	0	0	0	0.007712	0	0	0.003856	0	0	0.002238	0	0.002238	0.007712	0	-564617	33
SC-17-X-116-A6	SC-2015-PB-X153-C4		Third Degree	2.31092	0.68705	0.916992	0.248097	0.00423029	N/A	0.761905	753174	203775	0.0830076	0.886347	0.947638		608634	0.800345	0.198412	0.001242	0	0	0	0	0	0	0.100448	0	0	0.050224	0	0	0.001242	0	0.001242	0.100448	0	-674405	90
SC-17-X-116-A6	SC-2015-PB-X153-D1		Third Degree	0.56933	2.74681	0.945077	0.255695	0.0038244	N/A	0.857143	843340	228170	0.0549227	0.917372	0.972783		682706	0.943982	0.032887	0.023131	0	0	0	0	0	0	0.039575	0	0	0.019787	0	0	0.023131	0	0.023131	0.039575	0	-766957	93
SC-17-X-116-A6	SC-2015-PB-X153-D12		Third Degree	1.51003	1.90345	0.932389	0.252262	0.00371535	N/A	0.809524	736979	199393	0.0676112	0.905473	0.959304		596470	0.880548	0.094675	0.024777	0	0	0	0	0	0	0.072114	0	0	0.036057	0	0	0.024777	0	0.024777	0.072114	0	-660726	42
SC-17-X-116-A6	SC-2015-PB-X153-D3		Third Degree	0.16802	2.72666	0.950404	0.257136	0.00438123	N/A	0.952381	639886	173124	0.0495958	0.918665	0.982143		517683	0.931583	0.066956	0.001461	0	0	0	0	0	0	0.034939	0	0	0.017469	0	0	0.001461	0	0.001461	0.034939	0	-568266	53
SC-17-X-116-A6	SC-2015-PB-X153-D4		Third Degree	0.0166939	3.39186	0.952895	0.25781	0.00372071	N/A	0.809524	548112	148294	0.0471046	0.925941	0.97985		442748	0.956629	0.039888	0.003483	0	0	0	0	0	0	0.023427	0	0	0.011714	0	0	0.003483	0	0.003483	0.023427	0	-481729	29
SC-17-X-116-A6	SC-2015-PB-X153-E12		Third Degree	2.59384	0.576755	0.914777	0.247497	0.00399997	N/A	0.761905	593360	160536	0.0852231	0.8858	0.943754		480064	0.793362	0.199994	0.006644	0	0	0	0	0	0	0.106641	0	0	0.05332	0	0	0.006644	0	0.006644	0.106641	0	-523225	117
SC-17-X-116-A6	SC-2015-PB-X153-E2		Third Degree	1.54253	1.10556	0.92582	0.250485	0.00478921	N/A	0.714286	562321	152139	0.0741801	0.891125	0.960515		454947	0.831271	0.167211	0.001517	0	0	0	0	0	0	0.085123	0	0	0.042561	0	0	0.001517	0	0.001517	0.085123	0	-495531	117
SC-17-X-116-A6	SC-2015-PB-X153-E4		Third Degree	2.23157	0.914002	0.91987	0.248875	0.00403178	N/A	0.619048	613974	166114	0.0801296	0.890663	0.949078		496572	0.805316	0.191348	0.003336	0	0	0	0	0	0	0.09901	0	0	0.049505	0	0	0.003336	0	0.003336	0.09901	0	-542833	109
SC-17-X-116-A6	SC-2015-PB-X153-F12		Third Degree	2.28513	0.477014	0.914345	0.24738	0.00459145	N/A	0.904762	485778	131430	0.0856548	0.881083	0.947607		392543	0.788274	0.20081	0.010917	0	0	0	0	0	0	0.111321	0	0	0.055661	0	0	0.010917	0	0.010917	0.111321	0	-423882	205
SC-17-X-116-A6	SC-2015-PB-X153-F2		Third Degree	0.471012	2.68091	0.94612	0.255977	0.00402366	N/A	0.809524	564546	152741	0.0538798	0.916971	0.975269		456344	0.903502	0.088669	0.007829	0	0	0	0	0	0	0.052163	0	0	0.026082	0	0	0.007829	0	0.007829	0.052163	0	-498498	105
SC-17-X-116-A6	SC-2015-PB-X153-F4		Third Degree	2.85435	0.583777	0.914209	0.247344	0.00368871	N/A	0.571429	707748	191485	0.0857909	0.887487	0.940932		572648	0.800917	0.176925	0.022159	0	0	0	0	0	0	0.110621	0	0	0.055311	0	0	0.022159	0	0.022159	0.110621	0	-632134	86
SC-17-X-116-A6	SC-2015-PB-X153-F6		Third Degree	1.49888	1.67504	0.930988	0.251883	0.00399576	N/A	0.619048	641932	173678	0.0690117	0.902042	0.959935		519297	0.871422	0.122278	0.0063	0	0	0	0	0	0	0.067439	0	0	0.033719	0	0	0.0063	0	0.0063	0.067439	0	-568829	89
SC-17-X-116-A6	SC-2015-PB-X153-F7		Third Degree	1.46993	1.59326	0.930631	0.251787	0.00414021	N/A	0.761905	616764	166868	0.0693688	0.900638	0.960624		498265	0.867592	0.129667	0.002741	0	0	0	0	0	0	0.067575	0	0	0.033787	0	0	0.002741	0	0.002741	0.067575	0	-544319	65
SC-17-X-116-A6	SC-2015-PB-X153-H1		Third Degree	0.43654	2.74652	0.946696	0.256133	0.00398429	N/A	0.809524	690090	186707	0.0533037	0.917833	0.97556		558070	0.927695	0.066083	0.006223	0	0	0	0	0	0	0.039264	0	0	0.019632	0	0	0.006223	0	0.006223	0.039264	0	-615319	45
SC-17-X-116-A6	SC-2015-PB-X153-H11		Third Degree	0.626728	2.14926	0.942542	0.255009	0.00456855	N/A	0.904762	500417	135390	0.0574578	0.909446	0.975638		404682	0.880176	0.116732	0.003092	0	0	0	0	0	0	0.061458	0	0	0.030729	0	0	0.003092	0	0.003092	0.061458	0	-439575	81
SC-17-X-116-A6	SC-2015-PB-X153-H12		Third Degree	0.962059	2.74203	0.94095	0.254579	0.00342385	N/A	0.714286	641024	173432	0.0590498	0.916147	0.965754		518301	0.907902	0.087662	0.004437	0	0	0	0	0	0	0.048268	0	0	0.024134	0	0	0.004437	0	0.004437	0.048268	0	-567417	81
SC-17-X-116-A6	SC-2015-PB-X153-H2		Third Degree	0.936652	2.02021	0.938276	0.253855	0.00428909	N/A	0.809524	794776	215030	0.0617237	0.907205	0.969348		642374	0.889741	0.108672	0.001588	0	0	0	0	0	0	0.055923	0	0	0.027962	0	0	0.001588	0	0.001588	0.055923	0	-717419	82
SC-17-X-116-A6	SC-2015-PB-X153-H3		Third Degree	0.47987	2.36072	0.945206	0.25573	0.00446466	N/A	0.809524	775771	209889	0.0547937	0.912863	0.97755		627618	0.923661	0.075595	0.000744	0	0	0	0	0	0	0.038542	0	0	0.019271	0	0	0.000744	0	0.000744	0.038542	0	-697816	58
SC-17-X-116-A7	SC-17-X-116-D1		Third Degree	0.333291	2.51906	0.947648	0.256391	0.00444625	N/A	0.761905	583703	157924	0.0523522	0.915437	0.979858		472419	0.892195	0.101099	0.006706	0	0	0	0	0	0	0.057255	0	0	0.028628	0	0	0.006706	0	0.006706	0.057255	0	-516705	45
SC-17-X-116-A7	SC-17-X-116-E7		Third Degree	0.208989	2.08384	0.948852	0.256717	0.00553127	N/A	0.857143	940582	254479	0.0511476	0.908782	0.988923		761695	0.902851	0.064858	0.032291	0	0	0	0	0	0	0.06472	0	0	0.03236	0	0	0.032291	0	0.032291	0.06472	0	-873213	81
SC-17-X-116-A7	SC-17-X-116-F11		Third Degree	0.282002	2.51425	0.948398	0.256594	0.00453545	N/A	0.809524	798052	215917	0.0516023	0.915541	0.981254		646359	0.855699	0.14213	0.00217	0	0	0	0	0	0	0.073236	0	0	0.036618	0	0	0.00217	0	0.00217	0.073236	0	-728102	89
SC-17-X-116-A7	SC-17-X-116-F12		Third Degree	1.08636	1.81255	0.935559	0.25312	0.00437484	N/A	0.52381	915807	247776	0.0644413	0.903866	0.967252		741387	0.799482	0.19969	0.000828	0	0	0	0	0	0	0.100673	0	0	0.050336	0	0	0.000828	0	0.000828	0.100673	0	-846766	105
SC-17-X-116-A7	SC-17-X-116-G7		Third Degree	0.44793	2.12607	0.944968	0.255666	0.00492706	N/A	0.809524	931369	251986	0.0550322	0.909274	0.980661		754031	0.892139	0.090522	0.017339	0	0	0	0	0	0	0.0626	0	0	0.0313	0	0	0.017339	0	0.017339	0.0626	0	-861173	25
SC-17-X-116-A7	SC-2015-PB-X153-A12		Third Degree	0.44585	2.43357	0.945867	0.255909	0.00440445	N/A	0.714286	590683	159812	0.0541331	0.913959	0.977774		477685	0.857419	0.138726	0.003855	0	0	0	0	0	0	0.073218	0	0	0.036609	0	0	0.003855	0	0.003855	0.073218	0	-526672	102
SC-17-X-116-A7	SC-2015-PB-X153-B12		Third Degree	0.656566	2.03102	0.941674	0.254774	0.00471884	N/A	0.761905	632654	171168	0.0583264	0.907489	0.975859		511740	0.852518	0.140057	0.007424	0	0	0	0	0	0	0.077453	0	0	0.038727	0	0	0.007424	0	0.007424	0.077453	0	-565748	93
SC-17-X-116-A7	SC-2015-PB-X153-B7		Third Degree	0.751987	1.94049	0.940033	0.254331	0.00471025	N/A	0.857143	631796	170935	0.0599668	0.90591	0.974156		511460	0.892609	0.087368	0.020022	0	0	0	0	0	0	0.063707	0	0	0.031853	0	0	0.020022	0	0.020022	0.063707	0	-562059	25
SC-17-X-116-A7	SC-2015-PB-X153-D1		Third Degree	0.426963	2.18005	0.945448	0.255796	0.00486466	N/A	0.809524	833142	225411	0.0545519	0.910207	0.98069		674301	0.879333	0.111951	0.008716	0	0	0	0	0	0	0.064692	0	0	0.032346	0	0	0.008716	0	0.008716	0.064692	0	-764157	189
SC-17-X-116-A7	SC-2015-PB-X153-D9		Third Degree	0.222495	3.11944	0.950004	0.257028	0.00379489	N/A	0.761905	574719	155493	0.0499958	0.922513	0.977496		464462	0.873876	0.099094	0.02703	0	0	0	0	0	0	0.076577	0	0	0.038289	0	0	0.02703	0	0.02703	0.076577	0	-513162	26
SC-17-X-116-A7	SC-2015-PB-X153-E10		Third Degree	0.348852	2.79931	0.947931	0.256467	0.00402846	N/A	0.47619	761532	206036	0.0520693	0.918747	0.977114		616435	0.859084	0.138873	0.002043	0	0	0	0	0	0	0.071479	0	0	0.03574	0	0	0.002043	0	0.002043	0.071479	0	-693478	78
SC-17-X-116-A7	SC-2015-PB-X153-E2		Third Degree	0.812785	1.87842	0.938968	0.254042	0.00471248	N/A	0.761905	555620	150326	0.0610319	0.904829	0.973107		449795	0.847386	0.15009	0.002524	0	0	0	0	0	0	0.077569	0	0	0.038784	0	0	0.002524	0	0.002524	0.077569	0	-493372	81
SC-17-X-116-A7	SC-2015-PB-X153-G6		Third Degree	0.367555	2.54312	0.947206	0.256271	0.00435715	N/A	0.857143	675882	182863	0.0527943	0.915641	0.978771		546558	0.843346	0.155544	0.00111	0	0	0	0	0	0	0.078882	0	0	0.039441	0	0	0.00111	0	0.00111	0.078882	0	-608626	85
SC-17-X-116-A8	SC-17-X-116-B2		Third Degree	0.558604	2.24133	0.943773	0.255342	0.00452948	N/A	0.857143	275720	74597.4	0.0562268	0.91096	0.976586		222389	0.910336	0.08522	0.004444	0	0	0	0	0	0	0.047054	0	0	0.023527	0	0	0.004444	0	0.004444	0.047054	0	-238102	65
SC-17-X-116-A8	SC-17-X-116-B4		Third Degree	0.257362	3.67354	0.950056	0.257042	0.0032263	N/A	0.714286	766092	207270	0.049944	0.926684	0.973429		619539	0.969944	0.000205	0.029851	0	0	0	0	0	0	0.029954	0	0	0.014977	0	0	0.029851	0	0.029851	0.029954	0	-687791	29
SC-17-X-116-A8	SC-17-X-116-B8		Third Degree	1.20688	1.63929	0.933248	0.252495	0.0044559	N/A	0.619048	331286	89631	0.0667517	0.900968	0.965529		267768	0.936782	0.022733	0.040485	0	0	0	0	0	0	0.051851	0	0	0.025926	0	0	0.040485	0	0.040485	0.051851	0	-285534	146
SC-17-X-116-A8	SC-17-X-116-B9		Third Degree	0.309747	3.2406	0.949035	0.256766	0.00357211	N/A	0.857143	624140	168864	0.0509646	0.923158	0.974913		504908	0.958064	0.009723	0.032212	0	0	0	0	0	0	0.037074	0	0	0.018537	0	0	0.032212	0	0.032212	0.037074	0	-554344	166
SC-17-X-116-A8	SC-17-X-116-C1		Third Degree	0.804522	2.41171	0.941399	0.2547	0.0039432	N/A	0.714286	739548	200088	0.0586005	0.912833	0.969966		598277	0.907921	0.091684	0.000395	0	0	0	0	0	0	0.046237	0	0	0.023119	0	0	0.000395	0	0.000395	0.046237	0	-662123	45
SC-17-X-116-A8	SC-17-X-116-C10		Third Degree	0.476959	2.47586	0.945553	0.255824	0.00429497	N/A	0.809524	735787	199071	0.0544466	0.914439	0.976668		595064	0.895323	0.104477	0.0002	0	0	0	0	0	0	0.052438	0	0	0.026219	0	0	0.0002	0	0.0002	0.052438	0	-660945	42
SC-17-X-116-A8	SC-17-X-116-C11		Third Degree	0.492402	3.18899	0.946855	0.256176	0.00344496	N/A	0.857143	977534	264477	0.0531447	0.921899	0.971812		791010	0.934989	0.058059	0.006952	0	0	0	0	0	0	0.035981	0	0	0.017991	0	0	0.006952	0	0.006952	0.035981	0	-899991	45
SC-17-X-116-A8	SC-17-X-116-C3		Third Degree	0.0462588	3.43103	0.952501	0.257704	0.00364717	N/A	0.857143	998592	270174	0.0474986	0.92608	0.978923		808623	0.939281	0.05161	0.009109	0	0	0	0	0	0	0.034914	0	0	0.017457	0	0	0.009109	0	0.009109	0.034914	0	-923488	30
SC-17-X-116-A8	SC-17-X-116-C4		Third Degree	0.119346	4.69284	0.951962	0.257558	0.00263544	N/A	0.666667	776128	209985	0.0480375	0.93287	0.971055		628144	0.96299	0.02475	0.01226	0	0	0	0	0	0	0.024635	0	0	0.012317	0	0	0.01226	0	0.01226	0.024635	0	-697602	46
SC-17-X-116-A8	SC-17-X-116-C6		Third Degree	0.1921	2.76919	0.950084	0.25705	0.00428268	N/A	0.904762	701681	189843	0.0499158	0.919059	0.98111		566901	0.954037	0.044569	0.001394	0	0	0	0	0	0	0.023679	0	0	0.011839	0	0	0.001394	0	0.001394	0.023679	0	-625358	54
SC-17-X-116-A8	SC-17-X-116-C8		Third Degree	0.0599834	3.63294	0.952364	0.257667	0.00343421	N/A	0.809524	797554	215782	0.0476364	0.927485	0.977242		644996	0.951983	0.040602	0.007415	0	0	0	0	0	0	0.027716	0	0	0.013858	0	0	0.007415	0	0.007415	0.027716	0	-718245	30
SC-17-X-116-A8	SC-17-X-116-D1		Third Degree	0.203382	3.06588	0.950209	0.257084	0.00387925	N/A	0.857143	639753	173088	0.0497911	0.922106	0.978312		517416	0.950161	0.046614	0.003226	0	0	0	0	0	0	0.026533	0	0	0.013266	0	0	0.003226	0	0.003226	0.026533	0	-566952	53
SC-17-X-116-A8	SC-17-X-116-D2		Third Degree	1.01428	2.37223	0.939086	0.254074	0.00374493	N/A	0.666667	621295	168094	0.0609143	0.911956	0.966215		501684	0.915574	0.071999	0.012427	0	0	0	0	0	0	0.048426	0	0	0.024213	0	0	0.012427	0	0.012427	0.048426	0	-549381	117
SC-17-X-116-A8	SC-17-X-116-D5		Third Degree	0.984725	2.60927	0.940282	0.254398	0.00352874	N/A	0.761905	998869	270249	0.0597184	0.914718	0.965845		808613	0.912486	0.081145	0.006369	0	0	0	0	0	0	0.046942	0	0	0.023471	0	0	0.006369	0	0.006369	0.046942	0	-919002	73
SC-17-X-116-A8	SC-17-X-116-D7		Third Degree	0.744362	2.34786	0.941841	0.25482	0.00410134	N/A	0.857143	770176	208375	0.0581588	0.91213	0.971553		622960	0.911917	0.073525	0.014558	0	0	0	0	0	0	0.05132	0	0	0.02566	0	0	0.014558	0	0.014558	0.05132	0	-694745	26
SC-17-X-116-A8	SC-17-X-116-E11		Third Degree	0.276061	3.29544	0.949502	0.256892	0.00355096	N/A	0.809524	1048093	283567	0.0504982	0.923777	0.975226		848820	0.90713	0.084355	0.008515	0	0	0	0	0	0	0.050693	0	0	0.025346	0	0	0.008515	0	0.008515	0.050693	0	-979164	45
SC-17-X-116-A8	SC-17-X-116-E6		Third Degree	1.03002	2.58035	0.939752	0.254254	0.00351273	N/A	0.761905	1076304	291199	0.0602482	0.914304	0.965199		871494	0.907346	0.064656	0.027998	0	0	0	0	0	0	0.060326	0	0	0.030163	0	0	0.027998	0	0.027998	0.060326	0	-1.00546e+06	73
SC-17-X-116-A8	SC-17-X-116-E7		Third Degree	0.387082	3.5114	0.948471	0.256613	0.00325313	N/A	0.714286	1031061	278959	0.0515292	0.924904	0.972038		834695	0.930857	0.062361	0.006782	0	0	0	0	0	0	0.037963	0	0	0.018981	0	0	0.006782	0	0.006782	0.037963	0	-958638	46
SC-17-X-116-A8	SC-17-X-116-E8		Third Degree	1.38725	1.58438	0.931242	0.251952	0.00426777	N/A	0.714286	1000976	270819	0.0687577	0.900325	0.96216		810081	0.877033	0.120687	0.00228	0	0	0	0	0	0	0.062624	0	0	0.031312	0	0	0.00228	0	0.00228	0.062624	0	-923741	54
SC-17-X-116-A8	SC-17-X-116-E9		Third Degree	2.32814	0.459955	0.913983	0.247283	0.00454872	N/A	0.666667	865504	234166	0.086017	0.88103	0.946936		700818	0.84884	0.142541	0.008618	0	0	0	0	0	0	0.079889	0	0	0.039944	0	0	0.008618	0	0.008618	0.079889	0	-778703	117
SC-17-X-116-A8	SC-17-X-116-F10		Third Degree	0.921939	2.50289	0.940507	0.254459	0.00370304	N/A	0.619048	775470	209807	0.0594934	0.91368	0.967333		627754	0.91688	0.059972	0.023148	0	0	0	0	0	0	0.053134	0	0	0.026567	0	0	0.023148	0	0.023148	0.053134	0	-697197	45
SC-17-X-116-A8	SC-17-X-116-F11		Third Degree	0.693957	2.78052	0.943763	0.25534	0.00365012	N/A	0.904762	874608	236629	0.0562373	0.91732	0.970205		707666	0.877229	0.119873	0.002897	0	0	0	0	0	0	0.062834	0	0	0.031417	0	0	0.002897	0	0.002897	0.062834	0	-798913	81
SC-17-X-116-A8	SC-17-X-116-F12		Third Degree	0.552981	3.23101	0.946275	0.256019	0.00335156	N/A	0.619048	1003952	271624	0.0537252	0.921995	0.970555		812373	0.891835	0.106421	0.001744	0	0	0	0	0	0	0.054954	0	0	0.027477	0	0	0.001744	0	0.001744	0.054954	0	-929992	65
SC-17-X-116-A8	SC-17-X-116-F2		Third Degree	1.55818	1.19896	0.926634	0.250705	0.00459978	N/A	0.714286	1041785	281860	0.073366	0.893311	0.959957		843360	0.853894	0.14306	0.003046	0	0	0	0	0	0	0.074576	0	0	0.037288	0	0	0.003046	0	0.003046	0.074576	0	-966499	77
SC-17-X-116-A8	SC-17-X-116-F4		Third Degree	0.889291	2.62043	0.941248	0.254659	0.00361347	N/A	0.809524	1093336	295807	0.0587522	0.915071	0.967425		885192	0.881498	0.115216	0.003286	0	0	0	0	0	0	0.060894	0	0	0.030447	0	0	0.003286	0	0.003286	0.060894	0	-1.02618e+06	73
SC-17-X-116-A8	SC-17-X-116-F6		Third Degree	0.737634	3.20341	0.944352	0.255499	0.003218	N/A	0.714286	668457	180854	0.0556485	0.921039	0.967664		539960	0.961806	0.02337	0.014824	0	0	0	0	0	0	0.026509	0	0	0.013254	0	0	0.014824	0	0.014824	0.026509	0	-590519	69
SC-17-X-116-A8	SC-17-X-116-F7		Third Degree	0.947063	1.76236	0.93674	0.25344	0.0046808	N/A	0.809524	981307	265497	0.0632599	0.902831	0.97065		794384	0.896971	0.086689	0.01634	0	0	0	0	0	0	0.059685	0	0	0.029842	0	0	0.01634	0	0.01634	0.059685	0	-905219	50
SC-17-X-116-A8	SC-17-X-116-F9		Third Degree	0.904392	2.70876	0.941392	0.254698	0.00351002	N/A	0.761905	914620	247455	0.0586081	0.915964	0.96682		739488	0.891933	0.089585	0.018482	0	0	0	0	0	0	0.063274	0	0	0.031637	0	0	0.018482	0	0.018482	0.063274	0	-837999	81
SC-17-X-116-A8	SC-17-X-116-G10		Third Degree	0.41267	3.74805	0.948476	0.256615	0.00304809	N/A	0.809524	1062897	287572	0.0515242	0.926394	0.970557		860265	0.918877	0.077658	0.003465	0	0	0	0	0	0	0.042294	0	0	0.021147	0	0	0.003465	0	0.003465	0.042294	0	-991463	69
SC-17-X-116-A8	SC-17-X-116-G11		Third Degree	0.0650607	3.45365	0.952258	0.257638	0.00360423	N/A	0.761905	1088659	294542	0.0477417	0.926148	0.978369		881095	0.967013	0.031966	0.001021	0	0	0	0	0	0	0.017004	0	0	0.008502	0	0	0.001021	0	0.001021	0.017004	0	-1.01764e+06	29
SC-17-X-116-A8	SC-17-X-116-G4		Third Degree	2.88913	0.420116	0.912201	0.2468	0.00383237	N/A	0.619048	1009249	273057	0.0877991	0.884438	0.939964		817058	0.782259	0.214278	0.003463	0	0	0	0	0	0	0.110602	0	0	0.055301	0	0	0.003463	0	0.003463	0.110602	0	-931717	113
SC-17-X-116-A8	SC-17-X-116-G7		Third Degree	0.115803	3.2257	0.9515	0.257433	0.00379538	N/A	0.857143	1022495	276641	0.0484995	0.924005	0.978996		827838	0.95746	0.031107	0.011434	0	0	0	0	0	0	0.026987	0	0	0.013493	0	0	0.011434	0	0.011434	0.026987	0	-947696	41
SC-17-X-116-A8	SC-17-X-116-G8		Third Degree	0.0769083	3.43814	0.952099	0.257595	0.00360799	N/A	0.714286	916054	247843	0.0479006	0.925962	0.978237		741642	0.925011	0.058241	0.016747	0	0	0	0	0	0	0.045868	0	0	0.022934	0	0	0.016747	0	0.016747	0.045868	0	-839907	57
SC-17-X-116-A8	SC-17-X-116-H11		Third Degree	1.27785	1.98725	0.93478	0.252909	0.00388419	N/A	0.714286	999169	270330	0.0652202	0.906641	0.962918		808862	0.878828	0.103938	0.017235	0	0	0	0	0	0	0.069203	0	0	0.034602	0	0	0.017235	0	0.017235	0.069203	0	-920776	41
SC-17-X-116-A8	SC-17-X-116-H12		Third Degree	1.59015	1.59415	0.929717	0.251539	0.00398275	N/A	0.619048	1157600	313194	0.0702831	0.900864	0.958569		937228	0.860416	0.136053	0.003531	0	0	0	0	0	0	0.071558	0	0	0.035779	0	0	0.003531	0	0.003531	0.071558	0	-1.09663e+06	97
SC-17-X-116-A8	SC-17-X-116-H3		Third Degree	1.61033	1.70449	0.930353	0.251712	0.00382592	N/A	0.619048	1025086	277342	0.0696467	0.902637	0.95807		830125	0.869716	0.109174	0.02111	0	0	0	0	0	0	0.075697	0	0	0.037849	0	0	0.02111	0	0.02111	0.075697	0	-950497	25
SC-17-X-116-A8	SC-17-X-116-H5		Third Degree	1.75068	0.959286	0.922843	0.24968	0.00467987	N/A	0.714286	906774	245332	0.0771569	0.88894	0.956746		733812	0.844308	0.153503	0.002188	0	0	0	0	0	0	0.07894	0	0	0.03947	0	0	0.002188	0	0.002188	0.07894	0	-825093	89
SC-17-X-116-A8	SC-17-X-116-H6		Third Degree	1.74099	2.34872	0.93317	0.252474	0.00310101	N/A	0.809524	970097	262464	0.0668297	0.910705	0.955635		785398	0.87272	0.113024	0.014256	0	0	0	0	0	0	0.070768	0	0	0.035384	0	0	0.014256	0	0.014256	0.070768	0	-891918	41
SC-17-X-116-A8	SC-17-X-116-H9		Third Degree	0.0362808	3.2442	0.952607	0.257732	0.00386597	N/A	0.809524	995952	269460	0.0473934	0.9246	0.980613		806406	0.937681	0.053123	0.009196	0	0	0	0	0	0	0.035758	0	0	0.017879	0	0	0.009196	0	0.009196	0.035758	0	-921516	30
SC-17-X-116-A8	SC-2015-PB-X153-A7		Third Degree	0.701537	2.70525	0.943472	0.255261	0.00372265	N/A	0.619048	681859	184480	0.0565277	0.916504	0.970441		551829	0.913933	0.084972	0.001095	0	0	0	0	0	0	0.043581	0	0	0.02179	0	0	0.001095	0	0.001095	0.043581	0	-609557	46
SC-17-X-116-A8	SC-2015-PB-X153-A8		Third Degree	0.296098	3.14509	0.949092	0.256781	0.00368543	N/A	0.714286	637266	172415	0.0509084	0.922393	0.97579		515723	0.933073	0.065095	0.001833	0	0	0	0	0	0	0.03438	0	0	0.01719	0	0	0.001833	0	0.001833	0.03438	0	-567545	57
SC-17-X-116-A8	SC-2015-PB-X153-B7		Third Degree	2.0723	0.803231	0.919344	0.248733	0.0044104	N/A	0.666667	693302	187576	0.0806563	0.887393	0.951294		560621	0.888998	0.0817	0.029302	0	0	0	0	0	0	0.070152	0	0	0.035076	0	0	0.029302	0	0.029302	0.070152	0	-616436	129
SC-17-X-116-A8	SC-2015-PB-X153-D1		Third Degree	1.54372	1.39654	0.928514	0.251214	0.00431331	N/A	0.714286	912879	246984	0.0714857	0.897267	0.959762		738507	0.861426	0.128834	0.00974	0	0	0	0	0	0	0.074157	0	0	0.037079	0	0	0.00974	0	0.00974	0.074157	0	-837533	106
SC-17-X-116-A8	SC-2015-PB-X153-D12		Third Degree	0.104602	3.35759	0.951709	0.257489	0.00366307	N/A	0.761905	797928	215883	0.0482912	0.925172	0.978245		645407	0.933069	0.063169	0.003762	0	0	0	0	0	0	0.035346	0	0	0.017673	0	0	0.003762	0	0.003762	0.035346	0	-722049	57
SC-17-X-116-A8	SC-2015-PB-X153-E12		Third Degree	0.754476	2.97862	0.943651	0.255309	0.00339725	N/A	0.809524	640889	173396	0.0563486	0.91904	0.968262		518355	0.903361	0.080811	0.015827	0	0	0	0	0	0	0.056233	0	0	0.028117	0	0	0.015827	0	0.015827	0.056233	0	-572334	25
SC-17-X-116-A8	SC-2015-PB-X153-E4		Third Degree	0.00342319	3.22628	0.953075	0.257859	0.00392675	N/A	0.666667	664801	179865	0.0469247	0.924628	0.981522		537651	0.9435	0.034358	0.022142	0	0	0	0	0	0	0.039321	0	0	0.01966	0	0	0.022142	0	0.022142	0.039321	0	-596310	98
SC-17-X-116-A8	SC-2015-PB-X153-E6		Third Degree	1.41982	1.44263	0.929874	0.251582	0.00443055	N/A	0.666667	727894	196935	0.0701257	0.897778	0.961971		588364	0.869789	0.097361	0.032849	0	0	0	0	0	0	0.08153	0	0	0.040765	0	0	0.032849	0	0.032849	0.08153	0	-654992	61
SC-17-X-116-A8	SC-2015-PB-X153-F12		Third Degree	0.53432	3.64466	0.947132	0.256251	0.00303477	N/A	0.761905	526394	142418	0.0528684	0.925147	0.969117		425038	0.930724	0.05372	0.015555	0	0	0	0	0	0	0.042416	0	0	0.021208	0	0	0.015555	0	0.015555	0.042416	0	-463616	81
SC-17-X-116-A8	SC-2015-PB-X153-F4		Third Degree	0.441462	3.73903	0.948175	0.256533	0.00303367	N/A	0.857143	767452	207638	0.051825	0.926198	0.970152		620616	0.916407	0.080181	0.003411	0	0	0	0	0	0	0.043502	0	0	0.021751	0	0	0.003411	0	0.003411	0.043502	0	-693499	29
SC-17-X-116-A8	SC-2015-PB-X153-G7		Third Degree	0.253234	3.11424	0.9496	0.256919	0.00376611	N/A	0.666667	771804	208815	0.0504	0.922317	0.976883		623922	0.894792	0.099132	0.006076	0	0	0	0	0	0	0.055642	0	0	0.027821	0	0	0.006076	0	0.006076	0.055642	0	-699540	25
SC-17-X-116-A8	SC-2015-PB-X153-H2		Third Degree	1.3349	2.14888	0.935164	0.253013	0.00364037	N/A	0.571429	861505	233084	0.0648363	0.908791	0.961536		696282	0.857405	0.139405	0.00319	0	0	0	0	0	0	0.072893	0	0	0.036446	0	0	0.00319	0	0.00319	0.072893	0	-785743	90
SC-17-X-116-A8	SC-2015-PB-X153-H3		Third Degree	1.10535	1.5585	0.933674	0.25261	0.00476088	N/A	0.666667	841241	227602	0.0663255	0.899185	0.968164		680508	0.881248	0.105737	0.013015	0	0	0	0	0	0	0.065883	0	0	0.032942	0	0	0.013015	0	0.013015	0.065883	0	-764058	58
SC-17-X-116-A9	SC-17-X-116-D12		Third Degree	1.78699	0.812342	0.920899	0.249154	0.00487905	N/A	0.571429	130578	35328.5	0.0791006	0.885554	0.956245		105192	0.782126	0.172095	0.045779	0	0	0	0	0	0	0.131826	0	0	0.065913	0	0	0.045779	0	0.045779	0.131826	0	-108730	221
SC-17-X-116-A9	SC-17-X-116-E5		Third Degree	0.201545	2.68168	0.949848	0.256986	0.00439864	N/A	0.714286	141747	38350.3	0.0501517	0.917983	0.981714		114389	0.860334	0.13614	0.003526	0	0	0	0	0	0	0.071596	0	0	0.035798	0	0	0.003526	0	0.003526	0.071596	0	-118517	57
SC-17-X-116-A9	SC-17-X-116-E8		Third Degree	0.333918	3.39932	0.948932	0.256738	0.00339712	N/A	0.809524	222129	60098.1	0.0510677	0.924322	0.973542		179677	0.946437	0.015085	0.038479	0	0	0	0	0	0	0.046021	0	0	0.023011	0	0	0.038479	0	0.038479	0.046021	0	-193126	41
SC-17-X-116-A9	SC-17-X-116-H8		Third Degree	0.650575	2.44906	0.943287	0.255211	0.00409153	N/A	0.809524	214654	58075.7	0.0567135	0.913646	0.972927		173678	0.933871	0.012978	0.05315	0	0	0	0	0	0	0.059639	0	0	0.02982	0	0	0.05315	0	0.05315	0.059639	0	-185227	169
SC-17-X-116-B1	SC-17-X-116-B10		Third Degree	1.38684	2.19927	0.934997	0.252968	0.0035365	N/A	0.666667	804410	217637	0.0650027	0.909378	0.960617		650990	0.888012	0.072274	0.039714	0	0	0	0	0	0	0.075851	0	0	0.037926	0	0	0.039714	0	0.039714	0.075851	0	-727432	70
SC-17-X-116-B1	SC-17-X-116-B11		Third Degree	1.10248	1.94614	0.936173	0.253286	0.00415999	N/A	0.714286	439104	118802	0.0638265	0.906037	0.96631		354832	0.847742	0.149901	0.002357	0	0	0	0	0	0	0.077307	0	0	0.038654	0	0	0.002357	0	0.002357	0.077307	0	-382767	122
SC-17-X-116-B1	SC-17-X-116-B4		Third Degree	1.79691	1.41135	0.926871	0.250769	0.00395301	N/A	0.666667	703495	190334	0.0731292	0.898234	0.955508		568840	0.836281	0.158339	0.005379	0	0	0	0	0	0	0.084549	0	0	0.042274	0	0	0.005379	0	0.005379	0.084549	0	-625876	49
SC-17-X-116-B1	SC-17-X-116-B5		Third Degree	0.000367029	3.6387	0.95312	0.257871	0.00348503	N/A	0.809524	669586	181160	0.0468797	0.927873	0.978367		541771	0.963212	0.007569	0.029219	0	0	0	0	0	0	0.033003	0	0	0.016502	0	0	0.029219	0	0.029219	0.033003	0	-595662	93
SC-17-X-116-B1	SC-17-X-116-B6		Third Degree	1.78929	1.10814	0.924178	0.250041	0.00437707	N/A	0.714286	731105	197804	0.0758224	0.892468	0.955887		591591	0.814947	0.184095	0.000958	0	0	0	0	0	0	0.093005	0	0	0.046503	0	0	0.000958	0	0.000958	0.093005	0	-654493	85
SC-17-X-116-B1	SC-17-X-116-B8		Third Degree	0.874809	2.01836	0.938951	0.254038	0.00438352	N/A	0.619048	303010	81980.8	0.0610486	0.907196	0.970707		244838	0.937042	0.025903	0.037055	0	0	0	0	0	0	0.050006	0	0	0.025003	0	0	0.037055	0	0.037055	0.050006	0	-258805	21
SC-17-X-116-B1	SC-17-X-116-B9		Third Degree	0.888354	2.15344	0.939435	0.254169	0.00416933	N/A	0.809524	572718	154952	0.0605648	0.909231	0.969639		463235	0.891063	0.084498	0.024439	0	0	0	0	0	0	0.066688	0	0	0.033344	0	0	0.024439	0	0.024439	0.066688	0	-503867	41
SC-17-X-116-B1	SC-17-X-116-C1		Third Degree	0.813028	1.97702	0.939465	0.254177	0.00454554	N/A	0.714286	677953	183423	0.0605345	0.906536	0.972395		548425	0.892207	0.095992	0.011801	0	0	0	0	0	0	0.059797	0	0	0.029898	0	0	0.011801	0	0.011801	0.059797	0	-602423	74
SC-17-X-116-B1	SC-17-X-116-C4		Third Degree	1.70269	3.34137	0.937302	0.253591	0.0025143	N/A	0.619048	711195	192417	0.0626983	0.919087	0.955516		575283	0.88087	0.11518	0.00395	0	0	0	0	0	0	0.06154	0	0	0.03077	0	0	0.00395	0	0.00395	0.06154	0	-632723	73
SC-17-X-116-B1	SC-17-X-116-C6		Third Degree	1.10392	2.36317	0.9382	0.253835	0.00365789	N/A	0.809524	642517	173836	0.0618	0.911701	0.964699		519030	0.902203	0.079165	0.018631	0	0	0	0	0	0	0.058214	0	0	0.029107	0	0	0.018631	0	0.018631	0.058214	0	-567701	53
SC-17-X-116-B1	SC-17-X-116-C7		Third Degree	0.911922	2.14109	0.939124	0.254084	0.00415401	N/A	0.857143	864075	233780	0.0608764	0.90903	0.969217		698956	0.889657	0.094987	0.015356	0	0	0	0	0	0	0.062849	0	0	0.031425	0	0	0.015356	0	0.015356	0.062849	0	-786604	49
SC-17-X-116-B1	SC-17-X-116-D11		Third Degree	0.0338958	3.57163	0.952684	0.257753	0.00351745	N/A	0.761905	891294	241144	0.0473157	0.927203	0.978166		721412	0.930929	0.046872	0.022199	0	0	0	0	0	0	0.045635	0	0	0.022817	0	0	0.022199	0	0.022199	0.045635	0	-816801	73
SC-17-X-116-B1	SC-17-X-116-D2		Third Degree	1.31795	2.40281	0.936521	0.25338	0.00340852	N/A	0.714286	568513	153814	0.0634788	0.911829	0.961214		458714	0.898956	0.094384	0.00666	0	0	0	0	0	0	0.053852	0	0	0.026926	0	0	0.00666	0	0.00666	0.053852	0	-497051	57
SC-17-X-116-B1	SC-17-X-116-D3		Third Degree	1.28901	2.01035	0.934812	0.252918	0.00384385	N/A	0.761905	1019517	275835	0.0651883	0.906965	0.962658		825157	0.857065	0.13467	0.008266	0	0	0	0	0	0	0.075601	0	0	0.0378	0	0	0.008266	0	0.008266	0.075601	0	-949741	141
SC-17-X-116-B1	SC-17-X-116-D5		Third Degree	0.532857	2.44137	0.944727	0.2556	0.00426404	N/A	0.761905	914036	247297	0.055273	0.913837	0.975617		739620	0.915882	0.083794	0.000324	0	0	0	0	0	0	0.042221	0	0	0.021111	0	0	0.000324	0	0.000324	0.042221	0	-833617	81
SC-17-X-116-B1	SC-17-X-116-D7		Third Degree	0.762277	2.14779	0.940846	0.254551	0.00435806	N/A	0.761905	704591	190630	0.0591537	0.909275	0.972418		569737	0.880263	0.111727	0.008009	0	0	0	0	0	0	0.063873	0	0	0.031937	0	0	0.008009	0	0.008009	0.063873	0	-630316	61
SC-17-X-116-B1	SC-17-X-116-E9		Third Degree	1.44406	1.76629	0.93204	0.252168	0.00395043	N/A	0.666667	791429	214125	0.06796	0.903422	0.960658		640614	0.924604	0.055126	0.02027	0	0	0	0	0	0	0.047833	0	0	0.023916	0	0	0.02027	0	0.02027	0.047833	0	-707014	89
SC-17-X-116-B1	SC-17-X-116-F11		Third Degree	0.388806	2.93776	0.947646	0.25639	0.00381241	N/A	0.761905	801922	216964	0.0523537	0.920028	0.975265		648819	0.888363	0.103764	0.007873	0	0	0	0	0	0	0.059755	0	0	0.029878	0	0	0.007873	0	0.007873	0.059755	0	-725934	65
SC-17-X-116-B1	SC-17-X-116-F3		Third Degree	1.91954	1.50943	0.926884	0.250773	0.00369856	N/A	0.714286	843105	228106	0.0731156	0.900091	0.953678		682576	0.830303	0.151698	0.017999	0	0	0	0	0	0	0.093848	0	0	0.046924	0	0	0.017999	0	0.017999	0.093848	0	-765828	73
SC-17-X-116-B1	SC-17-X-116-F6		Third Degree	0.862618	2.32748	0.94045	0.254443	0.00397551	N/A	0.47619	610706	165229	0.0595502	0.91165	0.96925		493244	0.940809	0.033646	0.025545	0	0	0	0	0	0	0.042368	0	0	0.021184	0	0	0.025545	0	0.025545	0.042368	0	-535134	26
SC-17-X-116-B1	SC-17-X-116-G11		Third Degree	1.47006	1.35464	0.92873	0.251272	0.00448977	N/A	0.571429	997766	269950	0.0712701	0.896204	0.961255		807531	0.854085	0.137626	0.008288	0	0	0	0	0	0	0.077102	0	0	0.038551	0	0	0.008288	0	0.008288	0.077102	0	-924209	53
SC-17-X-116-B1	SC-17-X-116-G12		Third Degree	1.52805	1.18036	0.926679	0.250717	0.00468253	N/A	0.857143	970527	262581	0.0733213	0.892757	0.960601		785543	0.838284	0.159793	0.001923	0	0	0	0	0	0	0.081819	0	0	0.04091	0	0	0.001923	0	0.001923	0.081819	0	-896521	81
SC-17-X-116-B1	SC-17-X-116-G2		Third Degree	1.2543	2.01396	0.935135	0.253005	0.00388043	N/A	0.714286	663401	179486	0.0648648	0.907024	0.963247		536779	0.870757	0.093786	0.035457	0	0	0	0	0	0	0.08235	0	0	0.041175	0	0	0.035457	0	0.035457	0.08235	0	-589821	57
SC-17-X-116-B1	SC-17-X-116-G3		Third Degree	1.9315	1.18246	0.92405	0.250006	0.00407271	N/A	0.619048	856695	231783	0.0759502	0.894546	0.953554		693299	0.801855	0.195404	0.002741	0	0	0	0	0	0	0.100443	0	0	0.050221	0	0	0.002741	0	0.002741	0.100443	0	-779309	129
SC-17-X-116-B1	SC-17-X-116-G4		Third Degree	1.22654	1.76687	0.933918	0.252676	0.00423673	N/A	0.761905	924587	250151	0.0660818	0.903226	0.964611		748180	0.878554	0.119482	0.001963	0	0	0	0	0	0	0.061705	0	0	0.030852	0	0	0.001963	0	0.001963	0.061705	0	-847393	101
SC-17-X-116-B1	SC-17-X-116-G7		Third Degree	0.331279	2.77271	0.948122	0.256519	0.00408579	N/A	0.619048	935186	253019	0.0518778	0.918523	0.977721		756572	0.929699	0.068387	0.001915	0	0	0	0	0	0	0.036108	0	0	0.018054	0	0	0.001915	0	0.001915	0.036108	0	-859007	61
SC-17-X-116-B1	SC-17-X-116-G9		Third Degree	0.345325	3.77034	0.949192	0.256808	0.00308146	N/A	0.857143	644309	174321	0.050808	0.926869	0.971515		521368	0.904442	0.091008	0.00455	0	0	0	0	0	0	0.050054	0	0	0.025027	0	0	0.00455	0	0.00455	0.050054	0	-573053	101
SC-17-X-116-B1	SC-17-X-116-H11		Third Degree	1.31937	1.3157	0.929655	0.251523	0.00481288	N/A	0.666667	914387	247392	0.0703451	0.894789	0.964521		740404	0.86722	0.113023	0.019756	0	0	0	0	0	0	0.076268	0	0	0.038134	0	0	0.019756	0	0.019756	0.076268	0	-836095	57
SC-17-X-116-B1	SC-17-X-116-H12		Third Degree	1.32413	1.82828	0.933436	0.252546	0.00402303	N/A	0.761905	1059203	286572	0.0665642	0.904291	0.96258		857531	0.881172	0.103329	0.0155	0	0	0	0	0	0	0.067164	0	0	0.033582	0	0	0.0155	0	0.0155	0.067164	0	-995224	81
SC-17-X-116-B1	SC-17-X-116-H2		Third Degree	0.273076	3.63169	0.949847	0.256986	0.00324789	N/A	0.761905	891937	241318	0.0501532	0.926318	0.973376		721825	0.946332	0.051157	0.002512	0	0	0	0	0	0	0.02809	0	0	0.014045	0	0	0.002512	0	0.002512	0.02809	0	-814173	53
SC-17-X-116-B1	SC-17-X-116-H7		Third Degree	0.330969	2.6045	0.94784	0.256443	0.00432035	N/A	0.857143	684539	185205	0.0521601	0.916542	0.979138		553430	0.934364	0.038211	0.027425	0	0	0	0	0	0	0.046531	0	0	0.023265	0	0	0.027425	0	0.027425	0.046531	0	-610666	121
SC-17-X-116-B1	SC-17-X-116-H8		Third Degree	1.76636	1.06126	0.923843	0.24995	0.00448513	N/A	0.666667	888365	240351	0.0761569	0.891351	0.956335		718832	0.854571	0.143816	0.001613	0	0	0	0	0	0	0.073521	0	0	0.03676	0	0	0.001613	0	0.001613	0.073521	0	-806723	30
SC-17-X-116-B1	SC-2015-PB-X153-A12		Third Degree	0.975357	2.03204	0.937923	0.253759	0.00421703	N/A	0.619048	593038	160449	0.0620775	0.907373	0.968472		479371	0.878007	0.109369	0.012624	0	0	0	0	0	0	0.067309	0	0	0.033654	0	0	0.012624	0	0.012624	0.067309	0	-523746	61
SC-17-X-116-B1	SC-2015-PB-X153-B12		Third Degree	1.01516	2.0129	0.93741	0.253621	0.00418825	N/A	0.52381	634936	171785	0.0625898	0.907069	0.967751		513143	0.867023	0.130859	0.002119	0	0	0	0	0	0	0.067548	0	0	0.033774	0	0	0.002119	0	0.002119	0.067548	0	-563728	53
SC-17-X-116-B1	SC-2015-PB-X153-B5		Third Degree	2.56619	0.67496	0.916012	0.247831	0.00391288	N/A	0.619048	827817	223970	0.0839884	0.887665	0.944358		669176	0.763995	0.21452	0.021485	0	0	0	0	0	0	0.128745	0	0	0.064373	0	0	0.021485	0	0.021485	0.128745	0	-754341	69
SC-17-X-116-B1	SC-2015-PB-X153-B7		Third Degree	1.6621	1.27836	0.926629	0.250704	0.00431301	N/A	0.571429	636105	172101	0.0733712	0.895384	0.957874		514756	0.871863	0.124567	0.00357	0	0	0	0	0	0	0.065854	0	0	0.032927	0	0	0.00357	0	0.00357	0.065854	0	-562157	81
SC-17-X-116-B1	SC-2015-PB-X153-B8		Third Degree	1.97614	1.3752	0.925485	0.250394	0.00378423	N/A	0.761905	652926	176652	0.0745152	0.89807	0.952899		527556	0.802544	0.194379	0.003077	0	0	0	0	0	0	0.100267	0	0	0.050133	0	0	0.003077	0	0.003077	0.100267	0	-582097	101
SC-17-X-116-B1	SC-2015-PB-X153-D4		Third Degree	0.0341513	3.63315	0.952688	0.257754	0.0034582	N/A	0.761905	544332	147272	0.0473115	0.927636	0.977741		439270	0.949384	0.044068	0.006548	0	0	0	0	0	0	0.028582	0	0	0.014291	0	0	0.006548	0	0.006548	0.028582	0	-478421	69
SC-17-X-116-B1	SC-2015-PB-X153-D7		Third Degree	0.254803	3.33418	0.949797	0.256972	0.00353366	N/A	0.809524	553737	149816	0.0502029	0.924198	0.975396		447415	0.896277	0.100141	0.003582	0	0	0	0	0	0	0.053652	0	0	0.026826	0	0	0.003582	0	0.003582	0.053652	0	-490111	81
SC-17-X-116-B1	SC-2015-PB-X153-E12		Third Degree	0.0348248	3.92944	0.952713	0.257761	0.00319914	N/A	0.809524	587284	158893	0.0472868	0.929537	0.975889		475091	0.947104	0.03611	0.016786	0	0	0	0	0	0	0.034841	0	0	0.017421	0	0	0.016786	0	0.016786	0.034841	0	-519467	145
SC-17-X-116-B1	SC-2015-PB-X153-E4		Third Degree	0.213705	2.75011	0.949745	0.256958	0.00427903	N/A	0.714286	608714	164691	0.0502549	0.918746	0.980744		492354	0.914701	0.083708	0.001591	0	0	0	0	0	0	0.043445	0	0	0.021723	0	0	0.001591	0	0.001591	0.043445	0	-540408	57
SC-17-X-116-B1	SC-2015-PB-X153-E6		Third Degree	0.760301	3.10611	0.943907	0.255379	0.00328011	N/A	0.809524	666845	180418	0.0560926	0.920145	0.96767		538553	0.896974	0.098179	0.004847	0	0	0	0	0	0	0.053937	0	0	0.026968	0	0	0.004847	0	0.004847	0.053937	0	-595286	41
SC-17-X-116-B1	SC-2015-PB-X153-F1		Third Degree	1.51096	1.9889	0.932888	0.252397	0.00362365	N/A	0.714286	564887	152833	0.0671119	0.906637	0.959139		456237	0.833024	0.163895	0.003081	0	0	0	0	0	0	0.085028	0	0	0.042514	0	0	0.003081	0	0.003081	0.085028	0	-498349	89
SC-17-X-116-B1	SC-2015-PB-X153-H1		Third Degree	0.332988	2.73038	0.94803	0.256494	0.00413998	N/A	0.857143	684016	185064	0.0519703	0.918038	0.978021		553134	0.922478	0.07548	0.002041	0	0	0	0	0	0	0.039782	0	0	0.019891	0	0	0.002041	0	0.002041	0.039782	0	-610325	77
SC-17-X-116-B1	SC-2015-PB-X153-H12		Third Degree	1.59002	1.5572	0.929443	0.251465	0.00402966	N/A	0.714286	636386	172177	0.0705569	0.900251	0.958635		514497	0.856674	0.138462	0.004864	0	0	0	0	0	0	0.074095	0	0	0.037047	0	0	0.004864	0	0.004864	0.074095	0	-562617	90
SC-17-X-116-B1	SC-2015-PB-X153-H2		Third Degree	0.0543355	3.67209	0.952442	0.257688	0.00340333	N/A	0.761905	789254	213536	0.0475585	0.927787	0.977097		637748	0.946326	0.047725	0.005949	0	0	0	0	0	0	0.029811	0	0	0.014906	0	0	0.005949	0	0.005949	0.029811	0	-712273	29
SC-17-X-116-B1	SC-2015-PB-X153-H3		Third Degree	0.344431	2.73914	0.947889	0.256456	0.00411285	N/A	0.666667	770140	208365	0.0521109	0.918094	0.977684		622742	0.923535	0.075806	0.00066	0	0	0	0	0	0	0.038563	0	0	0.019281	0	0	0.00066	0	0.00066	0.038563	0	-693982	97
SC-17-X-116-B10	SC-17-X-116-B11		Third Degree	1.4544	1.15597	0.927008	0.250806	0.0048584	N/A	0.714286	424993	114984	0.072992	0.891812	0.962204		343100	0.798563	0.201376	6.1e-05	0	0	0	0	0	0	0.100749	0	0	0.050375	0	0	6.1e-05	0	6.1e-05	0.100749	0	-369381	42
SC-17-X-116-B10	SC-17-X-116-B4		Third Degree	0.269647	3.75239	0.949982	0.257022	0.00315319	N/A	0.809524	678587	183595	0.0500176	0.927139	0.972825		548801	0.937571	0.036448	0.02598	0	0	0	0	0	0	0.044205	0	0	0.022102	0	0	0.02598	0	0.02598	0.044205	0	-603554	98
SC-17-X-116-B10	SC-17-X-116-B6		Third Degree	0.120683	2.94171	0.951278	0.257373	0.00414129	N/A	0.809524	706077	191033	0.0487222	0.921277	0.981279		571251	0.907302	0.085344	0.007354	0	0	0	0	0	0	0.050026	0	0	0.025013	0	0	0.007354	0	0.007354	0.050026	0	-633255	37
SC-17-X-116-B10	SC-17-X-116-B8		Third Degree	0.300917	3.07349	0.948945	0.256742	0.00375836	N/A	0.619048	293439	79391.3	0.0510551	0.921718	0.976172		236918	0.949333	0.020047	0.03062	0	0	0	0	0	0	0.040643	0	0	0.020322	0	0	0.03062	0	0.03062	0.040643	0	-251275	33
SC-17-X-116-B10	SC-17-X-116-B9		Third Degree	0.579685	2.78915	0.945059	0.25569	0.00376458	N/A	0.714286	552696	149535	0.0549409	0.917787	0.972331		447239	0.913555	0.059557	0.026888	0	0	0	0	0	0	0.056667	0	0	0.028333	0	0	0.026888	0	0.026888	0.056667	0	-486940	105
SC-17-X-116-B10	SC-17-X-116-C3		Third Degree	0.00730444	3.91979	0.953038	0.257849	0.00322943	N/A	0.619048	882536	238774	0.0469622	0.929643	0.976433		714333	0.906991	0.083808	0.009201	0	0	0	0	0	0	0.051105	0	0	0.025553	0	0	0.009201	0	0.009201	0.051105	0	-809961	73
SC-17-X-116-B10	SC-17-X-116-C4		Third Degree	0.959224	2.93371	0.941575	0.254748	0.00325776	N/A	0.666667	685973	185593	0.0584251	0.917974	0.965175		554952	0.902878	0.071322	0.0258	0	0	0	0	0	0	0.061461	0	0	0.03073	0	0	0.0258	0	0.0258	0.061461	0	-610543	58
SC-17-X-116-B10	SC-17-X-116-C6		Third Degree	2.53574	0.701814	0.916411	0.247939	0.00391723	N/A	0.761905	619986	167740	0.0835888	0.888033	0.944789		500898	0.806887	0.155397	0.037717	0	0	0	0	0	0	0.115415	0	0	0.057707	0	0	0.037717	0	0.037717	0.115415	0	-546939	93
SC-17-X-116-B10	SC-17-X-116-C7		Third Degree	0.362097	4.05538	0.949283	0.256833	0.00287093	N/A	0.809524	833308	225455	0.0507173	0.928485	0.970081		674604	0.907404	0.081642	0.010954	0	0	0	0	0	0	0.051775	0	0	0.025888	0	0	0.010954	0	0.010954	0.051775	0	-758780	61
SC-17-X-116-B10	SC-17-X-116-D1		Third Degree	0.210634	3.47004	0.950442	0.257147	0.00344563	N/A	0.809524	566093	153159	0.0495575	0.925481	0.975404		457964	0.956305	0.023745	0.019951	0	0	0	0	0	0	0.031823	0	0	0.015912	0	0	0.019951	0	0.019951	0.031823	0	-496853	26
SC-17-X-116-B10	SC-17-X-116-D11		Third Degree	2.02821	1.58468	0.92681	0.250753	0.00351028	N/A	0.666667	858586	232295	0.0731897	0.901381	0.95224		694905	0.797834	0.186784	0.015382	0	0	0	0	0	0	0.108774	0	0	0.054387	0	0	0.015382	0	0.015382	0.108774	0	-784359	125
SC-17-X-116-B10	SC-17-X-116-D7		Third Degree	1.40675	1.75831	0.932291	0.252236	0.00400696	N/A	0.666667	681192	184300	0.0677091	0.903263	0.961319		550830	0.836068	0.150171	0.013762	0	0	0	0	0	0	0.088847	0	0	0.044424	0	0	0.013762	0	0.013762	0.088847	0	-609052	49
SC-17-X-116-B10	SC-17-X-116-E8		Third Degree	0.307196	3.1844	0.949001	0.256757	0.00363223	N/A	0.857143	884374	239272	0.0509991	0.922688	0.975314		715638	0.938252	0.040459	0.021289	0	0	0	0	0	0	0.041518	0	0	0.020759	0	0	0.021289	0	0.021289	0.041518	0	-809333	69
SC-17-X-116-B10	SC-17-X-116-E9		Third Degree	0.164993	3.79879	0.951174	0.257345	0.00319953	N/A	0.857143	765522	207116	0.0488262	0.927995	0.974352		619610	0.971086	0.018863	0.010052	0	0	0	0	0	0	0.019483	0	0	0.009742	0	0	0.010052	0	0.010052	0.019483	0	-684266	69
SC-17-X-116-B10	SC-17-X-116-F3		Third Degree	1.98321	1.32636	0.925036	0.250273	0.003832	N/A	0.666667	812521	219831	0.0749641	0.897275	0.952796		657958	0.796238	0.199606	0.004156	0	0	0	0	0	0	0.103959	0	0	0.051979	0	0	0.004156	0	0.004156	0.103959	0	-738070	126
SC-17-X-116-B10	SC-17-X-116-F6		Third Degree	1.49636	2.6088	0.936039	0.25325	0.00308935	N/A	0.761905	589809	159576	0.0639613	0.913658	0.958419		476884	0.908692	0.059476	0.031832	0	0	0	0	0	0	0.06157	0	0	0.030785	0	0	0.031832	0	0.031832	0.06157	0	-517193	65
SC-17-X-116-B10	SC-17-X-116-G12		Third Degree	0.24136	2.76014	0.949356	0.256853	0.0042253	N/A	0.714286	936669	253420	0.0506444	0.918746	0.979965		757965	0.90746	0.087389	0.005151	0	0	0	0	0	0	0.048845	0	0	0.024423	0	0	0.005151	0	0.005151	0.048845	0	-866273	74
SC-17-X-116-B10	SC-17-X-116-G4		Third Degree	0.78942	2.29923	0.941144	0.254631	0.00410608	N/A	0.809524	890818	241015	0.0588557	0.911398	0.97089		721117	0.863754	0.134711	0.001535	0	0	0	0	0	0	0.06889	0	0	0.034445	0	0	0.001535	0	0.001535	0.06889	0	-817571	110
SC-17-X-116-B10	SC-17-X-116-G8		Third Degree	1.32351	2.13279	0.935175	0.253016	0.00366932	N/A	0.809524	808636	218780	0.0648247	0.908593	0.961757		654739	0.828324	0.167048	0.004627	0	0	0	0	0	0	0.088152	0	0	0.044076	0	0	0.004627	0	0.004627	0.088152	0	-734683	125
SC-17-X-116-B10	SC-17-X-116-H10		Third Degree	0.298224	3.2221	0.949154	0.256798	0.00360258	N/A	0.809524	914656	247465	0.050846	0.923056	0.975252		740414	0.913524	0.073051	0.013424	0	0	0	0	0	0	0.04995	0	0	0.024975	0	0	0.013424	0	0.013424	0.04995	0	-842661	89
SC-17-X-116-B10	SC-17-X-116-H12		Third Degree	0.139374	3.68827	0.951418	0.257411	0.00331333	N/A	0.809524	1021655	276414	0.0485818	0.927415	0.975421		827012	0.919309	0.07072	0.009971	0	0	0	0	0	0	0.045331	0	0	0.022666	0	0	0.009971	0	0.009971	0.045331	0	-960144	37
SC-17-X-116-B10	SC-17-X-116-H2		Third Degree	0.842202	2.69117	0.941952	0.25485	0.00358928	N/A	0.809524	858977	232400	0.058048	0.91595	0.967954		695313	0.917087	0.05546	0.027454	0	0	0	0	0	0	0.055183	0	0	0.027592	0	0	0.027454	0	0.027454	0.055183	0	-784498	129
SC-17-X-116-B10	SC-17-X-116-H3		Third Degree	0.353878	3.46326	0.948779	0.256697	0.00332245	N/A	0.714286	905617	245019	0.0512207	0.92471	0.972848		733224	0.934296	0.034738	0.030966	0	0	0	0	0	0	0.048335	0	0	0.024168	0	0	0.030966	0	0.030966	0.048335	0	-832452	41
SC-17-X-116-B10	SC-17-X-116-H6		Third Degree	0.470128	2.70515	0.946185	0.255995	0.00399406	N/A	0.904762	857529	232009	0.0538153	0.91725	0.975119		693890	0.921912	0.047979	0.03011	0	0	0	0	0	0	0.054099	0	0	0.02705	0	0	0.03011	0	0.03011	0.054099	0	-782278	65
SC-17-X-116-B10	SC-2015-PB-X153-A2		Third Degree	0.118457	3.12638	0.951414	0.25741	0.00390844	N/A	0.857143	505933	136883	0.0485862	0.9231	0.979728		409108	0.901599	0.090997	0.007404	0	0	0	0	0	0	0.052902	0	0	0.026451	0	0	0.007404	0	0.007404	0.052902	0	-445853	65
SC-17-X-116-B10	SC-2015-PB-X153-A7		Third Degree	0.476586	3.2993	0.947209	0.256272	0.00335875	N/A	0.761905	603851	163375	0.0527915	0.922876	0.971541		488630	0.95883	0.002803	0.038367	0	0	0	0	0	0	0.039769	0	0	0.019884	0	0	0.038367	0	0.038367	0.039769	0	-534645	49
SC-17-X-116-B10	SC-2015-PB-X153-B7		Third Degree	0.0404767	3.95282	0.95265	0.257744	0.00317589	N/A	0.714286	612441	165699	0.0473501	0.929643	0.975657		495214	0.951265	0.041333	0.007401	0	0	0	0	0	0	0.028068	0	0	0.014034	0	0	0.007401	0	0.007401	0.028068	0	-541285	45
SC-17-X-116-B10	SC-2015-PB-X153-C6		Third Degree	2.41146	1.3578	0.923136	0.249759	0.00336465	N/A	0.52381	655168	177259	0.0768642	0.898761	0.947511		529798	0.784108	0.200605	0.015287	0	0	0	0	0	0	0.115589	0	0	0.057795	0	0	0.015287	0	0.015287	0.115589	0	-585158	109
SC-17-X-116-B10	SC-2015-PB-X153-D1		Third Degree	0.363552	3.41172	0.948611	0.256651	0.0033593	N/A	0.857143	806912	218314	0.051389	0.924275	0.972947		652633	0.911887	0.07652	0.011593	0	0	0	0	0	0	0.049853	0	0	0.024926	0	0	0.011593	0	0.011593	0.049853	0	-734552	37
SC-17-X-116-B10	SC-2015-PB-X153-D7		Third Degree	0.815714	2.47021	0.941489	0.254724	0.00385957	N/A	0.761905	533047	144218	0.0585115	0.913528	0.969449		430363	0.887531	0.06439	0.048079	0	0	0	0	0	0	0.080274	0	0	0.040137	0	0	0.048079	0	0.048079	0.080274	0	-470467	165
SC-17-X-116-B10	SC-2015-PB-X153-E10		Third Degree	1.15566	2.22594	0.937106	0.253538	0.00375037	N/A	0.619048	737758	199604	0.0628944	0.909936	0.964275		596600	0.846449	0.149889	0.003662	0	0	0	0	0	0	0.078607	0	0	0.039303	0	0	0.003662	0	0.003662	0.078607	0	-666062	118
SC-17-X-116-B10	SC-2015-PB-X153-E12		Third Degree	1.05695	2.70545	0.939957	0.25431	0.0033708	N/A	0.666667	567194	153457	0.0600433	0.915537	0.964376		458719	0.863219	0.125983	0.010797	0	0	0	0	0	0	0.073789	0	0	0.036894	0	0	0.010797	0	0.010797	0.073789	0	-500889	53
SC-17-X-116-B10	SC-2015-PB-X153-E2		Third Degree	1.33283	1.85525	0.933528	0.252571	0.00397801	N/A	0.666667	538507	145696	0.0664719	0.90471	0.962346		435626	0.869171	0.098532	0.032296	0	0	0	0	0	0	0.081563	0	0	0.040781	0	0	0.032296	0	0.032296	0.081563	0	-474937	65
SC-17-X-116-B10	SC-2015-PB-X153-F12		Third Degree	0.739291	3.11662	0.944138	0.255441	0.00328904	N/A	0.809524	465677	125991	0.0558623	0.920311	0.967965		375941	0.8842	0.1142	0.0016	0	0	0	0	0	0	0.0587	0	0	0.02935	0	0	0.0016	0	0.0016	0.0587	0	-406691	77
SC-17-X-116-B10	SC-2015-PB-X153-F6		Third Degree	1.39525	1.98726	0.93379	0.252641	0.00374936	N/A	0.666667	613720	166045	0.0662104	0.906628	0.960951		496315	0.861553	0.112725	0.025721	0	0	0	0	0	0	0.082084	0	0	0.041042	0	0	0.025721	0	0.025721	0.082084	0	-544964	97
SC-17-X-116-B10	SC-2015-PB-X153-G11		Third Degree	0.276336	3.58723	0.949772	0.256965	0.00328253	N/A	0.714286	660902	178810	0.0502277	0.925992	0.973552		534458	0.898856	0.096231	0.004913	0	0	0	0	0	0	0.053029	0	0	0.026514	0	0	0.004913	0	0.004913	0.053029	0	-590913	53
SC-17-X-116-B10	SC-2015-PB-X153-G5		Third Degree	0.605937	2.59945	0.944264	0.255475	0.00395655	N/A	0.714286	592222	160229	0.0557361	0.915601	0.972927		479226	0.897962	0.101232	0.000806	0	0	0	0	0	0	0.051422	0	0	0.025711	0	0	0.000806	0	0.000806	0.051422	0	-524371	61
SC-17-X-116-B10	SC-2015-PB-X153-H1		Third Degree	1.84249	1.33734	0.925964	0.250524	0.00398834	N/A	0.761905	660196	178619	0.0740358	0.897071	0.954857		533481	0.847327	0.125542	0.027132	0	0	0	0	0	0	0.089902	0	0	0.044951	0	0	0.027132	0	0.027132	0.089902	0	-587475	57
SC-17-X-116-B11	SC-17-X-116-B12		Third Degree	0.24795	1.8961	0.947704	0.256406	0.00591508	N/A	0.666667	478386	129430	0.0522959	0.904853	0.990555		386510	0.900027	0.07845	0.021522	0	0	0	0	0	0	0.060747	0	0	0.030374	0	0	0.021522	0	0.021522	0.060747	0	-424260	121
SC-17-X-116-B11	SC-17-X-116-B4		Third Degree	2.3442	0.07208	0.907648	0.245569	0.00524867	N/A	0.666667	369750	100038	0.0923517	0.869625	0.945672		298232	0.761778	0.227974	0.010248	0	0	0	0	0	0	0.124235	0	0	0.062118	0	0	0.010248	0	0.010248	0.124235	0	-316106	117
SC-17-X-116-B11	SC-17-X-116-B6		Third Degree	0.602274	1.54611	0.939984	0.254317	0.00590315	N/A	0.761905	386010	104437	0.0600158	0.89722	0.982749		311866	0.923179	0.036455	0.040365	0	0	0	0	0	0	0.058593	0	0	0.029297	0	0	0.040365	0	0.040365	0.058593	0	-332512	25
SC-17-X-116-B11	SC-17-X-116-B9		Third Degree	0.395333	3.02263	0.947703	0.256406	0.00371047	N/A	0.809524	303168	82023.6	0.0522967	0.920823	0.974583		244743	0.90061	0.0944	0.00499	0	0	0	0	0	0	0.05219	0	0	0.026095	0	0	0.00499	0	0.00499	0.05219	0	-256956	85
SC-17-X-116-B11	SC-17-X-116-C1		Third Degree	1.12562	0.904051	0.927129	0.250839	0.00624842	N/A	0.714286	358082	96880.8	0.0728711	0.881863	0.972395		289502	0.8991	0.033502	0.067398	0	0	0	0	0	0	0.084149	0	0	0.042074	0	0	0.067398	0	0.067398	0.084149	0	-306165	213
SC-17-X-116-B11	SC-17-X-116-C4		Third Degree	1.32807	2.45562	0.936672	0.253421	0.00335183	N/A	0.714286	376851	101959	0.063328	0.91239	0.960954		304514	0.864764	0.121093	0.014143	0	0	0	0	0	0	0.074689	0	0	0.037345	0	0	0.014143	0	0.014143	0.074689	0	-323109	81
SC-17-X-116-B11	SC-17-X-116-C8		Third Degree	0.878346	1.90283	0.938321	0.253867	0.00456004	N/A	0.714286	385414	104276	0.061679	0.905286	0.971356		311272	0.867745	0.117713	0.014542	0	0	0	0	0	0	0.073399	0	0	0.036699	0	0	0.014542	0	0.014542	0.073399	0	-332132	53
SC-17-X-116-B11	SC-17-X-116-D1		Third Degree	0.973301	2.46241	0.939846	0.25428	0.0036913	N/A	0.761905	309710	83793.5	0.0601542	0.913105	0.966587		250185	0.888261	0.103883	0.007856	0	0	0	0	0	0	0.059798	0	0	0.029899	0	0	0.007856	0	0.007856	0.059798	0	-262283	29
SC-17-X-116-B11	SC-17-X-116-D10		Third Degree	0.45505	2.27961	0.945325	0.255762	0.00463759	N/A	0.761905	434728	117618	0.054675	0.911729	0.978921		350980	0.898769	0.064755	0.036477	0	0	0	0	0	0	0.068854	0	0	0.034427	0	0	0.036477	0	0.036477	0.068854	0	-380400	137
SC-17-X-116-B11	SC-17-X-116-D11		Third Degree	0.787415	2.25455	0.940991	0.25459	0.0041691	N/A	0.666667	468762	126826	0.0590086	0.910789	0.971194		379206	0.849111	0.14851	0.00238	0	0	0	0	0	0	0.076635	0	0	0.038317	0	0	0.00238	0	0.00238	0.076635	0	-413352	37
SC-17-X-116-B11	SC-17-X-116-D2		Third Degree	0.446478	3.02463	0.947096	0.256241	0.00365367	N/A	0.809524	301060	81453.2	0.0529044	0.920627	0.973564		242954	0.938527	0.038829	0.022643	0	0	0	0	0	0	0.042058	0	0	0.021029	0	0	0.022643	0	0.022643	0.042058	0	-253950	26
SC-17-X-116-B11	SC-17-X-116-D5		Third Degree	0.23884	2.62521	0.949216	0.256815	0.00442808	N/A	0.666667	482725	130604	0.050784	0.917137	0.981295		390213	0.932948	0.048215	0.018837	0	0	0	0	0	0	0.042944	0	0	0.021472	0	0	0.018837	0	0.018837	0.042944	0	-425417	26
SC-17-X-116-B11	SC-17-X-116-E10		Third Degree	0.621153	2.36359	0.94337	0.255233	0.00424903	N/A	0.714286	460516	124595	0.0566301	0.912588	0.974151		372124	0.884097	0.101926	0.013977	0	0	0	0	0	0	0.06494	0	0	0.03247	0	0	0.013977	0	0.013977	0.06494	0	-404847	65
SC-17-X-116-B11	SC-17-X-116-E6		Third Degree	0.328694	2.973	0.948458	0.25661	0.00384114	N/A	0.857143	520272	140762	0.0515415	0.920632	0.976285		420572	0.907692	0.081444	0.010865	0	0	0	0	0	0	0.051586	0	0	0.025793	0	0	0.010865	0	0.010865	0.051586	0	-465018	41
SC-17-X-116-B11	SC-17-X-116-E7		Third Degree	0.101699	2.51144	0.951301	0.257379	0.00485327	N/A	0.714286	498273	134810	0.0486993	0.916142	0.98646		402425	0.932389	0.050499	0.017112	0	0	0	0	0	0	0.042361	0	0	0.021181	0	0	0.017112	0	0.017112	0.042361	0	-442845	25
SC-17-X-116-B11	SC-17-X-116-E8		Third Degree	1.69478	0.328119	0.913853	0.247247	0.00626933	N/A	0.619048	484268	131021	0.0861468	0.868436	0.959271		391326	0.790924	0.183503	0.025573	0	0	0	0	0	0	0.117324	0	0	0.058662	0	0	0.025573	0	0.025573	0.117324	0	-427119	149
SC-17-X-116-B11	SC-17-X-116-F10		Third Degree	0.0481584	3.31464	0.952454	0.257691	0.00377134	N/A	0.857143	373719	101111	0.0475463	0.925133	0.979775		301925	0.920685	0.074811	0.004504	0	0	0	0	0	0	0.04191	0	0	0.020955	0	0	0.004504	0	0.004504	0.04191	0	-321007	62
SC-17-X-116-B11	SC-17-X-116-F11		Third Degree	0.173142	1.8446	0.949103	0.256784	0.00628537	N/A	0.904762	424399	114823	0.0508973	0.903569	0.994636		343007	0.92348	0.030525	0.045996	0	0	0	0	0	0	0.061258	0	0	0.030629	0	0	0.045996	0	0.045996	0.061258	0	-370542	77
SC-17-X-116-B11	SC-17-X-116-F3		Third Degree	0.268634	2.71265	0.948901	0.25673	0.00425395	N/A	0.809524	443735	120055	0.0510987	0.918084	0.979718		358866	0.907695	0.077891	0.014414	0	0	0	0	0	0	0.05336	0	0	0.02668	0	0	0.014414	0	0.014414	0.05336	0	-388746	25
SC-17-X-116-B11	SC-17-X-116-F6		Third Degree	1.59416	1.09767	0.925365	0.250362	0.0047114	N/A	0.619048	322649	87294.2	0.0746354	0.891233	0.959496		260129	0.845273	0.152736	0.001992	0	0	0	0	0	0	0.07836	0	0	0.03918	0	0	0.001992	0	0.001992	0.07836	0	-272115	121
SC-17-X-116-B11	SC-17-X-116-G1		Third Degree	1.68118	0.800988	0.921376	0.249283	0.00510934	N/A	0.666667	321747	87050.2	0.0786236	0.884362	0.95839		259885	0.791529	0.162211	0.04626	0	0	0	0	0	0	0.127365	0	0	0.063683	0	0	0.04626	0	0.04626	0.127365	0	-275102	133
SC-17-X-116-B11	SC-17-X-116-G11		Third Degree	0.887137	1.84669	0.937914	0.253757	0.00463901	N/A	0.809524	526200	142366	0.0620861	0.904307	0.971521		425317	0.867874	0.132061	6.5e-05	0	0	0	0	0	0	0.066095	0	0	0.033048	0	0	6.5e-05	0	6.5e-05	0.066095	0	-471169	70
SC-17-X-116-B11	SC-17-X-116-G12		Third Degree	0.0453229	2.49389	0.952288	0.257646	0.00499456	N/A	0.714286	512183	138574	0.0477117	0.916106	0.988471		414050	0.958462	0.006393	0.035144	0	0	0	0	0	0	0.038341	0	0	0.01917	0	0	0.035144	0	0.035144	0.038341	0	-457162	134
SC-17-X-116-B11	SC-17-X-116-G2		Third Degree	0.0833689	3.30661	0.951972	0.257561	0.0037411	N/A	0.761905	350465	94820	0.0480278	0.92487	0.979074		283477	0.888326	0.107348	0.004326	0	0	0	0	0	0	0.058	0	0	0.029	0	0	0.004326	0	0.004326	0.058	0	-300099	97
SC-17-X-116-B11	SC-17-X-116-G4		Third Degree	1.75363	0.218456	0.911443	0.246595	0.00643087	N/A	0.761905	487175	131808	0.0885575	0.864855	0.95803		393676	0.810232	0.14063	0.049138	0	0	0	0	0	0	0.119453	0	0	0.059727	0	0	0.049138	0	0.049138	0.119453	0	-430244	38
SC-17-X-116-B11	SC-17-X-116-G8		Third Degree	0.836882	1.68418	0.937565	0.253663	0.00503053	N/A	0.714286	442923	119835	0.0624355	0.901122	0.974008		358053	0.863176	0.104339	0.032486	0	0	0	0	0	0	0.084655	0	0	0.042328	0	0	0.032486	0	0.032486	0.084655	0	-387575	45
SC-17-X-116-B11	SC-17-X-116-H1		Third Degree	0.0422882	3.02189	0.952478	0.257698	0.00413888	N/A	0.857143	409092	110682	0.0475219	0.922494	0.982462		330391	0.921686	0.065344	0.01297	0	0	0	0	0	0	0.045642	0	0	0.022821	0	0	0.01297	0	0.01297	0.045642	0	-355231	25
SC-17-X-116-B11	SC-17-X-116-H10		Third Degree	1.42385	0.885581	0.924225	0.250053	0.00549152	N/A	0.809524	500113	135308	0.0757751	0.884442	0.964007		404259	0.820936	0.169311	0.009753	0	0	0	0	0	0	0.094409	0	0	0.047204	0	0	0.009753	0	0.009753	0.094409	0	-443136	141
SC-17-X-116-B11	SC-17-X-116-H11		Third Degree	1.46669	1.10366	0.926377	0.250636	0.00493405	N/A	0.714286	483223	130738	0.0736227	0.890633	0.962121		390762	0.875091	0.065884	0.059025	0	0	0	0	0	0	0.091967	0	0	0.045983	0	0	0.059025	0	0.059025	0.091967	0	-425614	105
SC-17-X-116-B11	SC-17-X-116-H12		Third Degree	2.50099	0.616821	0.915524	0.247699	0.00406768	N/A	0.619048	557555	150849	0.0844764	0.886056	0.944991		450560	0.771463	0.228064	0.000473	0	0	0	0	0	0	0.114505	0	0	0.057252	0	0	0.000473	0	0.000473	0.114505	0	-504607	109
SC-17-X-116-B11	SC-17-X-116-H2		Third Degree	1.42798	1.63575	0.931277	0.251961	0.00413948	N/A	0.809524	470187	127211	0.0687231	0.901289	0.961265		379866	0.843913	0.149633	0.006455	0	0	0	0	0	0	0.081271	0	0	0.040635	0	0	0.006455	0	0.006455	0.081271	0	-413802	73
SC-17-X-116-B11	SC-17-X-116-H3		Third Degree	0.279031	2.5609	0.948519	0.256626	0.00446569	N/A	0.809524	494945	133910	0.0514806	0.916168	0.980871		399994	0.914776	0.064502	0.020722	0	0	0	0	0	0	0.052973	0	0	0.026486	0	0	0.020722	0	0.020722	0.052973	0	-439184	61
SC-17-X-116-B11	SC-17-X-116-H6		Third Degree	0.200364	2.71877	0.949908	0.257002	0.00434453	N/A	0.714286	469004	126891	0.0500924	0.918434	0.981381		379051	0.89822	0.093159	0.008621	0	0	0	0	0	0	0.055201	0	0	0.0276	0	0	0.008621	0	0.008621	0.055201	0	-413138	29
SC-17-X-116-B11	SC-17-X-116-H7		Third Degree	1.39092	0.97116	0.925522	0.250405	0.0053691	N/A	0.666667	360888	97640	0.0744776	0.886627	0.964418		291540	0.780144	0.218153	0.001703	0	0	0	0	0	0	0.11078	0	0	0.05539	0	0	0.001703	0	0.001703	0.11078	0	-310378	53
SC-17-X-116-B11	SC-2015-PB-X153-A2		Third Degree	0.210821	2.56174	0.949561	0.256908	0.0045742	N/A	0.714286	276663	74852.5	0.0504393	0.916423	0.982698		223217	0.905267	0.091074	0.003659	0	0	0	0	0	0	0.049196	0	0	0.024598	0	0	0.003659	0	0.003659	0.049196	0	-234103	98
SC-17-X-116-B11	SC-2015-PB-X153-A4		Third Degree	0.424219	2.74448	0.946849	0.256175	0.00400235	N/A	0.666667	350706	94885.2	0.0531505	0.917855	0.975844		282963	0.857017	0.141506	0.001477	0	0	0	0	0	0	0.07223	0	0	0.036115	0	0	0.001477	0	0.001477	0.07223	0	-302212	89
SC-17-X-116-B11	SC-2015-PB-X153-A7		Third Degree	1.03713	1.63677	0.934944	0.252953	0.00474298	N/A	0.619048	329187	89063.1	0.0650564	0.900584	0.969303		266036	0.862005	0.135948	0.002046	0	0	0	0	0	0	0.07002	0	0	0.03501	0	0	0.002046	0	0.002046	0.07002	0	-280690	85
SC-17-X-116-B11	SC-2015-PB-X153-B2		Third Degree	0.072845	2.42122	0.951756	0.257502	0.00508497	N/A	0.904762	307512	83198.9	0.0482441	0.914919	0.988593		248244	0.921796	0.032642	0.045562	0	0	0	0	0	0	0.061883	0	0	0.030942	0	0	0.045562	0	0.045562	0.061883	0	-262585	170
SC-17-X-116-B11	SC-2015-PB-X153-C1		Third Degree	0.223559	2.64011	0.949466	0.256882	0.00442868	N/A	0.666667	334472	90493	0.0505344	0.917383	0.981549		270418	0.881469	0.113749	0.004782	0	0	0	0	0	0	0.061657	0	0	0.030828	0	0	0.004782	0	0.004782	0.061657	0	-287358	106
SC-17-X-116-B11	SC-2015-PB-X153-C4		Third Degree	2.28668	0.425333	0.913602	0.247179	0.00467633	N/A	0.619048	393342	106421	0.0863985	0.879724	0.947479		317135	0.761735	0.236864	0.001401	0	0	0	0	0	0	0.119833	0	0	0.059917	0	0	0.001401	0	0.001401	0.119833	0	-338633	109
SC-17-X-116-B11	SC-2015-PB-X153-C5		Third Degree	0.311225	2.7089	0.948295	0.256566	0.00419925	N/A	0.809524	296848	80313.7	0.0517055	0.917874	0.978715		239183	0.898765	0.10023	0.001005	0	0	0	0	0	0	0.05112	0	0	0.02556	0	0	0.001005	0	0.001005	0.05112	0	-251470	81
SC-17-X-116-B11	SC-2015-PB-X153-C6		Third Degree	1.50482	0.329357	0.914667	0.247468	0.00691441	N/A	0.761905	357271	96661.4	0.0853328	0.864577	0.964758		288238	0.774045	0.205102	0.020853	0	0	0	0	0	0	0.123404	0	0	0.061702	0	0	0.020853	0	0.020853	0.123404	0	-307120	21
SC-17-X-116-B11	SC-2015-PB-X153-D1		Third Degree	2.5871	0.132144	0.908528	0.245807	0.0046639	N/A	0.666667	440932	119296	0.0914721	0.874741	0.942315		355964	0.779659	0.181221	0.039119	0	0	0	0	0	0	0.12973	0	0	0.064865	0	0	0.039119	0	0.039119	0.12973	0	-385414	65
SC-17-X-116-B11	SC-2015-PB-X153-D12		Third Degree	1.45134	1.09914	0.926451	0.250656	0.0049725	N/A	0.666667	384663	104072	0.073549	0.890428	0.962474		310581	0.818676	0.157927	0.023398	0	0	0	0	0	0	0.102361	0	0	0.051181	0	0	0.023398	0	0.023398	0.102361	0	-332115	113
SC-17-X-116-B11	SC-2015-PB-X153-D3		Third Degree	0.448839	2.42687	0.945809	0.255893	0.00441014	N/A	0.761905	335476	90764.6	0.0541912	0.91386	0.977757		271132	0.869708	0.127356	0.002936	0	0	0	0	0	0	0.066614	0	0	0.033307	0	0	0.002936	0	0.002936	0.066614	0	-287639	177
[truncated: 53,777 more rows]

## Sheet: Key
	columns D to P are estimates from READv2
[truncated: 1 more rows]
