# Supplementary material for: Rare jackpot individuals drive rapid adaptation in Threespine Stickleback
Source: Nat Commun. 2026 Mar 30;17:4614. doi: 10.1038/s41467-026-71236-y (PMC13199453; doi:10.1038/s41467-026-71236-y)
Supplement: Supplementary file 7 — Supplementary Data 5 [file 41467_2026_71236_MOESM7_ESM.xlsx]

## Sheet: fw_haps_poolSNPs.CH_SC_LB.2500_
chrom	tempoPeak_SNP	nb_snps	positions	fw_alleles	ma-alleles
chrI	8148413	67	8147673,8147714,8148326,8148327,8148413,8148459,8148550,8148577,8148583,8149080,8149181,8153188,8154178,8154204,8154209,8156537,8157532,8158294,8158320,8158348,8158557,8163015,8163031,8163039,8164449,8164478,8164731,8165911,8170475,8170521,8170522,8170561,8173579,8173603,8173633,8173638,8173838,8173879,8173928,8174187,8174374,8176369,8176415,8176426,8176457,8176507,8176750,8176827,8176830,8177315…	T,C,C,C,T,C,C,C,A,T,C,C,G,C,C,A,T,C,G,G,G,A,A,G,C,A,G,T,C,T,T,T,A,G,C,C,T,C,A,G,T,A,T,A,T,G,G,C,A,C,C,T,A,G,T,G,G,C,G,T,T,G,A,A,C,T,A	C,T,T,T,A,G,G,T,C,A,G,T,T,G,A,C,C,A,T,A,A,T,T,A,T,T,A,A,G,C,G,C,G,C,G,T,C,A,T,A,A,G,G,T,C,T,T,T,G,T,T,C,G,A,G,A,A,T,T,A,C,A,G,T,T,C,G
chrI	8317948	982	8254432,8255140,8255186,8255259,8255342,8255359,8255387,8255465,8255504,8255766,8256182,8256227,8256284,8256529,8256592,8256677,8256801,8256812,8256820,8256874,8256919,8256942,8256943,8256957,8257015,8257288,8257641,8257666,8257736,8257825,8257876,8258259,8258512,8258659,8258707,8258749,8263984,8264281,8264581,8264589,8264591,8265368,8267424,8267464,8267470,8267575,8267586,8267592,8267650,8267682…	T,A,T,T,T,C,C,A,T,C,C,T,A,A,C,T,G,C,C,G,A,C,G,T,T,T,A,T,T,A,G,C,A,G,A,A,A,A,A,A,T,A,T,A,C,C,G,T,T,C,A,A,T,G,C,A,C,G,T,G,C,C,C,T,A,A,G,A,A,A,T,G,G,A,A,T,G,C,G,T,G,G,C,T,T,T,A,T,G,T,A,G,T,G,T,T,A,C,A,T,C,G,C,A,A,T,A,C,G,A,G,G,A,C,G,C,G,T,A,T,C,T,C,T,T,C,T,G,C,A,T,A,A,A,A,C,C,T,T,T,A,A,G,T,C,A,T,C,A,G,A,A,A,C,C,G,G,T,T,G,T,A,A,A,A,T,A,G,G,T,T,T,G,G,C,G,A,A,G,T,A,T,G,T,C,A,T,G,T,C,A,G,T,A,T,A,G,G,A,C…	C,G,A,C,C,G,A,C,A,A,G,G,C,C,T,C,A,T,T,A,T,T,T,C,C,C,G,C,C,T,T,T,C,A,T,G,C,G,T,T,C,G,C,T,T,G,C,C,A,T,G,T,C,T,T,G,T,A,G,A,A,G,T,A,T,C,C,G,G,G,C,A,A,G,G,A,T,G,A,G,T,A,T,C,G,C,G,G,T,C,G,T,G,T,C,C,G,T,T,C,T,A,T,G,T,A,C,T,C,T,C,C,C,G,A,T,C,G,C,A,T,C,T,A,G,T,G,C,G,G,G,C,C,T,G,A,G,G,C,C,G,G,A,C,T,C,C,T,G,A,G,G,G,A,T,C,A,A,A,T,C,G,G,C,G,C,G,C,C,C,C,C,A,T,T,C,G,G,A,C,G,C,C,A,G,G,C,T,A,A,T,A,A,G,C,G,T,A,T,T…
chrI	8961299	5	8.94992e+34	T,A,T,A,G	A,C,C,C,C
chrI	9047891	5	9.04751e+34	C,A,C,C,T	T,G,A,G,A
chrI	9634187	4	9.63404e+27	G,A,C,A	T,G,A,G
chrI	9899248	84	9831376,9838903,9838928,9838944,9839198,9840264,9846026,9852235,9853190,9854019,9854046,9854428,9859891,9859892,9859901,9860026,9861687,9865683,9865753,9865783,9865792,9865793,9865794,9877077,9877324,9877326,9877763,9878074,9878111,9880623,9881028,9881129,9881176,9881529,9887843,9887844,9887896,9889623,9889830,9889841,9889854,9889903,9890092,9890159,9890455,9890457,9890562,9890780,9890788,9890853…	T,A,C,T,G,T,A,C,A,C,G,G,T,G,A,G,T,G,T,A,G,T,T,A,G,T,C,A,C,G,G,C,A,T,T,A,T,T,T,T,G,G,C,T,G,C,G,T,C,C,G,A,T,T,A,T,A,G,C,T,A,G,C,C,A,T,G,C,G,A,T,G,C,T,A,T,T,T,A,T,A,C,T,G	G,G,T,C,A,G,G,A,T,T,T,A,A,T,T,T,C,A,G,G,T,C,C,G,C,A,T,G,A,A,A,T,C,G,C,G,A,C,C,A,A,A,T,A,T,T,A,C,A,A,T,G,A,A,T,C,C,A,T,C,G,A,A,G,T,A,T,G,A,C,A,T,A,C,G,C,C,A,G,G,C,T,C,A
chrI	10150586	54	10142128,10142149,10142182,10142256,10142296,10142328,10142495,10142679,10142681,10142694,10142700,10142758,10142846,10143031,10143095,10143438,10143450,10143490,10143524,10143537,10145266,10145295,10145405,10145482,10145506,10145537,10145599,10146741,10146858,10148690,10148692,10148720,10148730,10148772,10148774,10148824,10148997,10149044,10149091,10149107,10149675,10149709,10149784,10149789,101…	A,A,T,C,T,C,C,C,T,C,G,A,A,A,C,G,C,A,T,G,T,C,T,T,T,T,A,C,C,T,T,T,G,A,C,A,G,T,C,G,T,G,C,T,C,T,G,A,A,G,C,T,T,C	C,C,C,T,G,T,T,A,C,G,A,G,C,G,A,A,A,T,C,A,C,G,G,A,G,A,C,T,T,G,G,A,C,G,G,G,C,G,T,T,A,A,T,G,T,C,A,G,G,A,T,C,C,A
chrI	10316922	42	10297026,10301230,10302289,10303949,10305658,10309808,10309880,10311551,10311618,10311790,10312142,10312146,10312236,10312329,10312629,10313203,10313227,10313235,10313236,10313253,10313269,10314422,10314606,10314611,10314981,10315002,10315277,10315773,10316542,10316586,10316596,10316922,10316973,10317019,10317259,10317274,10320032,10320073,10320497,10320718,10320743,10320802	C,A,C,T,C,C,G,A,C,A,A,T,G,C,C,T,T,G,C,T,G,C,C,T,T,T,C,G,A,A,G,A,T,A,A,T,G,T,A,A,A,G	A,T,G,C,T,G,C,G,G,T,C,C,A,G,T,A,A,A,A,C,A,T,T,G,C,G,A,A,G,G,C,G,A,T,C,G,A,G,G,G,T,A
chrI	12202289	31	12170833,12170837,12170879,12170936,12171184,12172018,12172085,12172087,12172122,12172410,12172413,12188867,12188894,12189703,12190183,12194389,12194391,12194518,12194878,12194922,12196615,12197001,12197027,12197032,12197332,12197894,12199535,12199789,12199895,12201766,12202289	T,C,T,G,A,A,C,C,C,A,A,A,G,T,C,A,T,G,C,T,C,G,C,T,T,G,T,A,A,T,A	A,T,C,T,T,C,A,T,T,T,G,G,A,A,T,T,A,T,A,C,T,T,A,C,A,C,C,C,G,C,G
chrI	12514850	70	12502725,12502829,12502866,12502877,12502882,12502888,12502908,12503157,12503733,12503852,12503860,12505360,12505384,12505396,12505397,12505455,12505544,12505547,12505562,12505714,12507009,12507516,12511464,12511543,12511577,12512283,12512285,12512286,12512289,12512369,12512446,12512461,12512464,12512471,12512481,12512484,12512491,12513819,12514536,12514537,12514552,12514669,12514671,12514793,125…	A,A,T,A,A,T,G,A,T,G,A,A,A,T,T,T,G,T,A,G,G,T,A,A,T,A,G,C,T,T,C,G,G,T,C,T,G,G,T,G,T,T,T,A,T,C,G,G,C,T,C,C,A,A,G,A,G,T,G,C,C,T,A,G,G,C,T,A,T,G	C,G,A,C,T,C,C,G,C,A,G,T,G,G,A,G,A,C,G,C,A,G,T,G,A,C,T,G,C,A,A,A,A,A,G,G,A,T,A,T,C,C,G,T,G,A,C,T,G,A,T,T,G,T,T,G,A,A,C,G,T,C,G,A,A,T,A,C,G,C
chrI	12742662	1	12742662	C	T
chrI	12978396	4	1.29496e+31	G,T,C,C	A,C,T,T
chrI	14298723	10	1.42844e+79	A,C,C,T,T,C,C,C,T,C	C,T,T,C,C,T,T,G,C,T
chrI	16987075	3	1.6987e+23	G,A,A	C,G,G
chrI	17433847	8	1.74338e+63	T,T,G,A,G,T,T,A	G,A,A,T,A,A,C,G
chrI	24470105	20	2.44659e+159	A,A,C,T,A,T,T,T,T,C,G,C,A,T,G,A,A,G,C,G	C,G,T,C,T,C,C,G,G,T,A,T,G,A,A,C,C,C,G,T
chrI	26323195	1633	26105785,26106268,26106349,26106391,26106589,26106634,26106679,26106700,26106727,26106956,26107096,26107789,26108583,26108590,26108617,26108692,26108779,26108796,26108823,26108824,26108858,26108877,26108899,26108935,26108954,26109807,26109810,26110274,26110311,26110431,26110526,26111301,26113220,26113223,26113225,26113283,26113466,26114338,26117119,26117273,26117707,26118186,26118306,26118869,261…	G,G,C,T,G,G,T,T,T,C,T,G,A,T,T,C,T,A,C,A,G,T,G,T,T,C,G,G,C,T,G,A,A,C,T,C,C,G,G,C,C,A,A,C,C,C,G,C,A,C,C,G,G,C,C,A,T,G,T,C,T,A,G,G,T,C,T,G,C,C,C,C,T,A,A,T,C,G,A,T,C,G,G,A,G,G,T,C,T,T,G,G,C,G,C,A,A,G,T,G,T,A,G,A,T,A,A,T,T,G,G,T,T,G,T,A,G,A,T,G,G,T,C,T,T,G,G,T,T,T,C,A,G,T,T,A,A,A,G,T,G,G,A,T,C,C,T,G,C,T,G,A,G,A,T,T,T,A,A,C,G,A,A,C,A,G,T,C,C,A,A,T,G,A,C,C,T,C,T,G,A,C,T,A,T,G,T,A,C,C,C,C,A,T,T,C,A,A,C,C…	A,T,G,G,T,C,C,C,A,A,C,C,T,C,C,T,A,G,A,C,A,C,A,C,C,T,T,A,T,C,A,G,G,A,G,A,A,T,A,T,T,G,G,G,T,A,A,G,T,T,T,C,A,A,T,T,C,A,C,T,G,G,T,A,A,A,A,A,T,T,T,A,A,G,G,C,T,A,G,G,G,A,A,C,T,A,A,T,C,C,A,C,T,T,A,T,G,T,C,T,G,C,T,C,A,T,G,C,C,A,T,C,C,T,C,G,A,T,A,T,A,C,A,C,C,C,C,A,C,C,T,G,A,A,G,C,G,G,A,G,T,A,G,C,T,T,A,C,G,C,A,G,T,C,C,A,C,G,G,T,A,T,T,A,C,T,C,A,A,G,C,C,C,G,G,T,A,G,G,T,G,A,C,C,G,T,A,C,A,A,A,A,G,C,A,T,C,G,T,A…
chrII	12518272	3	1.25183e+23	A,A,G	G,C,C
chrII	16091370	4	1.60914e+31	C,G,T,C	T,A,C,A
chrIV	7909154	2	79091547909178	G,T	T,A
chrIV	8074882	8	8.07424e+55	C,A,A,G,T,A,A,C	T,G,T,A,C,G,G,G
chrIV	8359882	252	8340141,8340177,8340297,8340392,8340437,8344596,8345518,8345782,8345860,8346491,8348631,8348877,8351527,8353194,8353537,8354332,8355380,8355441,8355538,8355633,8355644,8355761,8355894,8356166,8356177,8356486,8356562,8356601,8356636,8356940,8356945,8357036,8357111,8357352,8357365,8358104,8358106,8358261,8358361,8358369,8358413,8358427,8358437,8358724,8358761,8358792,8358899,8359485,8359497,8359566…	G,A,T,C,T,A,C,C,T,A,G,T,C,G,C,G,A,G,G,G,A,A,C,T,A,T,G,T,G,A,T,T,T,G,C,T,C,G,A,G,C,G,T,A,C,C,A,G,A,C,C,T,G,T,A,A,T,A,C,T,A,A,C,T,G,G,T,G,T,G,A,T,C,C,T,G,G,T,T,G,T,G,C,A,T,G,T,G,G,G,T,C,T,C,A,T,C,G,A,A,G,G,A,T,T,C,T,T,G,A,C,A,T,T,G,A,T,T,T,G,A,G,C,G,G,C,T,A,C,C,C,C,G,A,A,G,A,T,T,T,A,C,T,C,G,G,G,A,C,C,C,T,G,T,T,A,C,C,A,A,T,C,G,G,G,T,T,C,G,A,G,C,A,A,A,A,C,G,C,G,G,T,T,G,C,C,T,T,C,G,C,A,T,A,G,A,G,T,G,G…	T,G,G,T,C,C,A,T,C,T,C,C,T,A,T,A,G,A,A,T,C,G,T,C,G,C,C,C,C,C,C,A,C,C,T,A,T,A,G,C,G,C,A,G,T,G,G,A,T,A,A,C,T,C,G,C,C,G,A,C,G,G,T,A,C,A,C,A,C,A,G,C,T,A,C,A,A,G,A,T,C,C,T,T,G,A,C,A,A,A,C,T,G,T,G,C,T,T,G,C,A,A,G,C,A,T,C,G,A,G,A,T,G,A,C,C,A,C,C,A,G,A,G,A,A,T,C,G,G,G,T,G,A,G,G,C,G,C,C,C,G,G,G,A,T,A,C,C,T,T,T,G,A,C,A,C,A,T,G,T,A,G,T,T,A,C,G,T,T,G,A,T,C,G,C,T,T,A,T,T,C,C,C,T,T,T,C,C,G,A,A,G,A,G,C,G,C,C,A,T…
chrIV	8525953	155	8525484,8525953,8526181,8526234,8526269,8526307,8526362,8526363,8526456,8526512,8527338,8527400,8527717,8527766,8528235,8528286,8528302,8528640,8529086,8529163,8529180,8529229,8529240,8529382,8529451,8529515,8529518,8529519,8529592,8529604,8529649,8529860,8529968,8530052,8530059,8530079,8530176,8530177,8530928,8531028,8531074,8531098,8531146,8531469,8532159,8532257,8532264,8532287,8532778,8532790…	T,T,T,T,C,T,G,C,A,C,A,C,A,A,T,G,G,A,G,A,A,A,C,A,T,T,C,A,C,A,G,T,C,C,G,G,T,A,C,T,C,A,C,A,T,T,G,G,T,G,G,G,C,C,C,G,T,T,T,C,G,G,A,C,G,T,C,C,A,A,T,A,T,G,C,T,G,G,C,G,G,C,C,G,T,G,A,C,C,T,G,T,C,C,A,C,A,G,T,G,T,T,A,A,A,C,A,G,A,A,T,C,T,G,C,C,C,G,T,C,G,T,G,C,C,T,C,G,T,G,A,T,T,C,A,G,T,T,T,T,C,T,C,C,T,T,C,A,A,T,C,G,G,G,C	C,G,C,C,G,G,A,A,C,T,C,T,G,T,A,A,A,T,A,C,G,T,G,G,C,A,G,G,G,G,A,A,T,T,C,C,C,C,T,C,T,T,T,G,C,C,C,A,C,T,C,C,T,A,A,C,C,A,G,A,T,A,C,T,C,G,A,T,C,G,G,C,A,A,G,A,T,T,T,A,A,T,G,T,G,A,G,G,A,C,A,C,T,A,G,T,G,T,C,A,C,A,G,C,G,G,C,A,G,T,A,G,C,A,T,T,T,A,G,T,A,C,A,T,T,C,G,C,C,A,C,C,C,A,G,T,A,A,G,C,G,C,A,T,C,G,A,G,T,G,T,A,A,C,A
chrIV	8993407	1	8993407	T	C
chrIV	9116186	103	9088814,9088865,9088876,9088883,9088885,9088886,9088892,9089178,9089207,9089221,9089430,9089520,9091137,9091270,9092451,9092505,9092527,9092606,9092623,9092693,9093300,9093330,9093333,9093335,9093336,9093404,9093557,9093626,9093633,9093635,9093799,9093958,9094352,9094461,9094493,9094664,9094769,9094861,9094867,9094875,9094877,9094879,9094936,9094946,9095030,9095031,9096988,9096993,9097117,9100873…	G,C,G,C,G,A,A,T,T,C,C,C,A,G,T,G,T,T,T,G,T,A,C,T,G,G,A,T,G,C,G,C,T,C,G,A,A,T,G,T,C,C,C,G,C,C,C,T,A,T,A,G,A,G,C,A,G,G,A,G,T,G,A,A,G,A,T,G,G,C,G,C,C,G,C,A,G,C,G,G,G,A,C,C,G,T,C,A,T,T,A,A,G,T,C,T,A,G,G,G,T,A,T	T,T,T,G,A,G,C,C,C,T,T,T,T,T,C,A,C,C,C,A,C,T,A,A,T,C,G,G,C,T,A,G,C,A,A,G,G,G,C,G,G,A,A,A,G,T,A,C,T,C,G,A,T,A,G,G,A,A,T,A,A,T,C,G,T,G,C,C,T,T,A,G,T,A,G,T,A,T,C,A,A,G,T,T,A,A,G,G,C,A,T,T,A,G,A,C,C,C,A,A,C,G,A
chrIV	9380944	43	9378675,9378830,9378893,9380004,9380005,9380404,9380610,9380685,9380730,9380944,9381162,9381167,9381320,9381593,9381773,9382304,9382354,9382478,9383894,9384012,9384643,9384757,9384919,9385015,9385327,9385345,9385475,9385765,9385983,9386299,9386313,9386359,9386386,9386577,9386849,9386872,9386882,9386886,9386888,9387275,9387358,9387624,9388710	T,A,T,G,C,T,G,G,C,C,G,T,T,G,T,G,A,C,T,C,C,G,G,C,G,G,G,T,G,A,G,T,C,G,G,T,A,T,C,T,T,C,G	C,G,A,C,T,C,A,A,A,T,T,C,G,T,C,C,G,T,C,A,T,T,A,T,A,C,T,C,T,G,A,C,G,T,C,C,C,C,A,G,C,T,A
chrIV	9702141	107	9645704,9645860,9647350,9648510,9648670,9648786,9650586,9650593,9650679,9650798,9651165,9651771,9652383,9655305,9655929,9655954,9656654,9657674,9659963,9660042,9660111,9660126,9660261,9660389,9660851,9660940,9661050,9661134,9661781,9662160,9662217,9662258,9662285,9662350,9662399,9663541,9663558,9663700,9663760,9663761,9663946,9665180,9665751,9666555,9666564,9666617,9666928,9667726,9667850,9668004…	C,T,G,T,T,C,T,T,T,C,C,A,G,T,T,A,A,A,A,A,C,T,T,C,G,T,T,T,C,C,T,T,T,T,C,G,A,A,G,T,C,A,T,A,C,C,A,A,A,G,G,T,T,C,A,A,G,C,G,C,G,A,A,A,T,C,A,T,C,T,G,A,G,A,A,A,C,G,G,T,G,A,T,T,G,G,G,A,G,A,C,A,T,G,T,C,C,T,T,A,C,T,T,T,C,G,C	T,C,A,G,A,A,C,G,C,T,G,T,A,C,C,G,C,G,G,G,A,C,C,T,A,C,A,C,A,T,C,A,C,A,A,A,G,G,A,C,A,C,C,G,T,T,G,T,G,T,A,C,G,T,G,G,A,T,C,G,C,G,C,C,G,T,G,C,T,C,A,G,A,G,C,C,T,T,A,C,C,T,C,G,C,C,A,C,A,G,T,C,C,T,C,T,A,A,A,G,T,G,C,C,G,A,T
chrIV	10502159	237	10495821,10495874,10495878,10499821,10499878,10499944,10500229,10500368,10500566,10500596,10500609,10501007,10501316,10501876,10501879,10501985,10502065,10502159,10502167,10502242,10502321,10502329,10502384,10502385,10502441,10502465,10502467,10502547,10503039,10503490,10503617,10504420,10506886,10509452,10515098,10516143,10516154,10516427,10516589,10517062,10519619,10520375,10520470,10520577,105…	C,T,T,G,G,G,T,C,T,A,A,T,A,A,A,G,G,A,A,C,T,T,A,A,T,A,G,A,C,C,G,A,C,G,C,G,C,T,A,T,G,T,A,C,G,T,A,A,C,C,C,G,T,A,C,T,A,C,C,G,C,C,C,C,T,T,G,G,C,G,G,C,G,T,T,A,G,A,G,G,T,A,T,G,G,G,G,T,T,T,A,G,T,A,T,G,T,C,T,C,C,G,C,T,G,T,T,G,G,G,A,T,T,G,C,A,G,A,T,T,A,G,G,T,T,C,A,G,T,T,G,A,T,A,T,G,A,T,G,T,A,T,G,T,A,G,C,A,C,A,C,T,A,C,T,A,A,C,G,C,C,C,C,A,G,C,T,T,G,T,G,C,A,T,G,A,C,T,A,G,A,A,G,C,A,A,G,A,G,G,C,A,G,C,G,T,T,G,G,T…	T,A,C,A,T,A,C,T,C,G,G,C,C,C,C,C,A,C,T,T,A,G,G,T,G,G,A,T,T,A,T,G,T,T,T,C,T,C,G,G,C,C,G,T,T,C,G,G,T,T,T,C,C,C,T,C,C,T,T,T,G,T,T,A,G,C,T,A,T,C,C,A,A,C,A,G,A,C,T,A,C,C,A,A,C,A,T,A,C,C,G,A,G,G,G,T,C,G,A,A,T,A,A,G,A,G,C,A,T,A,G,C,C,A,T,G,A,T,G,C,G,T,A,A,C,A,G,T,C,A,A,G,C,G,A,A,T,C,C,G,G,A,A,C,G,A,T,G,A,G,T,G,G,T,C,G,G,A,C,T,T,A,G,G,A,T,C,C,A,C,T,T,G,A,C,G,T,G,G,A,T,C,A,T,G,G,A,G,T,C,T,G,A,G,A,C,C,A,A,G…
chrIV	11017573	212	11003847,11003854,11003872,11003874,11003876,11003916,11003922,11003926,11003938,11003983,11004023,11004905,11004937,11005216,11005278,11005674,11005816,11005903,11005912,11005935,11005937,11005938,11005967,11007106,11007111,11007185,11007280,11007283,11015847,11015848,11015852,11015908,11016067,11016134,11016166,11016186,11016237,11016358,11016657,11016981,11017007,11017128,11017573,11017792,110…	A,A,G,T,T,C,T,T,G,A,G,C,A,A,C,A,C,G,A,T,A,G,T,T,C,C,A,G,C,T,G,C,G,T,A,G,C,A,G,G,T,C,G,A,T,C,C,A,T,C,C,T,G,G,G,T,C,T,T,T,C,G,T,C,C,A,T,G,T,T,A,G,T,T,T,G,G,A,G,T,G,G,G,G,G,A,T,A,A,T,C,C,A,C,G,T,C,A,C,A,T,T,G,G,G,A,C,T,T,T,G,A,T,G,T,T,G,T,A,A,C,G,A,T,T,A,A,A,T,C,A,C,T,G,A,G,A,T,A,C,C,C,T,A,A,A,G,T,A,T,G,G,C,C,A,T,T,T,T,G,G,G,T,G,T,C,C,T,T,T,C,C,T,C,A,C,T,G,G,G,T,C,A,A,A,G,A,A,T,A,A,A,C,C,T,C,T,A,G,A…	T,G,A,G,A,T,A,G,A,G,A,G,T,G,A,C,A,T,C,A,G,T,A,C,T,T,G,T,T,G,C,T,A,C,G,A,T,T,T,A,G,T,A,G,G,G,T,G,G,T,T,C,A,A,T,C,T,C,C,A,T,T,C,T,G,G,C,T,A,C,C,C,C,A,G,A,A,G,A,C,C,C,A,T,T,C,C,G,T,A,T,T,G,T,C,A,T,C,T,G,G,C,A,A,T,C,T,C,G,G,T,G,G,T,G,A,T,C,G,T,G,T,T,G,C,T,G,G,C,T,C,T,C,A,C,A,G,C,C,T,A,A,A,T,G,C,A,C,C,C,A,A,T,T,C,A,C,C,G,T,A,T,C,C,C,G,A,C,C,A,G,T,A,T,T,T,C,A,A,C,C,A,C,G,G,T,G,G,A,G,G,C,T,T,C,A,C,G,A,G…
chrIV	11225517	63	11211927,11213832,11214057,11214247,11214258,11214297,11214597,11214634,11214735,11214767,11216235,11216296,11216400,11216412,11218648,11218657,11218730,11218940,11218978,11219157,11219168,11219235,11219258,11219654,11219743,11220132,11220228,11220289,11221238,11221344,11221801,11222867,11223020,11223114,11223143,11223711,11223771,11223986,11223988,11224147,11224208,11224214,11224264,11224277,112…	C,T,A,G,T,A,C,T,A,C,C,A,A,A,G,A,C,C,C,G,T,T,A,T,T,T,C,A,C,T,A,T,C,T,G,T,A,T,G,C,A,T,T,G,C,T,T,T,C,G,C,T,A,C,T,G,G,T,G,G,T,C,C	G,C,T,T,C,G,T,C,G,T,T,G,G,G,T,G,T,T,G,C,A,C,C,C,G,C,T,C,T,C,G,C,G,C,A,C,G,A,T,G,G,C,C,A,A,G,C,C,A,T,T,C,C,A,C,C,A,C,C,T,G,T,A
chrIV	11389370	82	11376755,11376779,11376906,11376984,11377002,11377040,11377070,11377456,11377481,11377669,11377748,11377765,11377960,11377996,11380370,11380667,11380796,11381056,11382276,11382278,11382296,11382699,11382713,11382714,11382722,11383012,11383025,11383230,11383533,11383735,11383760,11384552,11385313,11385376,11385531,11385913,11385919,11387059,11387207,11387231,11387874,11387916,11387922,11387929,113…	T,G,A,C,C,G,C,C,C,G,C,C,G,A,A,C,G,G,A,G,C,G,C,T,T,A,T,G,C,A,A,C,A,T,C,C,G,A,G,T,G,C,A,A,C,A,C,G,G,G,A,G,T,T,C,G,T,G,G,T,C,A,A,G,A,A,C,T,C,A,C,G,G,C,A,C,G,T,C,A,T,C	C,A,C,T,T,C,A,T,T,C,T,T,A,C,G,A,A,A,T,T,A,T,T,C,C,G,G,A,T,C,G,G,G,G,T,T,C,G,A,A,T,G,G,C,T,G,T,C,C,T,G,A,G,C,T,C,C,A,T,A,T,C,G,A,C,G,G,C,T,T,G,A,T,T,G,T,C,C,A,C,A,T
chrIV	11481422	69	11475651,11475693,11475694,11476154,11476162,11476227,11476238,11476307,11476317,11476853,11477810,11478084,11478096,11478120,11478154,11478244,11478257,11478506,11479199,11479236,11480908,11481000,11481089,11481286,11481422,11481588,11485097,11485619,11486230,11486332,11486468,11486528,11487026,11487031,11487263,11487459,11488171,11488734,11488979,11490419,11490712,11491488,11491759,11493881,114…	C,C,G,C,T,G,T,A,T,G,T,G,T,T,A,G,T,A,G,G,A,A,A,A,A,G,C,T,T,A,G,C,G,C,C,G,A,T,A,A,G,C,T,A,C,C,G,C,T,T,T,C,G,T,G,C,T,T,G,T,G,T,C,C,A,C,G,T,G	T,T,C,A,G,T,C,G,C,A,A,C,C,A,C,T,C,G,T,C,G,G,T,C,T,A,G,G,C,T,T,T,T,T,T,C,T,C,G,G,A,A,G,G,T,T,C,G,C,G,C,T,A,A,C,T,G,C,A,G,A,G,T,G,G,A,C,A,A
chrIV	11711078	105	11678918,11689669,11689746,11690005,11690049,11690101,11690108,11690188,11690678,11690967,11692889,11692936,11692938,11693007,11693051,11693099,11693119,11693128,11693214,11693259,11694361,11694363,11694417,11694603,11694877,11694938,11694966,11696621,11696632,11696638,11697815,11698075,11698090,11698119,11698481,11698717,11698719,11698737,11698802,11699610,11699684,11699720,11700070,11701039,117…	T,G,A,T,T,A,C,A,C,T,A,A,T,A,C,A,T,C,A,A,T,G,A,A,T,C,T,C,G,C,C,C,C,C,C,C,T,G,G,G,T,A,A,C,C,C,A,A,A,A,C,T,T,C,C,G,T,C,T,T,A,T,C,T,A,T,A,C,C,G,T,A,T,T,G,C,T,A,C,C,A,A,T,A,T,T,A,A,C,C,G,A,C,T,T,C,C,G,A,C,A,A,G,G,G	C,T,C,A,G,G,T,C,T,C,G,C,G,G,T,G,C,T,G,T,G,A,G,G,G,T,C,T,T,A,T,T,T,A,G,T,C,C,C,A,A,C,C,G,T,G,T,G,C,G,T,C,G,T,G,A,A,G,C,A,C,C,T,C,T,C,T,T,A,A,C,G,C,C,A,T,C,G,G,T,G,C,A,T,G,A,G,C,A,T,A,G,T,A,A,T,G,T,G,T,G,C,A,A,C
chrIV	11967310	501	11868782,11868828,11870059,11870186,11870262,11870891,11871258,11871268,11871376,11871412,11871422,11872581,11872640,11872663,11872744,11872823,11872824,11872857,11872858,11872966,11873093,11873124,11873198,11873471,11873718,11873964,11874246,11874343,11874512,11874950,11874951,11874986,11875161,11875374,11875407,11875503,11875775,11875776,11875778,11875886,11875958,11876031,11876040,11876064,118…	T,G,T,T,A,A,A,G,T,C,A,A,T,T,A,G,T,A,T,G,G,T,A,C,C,A,T,T,A,A,C,T,T,T,G,A,C,C,T,C,C,A,G,C,A,C,T,C,C,G,C,G,C,T,A,G,T,T,T,T,G,T,C,A,C,A,T,A,C,C,T,T,A,A,G,A,G,C,G,C,T,C,C,C,C,T,C,T,T,G,C,C,G,T,C,G,G,C,T,T,T,A,A,C,G,G,T,C,A,T,C,C,A,G,T,C,G,G,A,C,C,A,C,G,A,G,C,A,C,T,G,T,C,C,C,C,C,G,A,A,G,A,C,C,G,G,A,T,G,C,G,T,A,G,C,C,T,T,A,C,C,G,T,C,T,C,C,A,A,C,A,C,A,T,T,G,C,C,A,C,C,G,A,C,C,G,T,T,T,G,A,A,C,C,A,T,A,G,T,C…	C,A,C,A,G,G,G,A,A,T,G,G,G,G,G,T,G,G,C,T,A,A,T,A,G,C,G,C,G,G,A,C,C,A,T,C,A,T,A,G,T,T,A,G,T,A,C,G,T,A,T,C,A,C,C,T,C,C,G,G,A,C,T,G,T,T,G,T,G,T,A,C,T,G,C,T,T,G,C,A,C,T,T,T,T,A,A,G,C,A,T,T,C,C,A,A,A,T,C,C,G,G,G,T,A,C,A,G,C,C,G,T,T,A,A,T,A,C,G,T,T,C,T,T,C,A,A,C,A,C,A,G,T,T,G,T,T,A,G,T,C,G,T,G,A,A,T,A,C,A,A,A,G,C,G,T,A,C,T,T,T,A,G,T,A,T,T,C,C,T,G,T,G,A,C,A,T,T,G,T,T,C,C,A,T,A,C,C,C,T,C,G,A,T,G,C,G,A,G,A…
chrIV	12269711	1	12269711	C	T
chrIV	12535472	275	12345019,12345080,12345117,12345202,12345309,12345407,12345458,12346854,12347018,12347179,12347291,12347406,12347653,12347982,12348257,12348264,12348402,12348414,12348480,12349320,12349528,12349530,12349531,12350725,12350964,12351159,12351257,12351317,12351695,12351794,12351928,12351931,12351934,12352068,12353133,12355037,12355060,12355073,12355082,12355157,12355618,12361020,12367911,12368004,123…	A,A,G,T,A,A,C,T,T,C,A,G,G,C,C,T,G,T,C,T,C,C,C,A,G,T,T,C,C,G,G,C,T,A,G,G,A,A,C,C,C,C,T,A,T,T,T,A,C,C,C,C,A,T,T,A,G,T,G,A,C,T,C,C,A,T,A,G,C,A,T,A,T,T,C,C,G,C,A,A,A,A,A,C,C,G,C,C,C,A,C,G,C,G,G,T,T,A,G,C,C,A,G,G,G,A,A,G,G,T,A,A,T,T,C,T,C,T,A,T,C,T,C,G,A,G,C,T,C,G,T,C,G,G,G,T,A,T,T,T,A,C,C,G,A,C,G,G,T,T,A,C,C,G,A,A,T,C,T,C,G,T,C,A,C,G,T,C,C,C,C,G,G,A,A,G,A,A,G,T,G,C,A,T,A,C,A,A,G,G,A,T,T,G,G,G,A,A,C,G…	T,G,A,C,G,G,G,C,C,G,G,A,A,G,T,G,T,C,A,G,G,G,T,C,C,C,G,T,T,A,A,T,C,G,T,A,G,G,T,A,G,T,C,C,C,C,A,G,T,A,T,T,G,C,C,G,T,C,A,C,G,C,A,T,T,A,G,A,A,C,A,C,C,C,G,T,C,T,C,T,G,G,T,A,T,A,G,G,G,G,T,A,T,A,A,A,A,C,A,G,T,T,A,C,T,G,G,A,A,C,G,T,C,C,A,C,T,C,T,C,T,C,T,T,G,A,G,C,T,A,G,T,T,C,T,G,G,A,C,C,G,T,T,A,G,T,A,T,G,C,G,T,A,A,T,G,C,T,C,A,A,C,T,G,T,C,G,T,A,T,T,A,C,C,G,A,G,G,A,A,A,G,T,C,T,T,G,T,C,C,G,C,C,C,A,C,G,G,T,T…
chrIV	12849581	1469	12762355,12762608,12762956,12762978,12762984,12764246,12764270,12764416,12764449,12764511,12764580,12765453,12765875,12765963,12766270,12767245,12767717,12767784,12767816,12768354,12768368,12768431,12768516,12768518,12768858,12768929,12768938,12768947,12768956,12769003,12769028,12769048,12769049,12769050,12769110,12769217,12769293,12769306,12769310,12769410,12769411,12769414,12769637,12769745,127…	T,G,A,C,C,T,G,A,G,G,T,G,T,A,A,G,C,T,A,C,T,A,A,A,C,G,G,T,G,C,A,A,C,C,A,G,T,A,A,A,T,T,G,A,G,G,T,G,G,T,G,A,C,A,A,T,A,C,G,A,A,C,C,G,C,G,G,A,G,A,A,C,G,G,C,T,C,A,C,A,G,C,C,G,C,G,T,G,A,G,T,T,C,T,G,C,C,A,A,T,G,T,C,A,T,G,A,T,G,A,G,T,T,A,A,G,G,C,C,C,A,T,G,T,G,G,A,G,G,C,A,A,C,C,T,T,T,A,T,G,T,C,G,G,C,G,T,A,G,T,G,C,C,T,A,G,C,T,G,T,A,T,G,C,G,A,C,A,A,T,G,A,A,C,G,G,C,G,A,C,C,C,T,G,T,C,T,C,G,C,T,C,A,C,T,T,A,A,A,C…	C,A,C,T,T,A,T,G,C,A,A,C,G,T,C,T,T,A,G,T,G,G,G,G,T,A,A,C,A,A,G,C,A,G,T,A,G,C,G,G,C,A,T,G,T,T,A,A,A,A,A,G,T,G,T,C,G,G,A,G,G,T,T,A,G,C,C,T,A,G,C,T,A,A,G,A,A,G,T,G,A,G,A,A,G,C,C,T,G,T,C,C,A,C,C,T,T,G,T,G,A,C,T,C,C,C,T,G,A,G,T,G,C,G,T,T,A,T,T,G,G,C,A,C,A,A,C,C,A,T,G,T,G,A,A,G,C,T,C,A,C,G,A,A,T,A,C,G,C,C,A,G,A,A,G,A,T,A,A,A,C,C,A,G,T,G,T,T,G,A,T,G,G,T,C,C,T,A,T,A,T,T,A,A,C,A,G,T,C,A,A,T,T,T,A,C,C,C,G,T…
chrIV	13080616	44	13074057,13074402,13076058,13076067,13076511,13076567,13076577,13076582,13076583,13077252,13077286,13077333,13077649,13077679,13077696,13077764,13077815,13078749,13079467,13079715,13079743,13079755,13079852,13079864,13079871,13079931,13080228,13080374,13080421,13080466,13080468,13080551,13080616,13080748,13083250,13083940,13084049,13084092,13084132,13091773,13113165,13113182,13113274,13113291	A,C,G,G,G,G,A,A,G,A,T,T,C,T,C,A,C,G,A,G,A,A,G,C,A,C,A,G,T,T,T,C,C,T,C,G,T,T,C,T,G,T,A,G	G,G,C,C,A,T,C,T,T,G,C,C,A,C,A,C,T,T,G,C,G,G,A,T,G,A,G,A,C,C,C,T,T,C,T,A,G,G,A,C,C,A,G,C
chrIV	13443071	426	13346903,13346914,13346994,13347235,13347362,13347363,13347399,13347490,13347560,13347774,13347790,13347792,13347961,13348011,13348061,13348330,13348389,13348394,13348398,13348408,13348573,13348908,13348916,13348952,13349085,13349089,13349134,13349209,13349226,13349263,13349291,13349294,13349362,13349382,13349514,13349556,13349874,13349884,13350611,13350915,13351028,13351819,13352615,13352620,133…	A,A,G,T,A,A,G,T,C,T,A,C,G,A,T,T,T,C,C,G,G,T,G,A,T,A,G,G,G,T,C,T,A,T,A,G,A,A,T,T,C,T,A,T,G,A,G,C,C,C,G,A,G,C,G,G,A,A,C,A,T,C,C,A,A,A,T,C,C,T,C,A,A,A,G,G,T,C,G,C,C,G,T,A,A,A,C,A,G,C,T,A,T,T,G,A,A,G,A,G,C,A,G,T,C,G,G,C,C,C,T,G,G,T,G,A,A,C,C,G,C,A,G,T,C,C,T,T,C,A,A,T,A,A,T,C,G,A,T,A,A,A,T,A,T,A,T,A,C,G,T,T,G,G,C,A,G,A,G,A,G,T,T,G,A,G,G,G,A,T,T,G,A,C,G,C,A,T,G,A,G,G,C,A,C,G,A,C,G,G,T,C,T,A,A,G,G,T,T,C…	T,C,A,A,T,T,A,C,T,G,G,T,A,T,C,C,C,G,T,A,A,G,T,T,C,G,A,A,A,A,T,C,T,C,T,T,G,T,C,C,A,C,G,A,A,T,A,G,G,T,C,G,A,A,A,A,T,T,T,G,G,T,T,G,T,G,C,T,T,G,T,T,C,G,C,C,C,A,A,G,T,T,C,G,C,G,G,G,A,G,C,G,A,C,A,G,T,C,G,C,T,C,T,G,A,C,T,T,T,T,C,A,C,C,T,C,G,A,T,A,T,G,C,G,G,G,C,G,T,C,T,G,G,T,G,G,T,T,A,G,C,G,C,T,C,G,C,G,T,T,A,G,T,A,G,C,A,G,T,G,C,C,A,A,G,A,T,C,T,C,C,A,C,T,T,T,C,G,C,T,T,T,A,G,G,A,G,A,A,T,G,T,G,T,T,C,C,G,G,T…
chrIV	13893945	733	13857405,13858252,13859370,13859539,13859544,13859819,13859846,13860730,13860800,13861001,13861101,13861290,13861431,13861437,13861443,13861609,13861615,13861819,13861945,13861987,13862572,13862589,13862599,13862616,13862643,13862968,13867992,13870470,13870638,13871690,13871738,13871742,13872404,13872418,13872428,13872454,13873259,13873469,13873485,13873726,13874079,13874508,13874656,13875419,138…	G,G,G,A,G,G,G,T,A,T,G,T,A,A,A,A,G,C,T,T,A,G,A,A,C,T,C,A,T,G,A,A,A,T,G,G,A,C,A,G,T,C,G,T,A,A,G,T,A,G,T,T,C,T,C,A,C,C,T,T,T,G,T,G,A,A,A,G,A,G,A,G,C,A,C,T,C,C,C,C,C,T,C,T,A,T,T,A,T,C,T,G,G,C,C,A,A,A,C,A,A,A,T,T,A,T,T,T,A,A,A,G,G,G,C,A,G,C,G,T,T,A,A,G,G,G,A,G,G,T,T,T,C,T,C,A,T,C,A,G,A,G,G,G,C,C,A,G,G,G,G,T,C,T,G,C,C,A,C,C,A,G,T,G,T,G,A,G,G,C,C,T,C,G,C,C,G,T,G,A,G,T,A,T,T,C,G,A,A,A,A,A,G,T,T,G,C,A,T,G…	T,C,T,G,A,T,A,C,G,G,A,C,G,C,G,G,C,T,G,G,G,T,G,G,T,C,T,T,C,A,C,G,T,C,C,C,G,A,C,A,C,T,A,C,G,C,A,C,T,T,C,G,T,A,G,G,A,A,G,C,C,A,G,A,T,C,G,A,C,A,T,C,T,T,T,C,G,A,T,G,A,C,A,G,G,C,C,G,A,G,G,A,A,A,T,G,C,G,T,C,C,T,C,C,G,C,A,C,C,G,G,C,T,C,G,G,A,T,A,C,A,G,G,A,A,A,C,C,C,C,C,G,G,G,T,G,G,A,T,C,C,A,T,A,G,A,C,T,C,A,A,C,A,A,C,A,G,C,T,T,C,A,C,T,A,A,G,A,C,T,G,C,G,A,A,G,A,G,T,G,A,G,C,C,G,A,C,T,G,G,C,G,A,C,A,A,A,G,G,A…
chrIV	14332937	107	14326747,14326770,14328771,14328827,14328871,14328897,14328958,14328968,14329120,14329299,14329328,14329585,14329645,14330530,14330709,14330744,14330847,14330956,14330977,14331010,14332937,14333201,14333275,14333277,14333437,14333493,14333505,14333633,14334043,14334462,14335124,14335209,14335247,14335249,14335272,14335387,14335520,14335570,14335578,14335652,14335835,14335844,14336132,14337667,143…	G,A,A,G,G,C,G,A,G,C,C,T,C,C,T,G,A,C,A,C,G,G,A,T,C,A,C,G,G,C,G,A,C,A,T,C,C,T,T,C,C,A,A,G,C,A,T,C,A,C,C,C,C,G,G,G,G,G,G,G,T,T,G,T,C,A,G,A,T,T,C,A,G,A,C,G,T,A,A,A,T,C,T,T,G,T,T,T,C,G,G,G,C,C,C,T,G,T,C,T,C,C,C,C,A,C,A	A,C,G,A,A,G,T,T,A,T,T,C,G,T,A,A,C,A,G,T,A,C,C,G,G,T,A,A,A,G,C,G,A,T,A,T,G,G,C,A,G,G,G,T,T,G,A,T,G,A,T,A,A,A,T,T,A,T,C,T,G,A,T,C,G,G,T,G,C,G,T,T,A,C,T,C,C,G,C,G,C,G,C,C,T,G,C,A,T,A,A,A,G,A,A,A,T,C,A,G,T,G,G,A,C,T,G
chrIV	14538811	182	14486526,14486730,14486740,14487259,14489990,14491359,14491630,14491633,14491726,14495256,14495296,14495370,14495489,14495534,14495554,14495674,14495704,14495810,14496232,14496298,14496619,14496842,14497073,14497601,14497712,14497742,14497792,14497849,14497856,14497862,14497909,14498725,14498869,14505835,14505871,14506126,14506192,14506418,14510479,14510726,14510933,14511100,14517165,14517275,145…	G,C,G,A,A,G,C,G,A,G,T,C,T,C,G,C,A,T,C,A,C,A,A,T,A,A,C,G,G,T,G,A,T,C,G,G,A,A,T,C,G,C,A,A,G,C,G,A,T,C,G,A,T,A,C,A,A,C,A,C,C,A,G,T,G,G,A,A,C,A,G,T,A,C,T,T,T,A,A,G,A,A,A,C,A,C,G,C,T,G,C,C,T,C,T,T,C,C,G,T,C,G,A,A,A,T,G,T,A,G,T,C,A,C,T,A,T,C,C,C,A,T,T,C,T,G,C,G,G,A,T,C,G,A,T,C,T,G,C,A,T,C,G,T,C,T,T,G,A,T,A,A,G,T,T,A,G,A,A,A,T,G,A,G,C,C,A,G,G,G,C,G,C,C,G,A,C,T,A,A,C,A	A,A,C,G,T,A,T,C,G,A,A,T,C,G,A,T,G,A,A,G,T,G,G,G,C,G,T,A,A,C,C,G,C,A,C,C,G,G,C,A,A,T,G,C,T,G,A,G,C,T,A,G,G,T,T,C,C,A,T,T,T,G,A,C,A,A,T,C,A,T,A,C,G,T,C,C,G,G,T,A,G,G,G,T,G,G,T,T,C,T,G,T,C,T,C,G,G,A,A,G,G,A,G,T,G,C,T,C,T,C,A,T,G,T,G,G,G,T,A,A,G,A,C,A,C,A,A,A,A,G,C,G,C,G,C,T,A,T,T,G,G,A,A,C,G,C,C,T,C,A,G,G,A,A,G,C,A,T,G,T,G,T,G,A,T,T,G,T,A,C,A,A,G,T,A,G,T,A,G,T,G,G
chrIV	15047761	263	15047761,15047841,15047894,15048156,15051696,15051760,15051862,15051934,15052051,15052150,15052204,15052227,15052294,15052873,15052907,15052910,15053062,15053080,15053373,15053381,15053400,15053456,15053471,15054030,15054323,15054638,15054738,15054742,15054752,15054760,15054804,15054814,15054824,15054837,15054858,15054874,15054876,15054898,15055028,15055049,15055103,15055145,15055168,15055238,150…	C,A,C,C,C,G,C,A,A,C,T,T,T,G,A,T,C,C,A,G,C,G,G,A,C,A,A,G,G,G,G,C,G,A,C,G,A,G,G,C,T,T,T,A,T,A,T,C,G,C,G,G,A,C,C,C,A,T,C,T,C,A,C,A,A,A,G,C,G,A,A,T,T,G,G,C,A,C,A,T,T,A,C,A,T,C,A,T,G,A,A,G,G,G,G,T,C,C,T,T,C,T,T,G,G,G,A,A,T,G,T,A,A,A,C,A,T,C,A,G,C,A,T,T,G,A,A,A,G,T,A,T,C,C,A,A,G,C,T,C,A,A,G,G,C,T,G,G,C,C,G,A,G,G,G,A,T,T,G,G,A,T,T,A,T,T,A,C,A,A,C,G,C,C,T,T,T,T,A,C,T,G,C,T,T,T,A,A,A,C,T,G,G,T,G,T,T,A,C,T…	G,G,T,A,A,A,T,G,G,T,G,C,C,A,G,C,G,A,G,A,A,T,A,T,T,G,G,A,A,A,A,A,A,C,A,A,T,A,C,T,C,A,C,G,C,G,G,A,C,A,A,A,G,T,T,A,C,G,A,C,A,G,T,C,C,G,A,T,C,G,G,A,A,T,A,G,T,G,G,C,C,G,G,G,C,G,G,G,A,G,G,A,A,T,A,C,G,A,A,C,G,C,A,T,T,T,G,T,C,C,G,C,T,T,T,C,A,G,T,A,A,G,A,C,T,C,G,G,A,C,G,C,T,G,G,C,T,A,C,A,G,G,C,A,T,C,A,T,T,G,C,G,C,A,A,T,C,A,C,A,T,C,G,C,G,C,C,A,G,G,A,A,T,T,C,G,A,C,G,T,A,A,T,A,G,G,G,G,C,A,G,A,A,G,T,A,C,G,T,C…
chrIV	15278429	16	1.5278e+127	T,A,C,C,T,G,C,T,G,G,C,G,G,G,C,G	G,T,T,T,A,C,T,A,T,T,A,A,A,A,T,A
chrIV	15598022	48	15520835,15520930,15520936,15524440,15526371,15526802,15530380,15531544,15534735,15534738,15535572,15535612,15557084,15557495,15564211,15566347,15567316,15568314,15579204,15598022,15598159,15600128,15602699,15614503,15615927,15616192,15616314,15616327,15616368,15616369,15616791,15617529,15617669,15618251,15618377,15619031,15619103,15619243,15619624,15619762,15620006,15620288,15623767,15623913,156…	A,G,C,A,G,A,A,G,T,G,G,C,T,A,T,G,G,G,C,C,T,A,C,C,G,C,T,T,G,A,T,T,G,G,T,A,A,G,C,A,A,A,C,A,A,T,A,G	G,T,T,G,A,G,G,C,C,A,A,T,A,G,C,A,A,C,G,T,G,G,T,G,T,T,C,C,C,C,C,C,A,A,G,C,G,C,A,G,G,G,T,C,G,G,G,A
chrIV	15822019	319	15734076,15734427,15734641,15735781,15736115,15736202,15736260,15737115,15737116,15737118,15737198,15739019,15739374,15739407,15739509,15739578,15739621,15739928,15740117,15740886,15740921,15741235,15742819,15743071,15743097,15743627,15743630,15743748,15743749,15743804,15744809,15745051,15745191,15745358,15745378,15745401,15745501,15745531,15745538,15745773,15745775,15745858,15745884,15746279,157…	T,A,G,A,T,A,G,A,A,A,C,T,A,A,G,T,A,T,G,G,G,A,T,T,C,G,A,A,G,T,A,G,A,T,T,G,T,A,C,T,T,A,C,G,A,A,T,C,A,T,T,G,C,G,A,G,C,G,A,T,C,C,A,A,T,T,A,C,A,T,G,T,T,T,A,A,T,G,G,A,T,C,A,A,C,G,A,G,T,A,C,C,T,G,T,G,C,A,T,G,G,C,C,C,T,C,G,G,G,G,A,A,G,T,G,G,G,T,A,T,A,A,G,C,A,C,C,A,T,G,A,C,C,C,A,A,C,T,T,A,G,C,A,C,G,A,G,G,T,A,G,G,T,C,G,A,G,C,C,C,G,A,G,T,T,T,A,T,C,C,T,G,G,G,G,A,C,C,C,A,G,A,T,G,C,C,G,T,C,G,A,C,G,G,C,C,G,C,G,G…	A,G,A,G,C,G,A,T,G,G,A,G,T,G,C,G,G,A,A,T,T,C,C,C,A,A,G,T,C,C,C,C,G,G,G,A,C,C,T,G,C,G,T,A,C,G,C,T,G,C,C,A,A,A,T,C,T,C,T,C,A,G,G,T,A,A,C,T,C,C,A,C,C,C,C,T,C,A,A,C,C,G,G,T,T,C,G,A,G,G,T,A,A,A,C,A,T,G,C,C,C,T,G,T,G,T,A,A,A,A,C,C,T,G,A,A,A,C,G,A,G,T,A,T,C,T,A,G,C,A,G,T,T,T,T,G,A,C,G,T,T,T,T,G,A,G,A,A,C,G,A,A,A,T,T,G,T,T,T,T,A,C,A,A,A,C,C,A,T,T,G,T,A,C,C,G,T,T,T,C,T,T,C,A,A,T,T,A,G,T,G,T,T,A,T,G,A,T,A,T…
chrIV	16796007	75	16763582,16763700,16765043,16777973,16782891,16782906,16782929,16782947,16782999,16783092,16783146,16783207,16783307,16783311,16783312,16783340,16783492,16783501,16783513,16783652,16783693,16788191,16788256,16788289,16788328,16788332,16788355,16788382,16788406,16788407,16788443,16788503,16788565,16788604,16788657,16788702,16788734,16789037,16790584,16790698,16790785,16790885,16791182,16791227,167…	C,C,A,C,G,A,G,T,T,G,T,A,T,G,G,C,C,G,A,G,G,C,A,T,G,C,C,A,G,A,A,C,T,C,T,C,T,A,A,C,T,G,A,G,A,T,T,A,G,A,G,C,G,A,A,A,T,C,A,T,G,G,A,A,T,G,G,A,C,C,A,A,A,G,T	T,G,G,T,T,G,C,G,A,C,C,G,C,C,C,G,A,A,C,A,A,T,G,C,C,A,T,T,A,C,C,G,C,G,G,A,A,T,T,T,C,A,C,C,G,A,G,T,A,G,T,A,A,C,G,C,C,T,G,C,T,A,T,G,C,T,A,G,T,A,G,C,T,A,C
chrIV	18377446	2	1.83766e+15	G,T	A,C
chrIV	18596239	24	1.85929e+191	T,A,C,G,T,A,T,C,C,A,C,C,G,A,A,G,T,A,A,G,C,A,A,T	G,T,G,T,C,C,G,A,G,G,T,T,A,G,G,A,C,C,G,A,A,G,C,C
chrIV	19556812	2	1.95568e+15	A,A	T,G
chrIV	19774115	3	1.97741e+23	A,T,A	G,G,T
chrIV	19945072	1378	19874158,19876090,19876108,19876378,19876411,19876437,19876487,19876503,19876687,19876718,19876971,19877029,19877106,19877180,19877243,19877262,19877334,19878568,19879735,19879743,19879746,19879791,19879797,19879845,19879855,19879910,19879928,19880029,19880038,19880060,19880096,19880150,19880198,19880208,19880221,19880273,19880308,19880313,19880421,19880422,19880450,19880615,19880641,19880701,198…	T,C,T,T,A,A,A,G,G,C,G,T,C,C,A,A,G,G,A,T,G,G,G,C,C,G,A,A,A,T,T,T,A,T,T,T,T,G,A,A,T,C,G,G,C,G,C,T,T,A,C,A,T,T,T,C,A,G,C,G,A,A,A,G,A,C,C,G,A,T,T,A,T,T,G,T,G,G,G,C,T,A,C,C,C,A,C,T,C,T,A,G,T,T,A,A,A,C,A,C,C,C,T,T,G,C,T,G,A,G,T,C,A,A,C,A,C,G,G,A,G,G,C,A,C,A,C,A,C,T,T,C,G,A,G,C,A,A,A,A,T,G,A,A,C,C,C,C,A,C,G,G,T,G,A,G,A,A,A,T,C,T,C,C,C,C,G,A,A,G,T,T,G,C,G,A,G,A,T,A,G,T,A,A,A,A,T,T,A,T,C,G,A,G,C,C,A,C,C,G…	C,A,A,C,T,C,C,A,C,T,A,C,G,A,G,C,A,A,G,C,C,T,A,T,G,A,C,G,G,C,C,C,T,C,A,G,C,A,C,G,A,A,C,T,T,A,A,A,C,G,T,G,G,C,C,T,G,C,T,T,G,C,G,T,G,G,T,C,T,C,C,G,C,A,A,A,T,A,A,T,C,G,T,T,G,G,T,A,T,C,C,A,A,C,G,G,C,T,C,A,T,G,C,C,T,G,C,C,C,A,C,T,C,G,T,G,T,A,A,T,A,C,T,G,A,C,T,C,T,G,G,G,T,C,T,T,C,C,T,G,A,A,G,T,T,T,T,A,C,A,A,C,G,C,T,A,G,C,C,C,T,C,G,A,G,A,A,C,C,T,G,G,C,T,C,G,A,G,C,C,C,A,T,C,C,G,G,C,G,C,G,C,G,A,G,T,T,T,G,A…
chrIV	20373145	245	20364549,20368101,20368278,20368286,20369117,20370150,20370821,20370823,20370824,20370825,20370843,20370864,20370990,20371159,20371172,20371179,20371635,20371642,20371689,20371705,20371877,20371885,20371980,20371987,20372066,20372101,20373040,20373077,20373089,20373132,20373145,20373201,20373285,20373286,20373365,20373432,20373498,20373815,20373845,20373895,20373940,20373941,20373985,20374030,203…	C,C,C,A,T,C,C,A,A,A,T,T,G,G,G,C,A,C,T,A,A,G,C,G,A,T,G,G,T,A,T,C,G,C,G,G,A,G,C,T,T,A,C,T,C,A,C,C,A,C,C,C,G,C,G,A,A,T,G,A,A,T,A,T,C,A,A,C,A,A,T,A,T,T,A,T,C,T,G,G,A,A,G,G,T,G,T,T,A,A,T,A,C,C,G,G,T,G,C,T,G,G,A,C,T,G,A,A,T,A,C,T,A,C,G,T,T,G,A,T,A,T,T,A,G,G,T,C,T,C,C,G,C,A,T,G,C,T,A,G,T,T,C,C,A,G,A,G,T,C,G,T,A,A,G,A,T,A,T,T,T,C,G,T,A,T,T,C,C,T,T,C,G,A,T,A,A,C,A,G,T,G,C,C,C,C,T,A,G,A,T,C,T,A,G,G,A,C,T,A…	T,A,A,G,C,A,T,T,T,T,A,C,C,A,A,G,T,T,C,G,G,T,G,A,G,C,C,A,C,G,C,G,T,T,T,C,G,A,G,C,G,T,T,G,T,T,T,T,T,T,T,G,A,G,T,G,T,C,A,G,G,A,G,C,T,C,C,T,G,T,C,T,C,G,T,A,T,A,T,A,C,G,C,T,C,T,C,A,T,C,A,G,T,T,T,A,C,A,A,G,T,A,G,T,A,A,G,G,C,G,T,C,G,T,C,G,C,T,G,C,G,C,C,G,A,A,C,G,G,G,T,A,T,C,G,A,T,C,C,T,C,A,T,A,C,C,G,A,A,A,C,C,G,G,A,G,C,G,C,G,C,T,C,C,C,C,C,G,T,A,A,A,C,G,C,T,G,T,C,A,C,A,G,G,A,G,C,G,A,G,C,T,C,T,A,T,G,G,C,G…
chrIV	20522108	11	2.05123e+87	C,G,C,C,T,A,C,C,G,G,C	T,A,T,T,A,C,G,T,C,C,T
chrIV	20660216	10	2.06602e+79	T,C,G,G,T,C,A,A,G,A	C,A,C,T,C,A,G,G,A,C
chrIV	20867256	1438	20863264,20863580,20863621,20863650,20863724,20863797,20863816,20863819,20863881,20863979,20863989,20864121,20864161,20864166,20864216,20865204,20865255,20865265,20865313,20865437,20865450,20865641,20865698,20865849,20865878,20866042,20866194,20866284,20866367,20866420,20866475,20866563,20866574,20866590,20866718,20866829,20867256,20867434,20867468,20867889,20867923,20867969,20867982,20868033,208…	G,A,A,C,G,A,T,C,T,C,A,A,A,A,T,C,C,T,A,C,C,G,G,A,C,C,A,A,T,T,T,G,A,A,C,G,A,C,A,T,G,A,A,C,A,A,A,A,A,A,A,G,C,C,T,C,A,G,T,C,G,A,C,T,T,C,T,T,T,T,T,T,A,A,G,T,G,A,A,G,G,A,A,T,T,T,G,G,A,T,G,G,C,A,A,A,A,T,T,G,C,A,T,A,T,T,T,A,T,A,T,A,T,G,T,C,A,C,A,A,A,A,T,G,T,A,G,T,T,C,A,G,A,C,A,G,T,C,C,C,T,C,G,G,C,A,T,A,T,A,T,A,C,T,A,T,T,A,T,T,C,C,A,G,G,A,C,G,A,A,G,G,C,G,G,G,T,C,C,G,A,A,G,T,T,A,T,C,C,A,T,C,T,G,G,A,C,T,G,G…	A,G,G,A,A,G,G,A,C,G,C,C,G,G,A,T,A,G,G,T,A,A,A,G,T,A,C,G,C,C,A,A,G,G,A,A,G,T,G,C,T,C,C,G,T,G,G,G,T,G,T,A,A,T,G,A,G,A,C,T,T,G,T,A,A,T,A,A,G,C,A,A,T,G,A,G,T,C,C,A,A,T,C,C,C,C,T,T,G,A,C,A,G,G,C,C,G,G,C,C,A,G,G,G,C,C,C,T,A,G,A,G,A,T,G,T,C,G,G,C,C,G,G,C,C,C,A,G,A,A,G,C,G,T,G,C,A,T,T,A,G,A,A,C,T,C,A,T,C,G,G,G,G,G,T,G,C,T,C,G,T,T,G,A,A,G,A,A,T,G,T,A,G,A,A,A,C,T,G,T,C,G,A,A,C,G,C,A,A,G,C,T,A,A,A,G,T,C,T,A…
chrIV	21344154	95	21225985,21239999,21241918,21241929,21241935,21241936,21242075,21242145,21246066,21246084,21248016,21249261,21249275,21249352,21249399,21249437,21250438,21250474,21250495,21250545,21250810,21250827,21251434,21251519,21280300,21280314,21291870,21291972,21297229,21308203,21308224,21333180,21338229,21338263,21338277,21338497,21338561,21339619,21339654,21340003,21340074,21340636,21344154,21349452,213…	C,A,T,C,A,G,T,A,T,G,G,C,A,A,G,A,G,C,G,G,T,A,C,A,T,C,G,C,C,T,T,A,C,C,A,C,C,T,T,G,C,C,A,G,A,A,C,C,G,T,T,A,G,C,T,C,T,G,A,T,A,C,C,A,T,C,T,T,C,C,A,T,G,A,T,C,A,G,G,A,G,G,T,T,T,G,T,A,A,C,G,T,T,T,C	T,T,G,G,C,A,G,G,C,A,T,T,G,T,T,C,A,A,A,A,G,T,T,G,G,T,A,T,T,C,C,G,A,T,T,T,A,C,C,C,T,T,T,A,C,G,G,G,A,G,A,C,T,A,C,T,C,C,G,G,C,G,G,C,C,T,G,C,T,G,C,A,T,T,C,G,T,A,T,G,T,C,G,G,C,A,C,G,G,T,C,C,C,C,G
chrIV	21535928	104	21511744,21511889,21512041,21512072,21512077,21512196,21512344,21514376,21514383,21514386,21522123,21522140,21522246,21522297,21522400,21522411,21522436,21522482,21522522,21522550,21522567,21522886,21523451,21523489,21523509,21523722,21523773,21523864,21523877,21523919,21524092,21524112,21524922,21525034,21525038,21525051,21525054,21525161,21525280,21525886,21525916,21525998,21526860,21526917,215…	C,A,T,G,C,G,T,C,G,T,A,C,C,C,A,C,C,T,A,G,A,G,A,C,T,T,T,C,C,G,C,G,T,G,C,G,T,T,A,A,C,C,G,A,C,A,T,G,C,A,C,G,C,A,T,C,A,A,T,G,G,T,T,T,C,T,C,G,G,A,A,A,C,T,A,A,T,T,A,C,A,T,C,A,G,A,A,C,A,C,A,C,G,A,C,A,A,T,T,G,T,A,G,A	G,C,G,T,G,A,C,G,A,A,G,T,T,A,C,G,T,C,G,A,C,T,T,G,C,C,C,G,T,C,T,A,G,A,T,A,C,C,G,G,T,G,A,G,T,C,A,A,A,C,G,A,T,C,A,T,C,G,C,A,A,C,C,C,G,G,T,T,C,G,G,G,A,A,C,C,G,A,T,T,G,A,T,G,C,G,G,T,G,A,C,T,A,G,T,C,T,C,C,C,A,G,A,G
chrIV	21992792	248	21867143,21874576,21880623,21880627,21888866,21888931,21889786,21896595,21903924,21904176,21904538,21907137,21912474,21912761,21912762,21930631,21930641,21930657,21934937,21935144,21973743,21973972,21974006,21974008,21974020,21986418,21987019,21988896,21989362,21989387,21990956,21990992,21991318,21991458,21991646,21991746,21991754,21992454,21992681,21992756,21992792,21992815,21993138,21994000,219…	T,T,C,G,T,T,A,C,G,T,A,C,G,A,T,G,T,T,C,G,C,G,A,A,A,C,A,G,C,T,T,C,T,T,T,C,C,G,G,C,A,C,G,C,T,C,T,T,G,C,T,C,G,A,T,A,A,T,T,T,A,G,C,C,A,A,C,C,C,A,G,T,T,G,A,G,G,A,G,T,C,G,G,A,A,A,C,G,G,G,A,A,C,T,A,C,C,T,A,G,C,A,A,C,C,T,A,A,T,C,C,T,A,C,G,T,G,G,G,A,G,C,A,C,A,G,G,A,G,A,C,T,C,A,T,C,A,A,C,C,C,T,T,T,G,C,A,A,C,A,A,C,A,A,G,G,T,A,G,A,A,T,A,T,T,T,A,C,G,T,C,T,T,T,C,C,A,T,A,A,A,G,T,C,A,G,C,G,C,T,C,A,G,G,C,T,T,T,G,T…	G,A,T,A,G,C,T,G,C,C,T,T,A,G,G,T,A,A,A,T,G,A,G,T,G,T,G,T,T,A,C,T,C,C,C,G,T,C,C,T,G,A,A,T,G,T,G,C,A,A,G,A,A,G,G,C,C,G,C,G,T,A,A,T,G,T,G,T,A,G,A,C,G,A,G,A,C,G,T,C,A,A,T,G,G,C,T,T,A,A,G,C,A,A,C,T,G,G,C,A,T,G,G,G,T,C,T,G,C,T,A,C,T,T,A,G,C,T,A,G,A,T,G,A,G,A,T,T,T,T,T,C,T,G,C,G,T,C,T,T,T,C,C,A,A,T,G,G,G,C,G,T,G,G,A,C,A,T,A,G,C,G,G,C,G,A,C,A,C,G,G,A,C,G,A,G,G,C,G,G,G,A,C,T,G,A,A,C,T,C,T,G,A,T,A,C,C,G,T,C…
chrIV	22165201	46	22163655,22164959,22165016,22165201,22167652,22167711,22167872,22167957,22168401,22168821,22184597,22185412,22193072,22193242,22193352,22193429,22193631,22193638,22193646,22193667,22193722,22193794,22193798,22195736,22200270,22200777,22200800,22204144,22204275,22206942,22211494,22211495,22212375,22212433,22212552,22212605,22212737,22213003,22216776,22216793,22221753,22221761,22221831,22221899,222…	T,T,G,C,G,A,C,A,G,A,C,G,T,A,G,A,A,A,G,G,C,A,T,G,G,A,C,C,C,A,G,A,A,T,C,A,C,C,C,A,T,A,G,A,T,A	C,A,A,T,T,G,G,G,A,G,T,T,C,T,A,G,C,C,A,A,T,G,G,A,T,C,T,G,T,G,T,T,C,C,A,C,A,T,T,G,G,G,C,G,C,T
chrIV	22322607	193	22273550,22273603,22273776,22273880,22274027,22274235,22274795,22274863,22275027,22275036,22275038,22275066,22275094,22275104,22275109,22275116,22275189,22275229,22275250,22275379,22275380,22275426,22275781,22275797,22276436,22276472,22276475,22276516,22276561,22276584,22276599,22277231,22277234,22277247,22282037,22283848,22285886,22285908,22285929,22285931,22286106,22286341,22286378,22286404,222…	G,T,A,C,T,G,A,G,T,C,T,T,C,G,T,G,G,T,C,G,C,A,C,C,A,T,A,C,A,C,T,C,C,A,G,G,C,G,C,T,T,T,A,C,C,T,T,A,C,G,A,C,C,G,C,T,G,C,G,T,C,T,C,C,T,G,A,T,G,C,G,T,G,G,A,C,C,G,C,C,A,G,T,T,A,T,C,G,T,G,T,T,C,A,T,A,C,T,A,C,G,T,A,A,A,A,A,G,A,G,A,T,T,G,G,A,A,C,A,A,T,A,C,T,T,T,C,C,A,G,T,A,G,A,C,A,G,T,A,T,A,G,G,T,G,A,A,G,C,T,T,C,A,T,C,G,A,A,A,T,T,A,T,G,A,T,T,T,C,G,T,C,A,C,C,T,C,T,T,T,C,C,G,T,A,G,T,A,A,T,T,A,G	A,C,G,T,G,A,G,T,C,T,C,G,T,A,C,A,C,C,T,C,A,T,G,T,G,A,T,T,G,T,C,T,G,G,A,T,G,T,T,C,C,C,T,T,T,C,C,G,T,C,G,T,G,T,G,G,A,G,A,G,T,G,T,G,C,A,G,G,A,T,C,C,A,A,T,T,T,T,A,T,G,T,A,A,G,A,A,C,C,T,C,C,A,T,C,G,A,A,C,A,C,C,G,C,G,G,T,A,G,A,G,G,G,T,T,C,C,G,G,G,C,G,A,G,C,C,G,G,G,C,C,G,A,G,T,G,T,C,T,C,G,T,A,C,A,C,G,T,T,C,C,T,G,G,T,C,G,G,G,A,C,G,C,A,G,A,A,A,A,C,C,T,C,T,G,C,G,G,C,C,T,A,C,C,T,T,C,G,G,A,G,T,A
chrIV	23080513	2	2.30796e+15	T,T	C,G
chrIV	23234821	5	2.32031e+39	T,G,A,T,A	A,A,G,A,G
chrIV	23400774	3	2.34008e+23	A,C,C	G,T,T
chrIV	23525732	2	2.35027e+15	C,T	G,C
chrIV	23774787	3	2.37748e+23	C,A,A	T,G,C
chrIV	24250956	1	24250956	C	A
chrIV	24457803	4	2.44417e+31	A,T,G,G	G,C,A,A
chrIV	24884195	154	24866868,24866968,24867059,24867186,24867222,24867264,24867274,24867335,24867452,24867599,24867761,24867805,24869678,24869752,24870260,24870351,24870595,24870708,24870749,24870819,24870846,24870879,24870885,24870888,24871090,24871096,24871101,24871207,24871224,24871587,24871686,24871696,24871725,24872817,24872819,24872888,24872956,24873009,24873037,24873040,24873041,24874064,24874197,24874210,248…	T,C,T,A,G,G,C,C,A,G,C,T,G,C,G,T,G,G,A,T,G,T,T,C,G,C,C,A,A,T,G,G,T,T,A,T,C,A,A,T,C,T,C,A,C,T,G,T,A,T,T,A,G,T,C,A,T,C,T,T,G,T,A,A,C,G,C,C,A,G,T,G,C,T,A,C,C,A,T,A,A,C,T,T,G,A,A,C,C,C,A,G,T,G,T,G,G,A,A,T,C,A,A,T,T,G,T,G,G,G,A,G,C,G,G,T,C,G,C,G,T,T,A,G,A,A,A,G,A,T,G,G,C,A,A,T,T,G,A,T,C,C,C,C,C,T,A,C,T,C,A,A,T,A	C,T,C,C,C,T,G,T,G,A,G,C,C,A,T,C,C,A,G,G,C,A,C,T,A,G,G,T,C,G,A,T,A,C,G,C,G,G,G,A,T,G,T,G,T,C,A,A,G,C,C,C,T,G,A,T,A,T,C,A,T,G,G,T,T,A,T,T,C,A,A,T,T,C,C,T,T,G,G,G,C,T,G,C,A,G,C,T,T,A,C,C,C,A,C,A,A,G,G,G,T,G,G,C,C,A,C,A,A,A,G,A,G,A,A,C,T,C,T,T,C,G,T,T,C,G,C,A,G,C,C,A,T,C,G,C,C,A,G,C,T,G,A,T,G,C,C,G,C,G,C,G,A,G
chrIV	24978983	298	24951897,24951918,24951971,24952146,24952160,24952321,24952478,24952521,24952535,24952552,24952558,24952766,24952905,24952934,24952950,24953091,24953799,24953803,24953809,24954015,24954079,24954167,24954269,24954282,24954333,24954556,24954557,24954559,24954601,24954681,24954713,24955908,24955952,24956101,24956202,24956244,24956282,24956286,24956323,24956349,24959621,24959651,24959948,24960053,249…	C,A,C,C,C,C,A,T,G,T,G,T,C,A,G,A,A,A,G,A,A,T,A,A,C,T,G,A,A,C,T,T,G,G,C,G,G,G,C,G,A,C,T,T,G,T,G,C,C,G,C,A,A,T,G,A,T,G,A,T,C,G,G,A,T,T,T,C,C,C,T,T,A,C,T,A,C,C,T,C,A,C,G,A,A,T,A,G,A,T,A,G,T,C,G,G,C,C,G,T,G,T,A,A,T,A,C,G,A,C,C,G,C,G,C,A,T,C,C,C,T,C,A,A,C,C,G,T,T,A,G,T,G,A,G,G,T,T,T,G,G,C,T,T,T,C,G,T,A,C,G,T,T,A,G,C,G,G,T,G,T,A,A,A,A,T,A,T,A,T,T,A,T,C,T,G,A,C,T,A,A,A,C,A,G,C,T,G,C,A,A,G,C,G,G,C,G,C,G,A…	T,G,T,T,T,G,G,C,A,G,A,A,G,G,A,G,C,C,T,T,G,A,G,G,T,G,C,T,C,T,C,G,T,C,A,T,A,A,T,C,G,T,G,C,T,C,T,T,T,A,G,G,G,C,A,T,A,A,G,C,T,A,A,T,A,C,C,A,T,A,C,C,C,G,G,C,T,T,A,T,C,T,A,G,G,C,G,A,C,A,C,C,A,G,A,A,T,T,A,G,A,C,G,G,A,G,G,T,G,A,T,T,T,A,G,C,C,T,T,A,C,A,G,G,G,G,T,A,C,G,T,A,T,T,A,A,C,G,C,A,A,T,C,C,C,T,A,C,G,T,T,C,A,C,A,A,T,A,G,A,G,C,T,G,C,C,G,A,G,C,A,G,C,A,A,C,T,G,A,G,G,G,T,C,C,A,G,A,G,G,G,A,T,A,A,T,A,G,C,G…
chrIV	25251031	2	2.52313e+15	G,C	T,G
chrIV	25615355	69	25435733,25442710,25464549,25467045,25467230,25467256,25471941,25488584,25490627,25490711,25490712,25490755,25492008,25492019,25492065,25492198,25492204,25492614,25492973,25493990,25494338,25494999,25507221,25520694,25526091,25527859,25527867,25556768,25564400,25587882,25592595,25593611,25593779,25593829,25593834,25608975,25609497,25610748,25611030,25611634,25614841,25614913,25614940,25614972,256…	G,T,T,A,C,T,A,C,A,C,T,A,G,T,G,T,G,T,A,T,A,A,T,G,C,T,T,A,C,A,G,T,C,A,A,T,C,A,A,C,A,T,C,T,C,A,C,T,A,T,A,A,G,A,G,A,G,T,G,C,A,T,T,A,A,A,A,A,A	A,C,C,G,G,G,T,T,G,T,C,G,A,G,A,C,A,G,G,G,C,T,G,A,G,A,A,G,T,G,A,C,A,G,T,C,T,G,C,T,G,A,A,C,A,G,A,A,T,C,T,G,T,G,T,G,A,C,A,T,G,C,C,G,G,C,T,G,G
chrIV	25882965	1	25882965	G	A
chrIV	26192075	3	2.61921e+23	C,G,C	G,C,T
chrIV	26472395	8	2.64702e+63	C,G,A,C,G,T,G,G	G,T,T,T,A,C,A,C
chrIV	26569706	549	26535454,26535458,26535459,26535534,26535637,26535654,26535774,26535819,26535974,26535985,26536927,26537277,26537381,26538077,26538081,26538134,26538195,26538197,26538208,26538224,26538225,26538325,26538658,26538684,26538767,26538785,26538835,26538926,26539001,26539096,26539288,26539354,26540084,26540186,26540191,26550644,26550662,26550821,26550825,26550876,26550897,26550932,26550933,26551137,265…	A,C,T,T,C,G,A,C,T,C,A,T,T,G,T,T,C,G,C,T,G,T,G,A,T,T,T,G,T,A,G,C,A,A,A,G,C,C,T,T,T,G,C,G,A,C,T,A,A,C,C,A,A,T,A,T,C,T,G,G,A,T,A,A,C,G,A,A,A,A,G,A,A,C,T,T,A,C,G,C,A,C,G,C,A,C,T,A,G,A,G,T,G,T,G,A,A,G,A,G,A,T,C,C,C,T,G,G,C,T,G,C,A,G,A,C,C,A,C,A,G,A,C,G,A,T,C,G,T,C,A,T,C,G,C,G,T,G,C,C,C,G,A,A,T,A,G,T,T,A,C,C,A,T,T,C,A,C,T,T,C,C,G,A,A,T,C,T,T,T,A,C,T,T,G,T,C,A,T,G,C,T,C,T,G,C,A,G,G,C,T,T,C,T,C,C,T,G,A,G…	G,G,C,C,T,T,G,A,C,A,C,C,C,A,A,C,A,A,A,G,A,C,A,T,A,C,C,A,C,G,A,G,C,G,T,T,T,G,C,A,C,C,G,A,C,T,A,G,G,A,T,G,T,A,C,C,T,G,T,C,C,C,G,T,T,T,C,G,C,T,T,G,T,T,G,G,G,T,A,T,G,G,T,G,G,G,G,G,C,C,A,A,C,C,T,G,G,T,G,A,T,A,T,A,A,C,C,T,T,G,C,T,G,A,G,T,T,G,G,T,T,T,T,C,T,C,G,C,C,T,G,G,G,C,T,C,G,A,A,T,A,A,G,G,G,G,A,A,A,C,T,T,T,G,G,T,G,G,C,C,T,T,A,G,G,C,T,G,C,G,G,A,A,C,C,C,A,G,C,A,T,C,A,C,C,T,G,C,C,G,C,C,T,G,G,G,A,A,G,C…
chrIV	26713633	970	26702381,26702682,26703053,26703110,26703208,26703589,26703977,26704009,26704030,26704245,26704432,26704608,26708868,26709021,26709328,26709399,26709408,26709460,26709464,26709645,26709680,26709812,26709829,26709849,26709983,26710018,26710020,26710032,26710161,26710250,26710276,26710280,26710369,26710702,26710737,26710777,26710821,26710828,26710842,26710895,26710978,26711006,26711021,26711264,267…	A,T,C,C,A,A,T,A,A,C,G,C,C,C,C,A,C,G,T,T,T,G,A,G,T,T,T,G,A,G,T,T,T,T,C,C,A,C,C,G,C,T,C,G,G,A,C,G,T,T,A,T,G,C,A,A,A,T,C,C,A,G,T,C,A,A,T,G,G,C,C,T,T,T,G,G,C,G,T,A,A,C,C,A,A,T,C,G,A,G,G,C,C,G,A,A,G,T,A,T,G,C,G,C,A,G,G,T,C,C,G,C,C,C,T,A,T,T,G,T,T,A,T,G,T,G,A,T,T,G,A,G,G,G,T,C,C,G,G,A,A,A,C,G,G,G,T,A,C,T,T,A,G,C,T,A,G,G,A,T,G,C,T,T,G,G,T,C,T,T,A,T,G,C,A,T,T,G,A,T,G,A,A,A,G,C,A,A,C,T,G,G,C,A,T,A,C,T,C,A…	G,C,T,A,T,G,C,C,C,T,A,A,T,A,A,T,T,T,C,G,C,T,T,T,A,G,C,A,T,A,C,C,C,C,G,A,T,T,T,A,T,C,G,A,A,C,T,A,C,C,G,C,T,A,C,G,C,C,T,G,G,C,G,G,G,C,G,A,A,A,G,C,C,C,A,A,G,A,C,G,G,T,G,G,G,C,T,C,G,T,A,T,T,A,G,G,T,C,G,G,T,A,T,A,G,C,A,C,G,T,T,T,A,T,A,C,G,C,T,C,G,G,C,A,C,A,T,C,C,A,C,C,C,C,G,T,T,C,T,G,G,T,A,A,C,T,C,G,T,G,A,C,C,T,A,T,A,A,G,C,A,T,C,G,T,C,A,G,G,G,G,C,A,T,G,A,G,A,T,C,A,G,G,G,A,T,G,G,T,C,A,A,A,G,C,C,A,C,G,T…
chrIV	26921789	51	26919845,26919966,26920933,26920988,26921064,26921206,26921212,26921226,26921288,26921290,26921439,26921523,26921567,26921616,26921690,26921707,26921754,26921757,26921789,26921835,26921842,26921853,26921881,26921972,26922023,26922095,26922117,26922213,26922245,26922288,26922361,26922390,26922502,26922583,26923263,26923265,26923287,26923342,26923471,26923560,26923578,26923729,26924107,26924115,269…	C,C,A,G,T,G,G,A,G,A,G,A,C,G,G,A,A,T,C,C,A,T,A,G,G,T,G,T,G,G,A,A,T,A,T,A,A,G,G,T,A,G,G,T,G,G,A,T,T,G,T	T,T,G,A,C,A,A,G,T,G,C,T,T,T,T,C,C,C,T,T,C,C,C,A,A,C,A,C,C,A,C,G,C,T,A,G,G,A,C,C,G,T,A,C,C,A,T,C,C,A,G
chrIV	27063691	17	2.70529e+135	G,G,A,T,T,A,T,G,C,C,G,A,T,T,A,C,G	T,T,T,G,C,G,C,A,T,T,C,G,C,A,C,G,C
chrIV	27369195	63	27357302,27357309,27357336,27357423,27357604,27358205,27358343,27358379,27361696,27361958,27362000,27362008,27362073,27362103,27362163,27362279,27362290,27362451,27362501,27362897,27362963,27362965,27363234,27363409,27363600,27363606,27363709,27363747,27363966,27363999,27364038,27364064,27364238,27365384,27365410,27365452,27365536,27369133,27369195,27369319,27369386,27369530,27371486,27371679,273…	T,T,G,T,T,T,A,T,G,C,T,T,C,G,G,T,T,G,A,A,C,T,C,A,C,G,C,G,A,G,T,G,A,A,A,T,A,A,A,G,C,T,A,C,T,T,G,T,C,T,A,A,T,C,T,G,G,T,C,A,C,C,A	G,C,A,G,A,C,C,G,A,G,A,C,T,A,C,G,A,T,G,G,A,C,A,G,T,A,A,A,G,T,C,A,G,T,T,C,G,C,G,C,T,C,G,G,A,C,A,C,T,A,G,T,C,T,G,A,C,C,T,G,A,G,G
chrIV	27507771	4	2.75078e+31	T,T,C,G	G,C,G,C
chrIV	27731186	20	2.77303e+159	A,T,C,T,A,A,A,A,A,G,C,C,T,G,T,G,T,T,T,G	G,C,G,G,G,G,C,T,C,A,G,T,C,A,C,C,C,C,A,A
chrIV	27787499	4	2.77874e+31	C,A,C,C	A,G,G,G
chrIV	28218014	19	2.82151e+151	T,A,T,C,G,C,G,G,C,A,C,T,C,C,C,G,G,A,G	C,C,C,A,A,T,A,A,T,G,T,C,T,T,T,T,A,T,A
chrIV	28293275	13	2.82913e+103	C,A,C,G,G,G,C,G,C,G,T,C,G	T,T,A,A,A,A,A,A,T,A,C,T,A
chrIV	28403810	5	2.84025e+39	G,T,T,T,T	C,A,G,C,A
chrIV	28493804	14	2.84905e+111	A,T,G,T,A,A,T,T,G,A,A,C,T,G	G,A,T,C,T,T,A,G,C,C,G,A,A,T
chrIV	28894879	15	2.88933e+119	A,T,A,A,T,T,A,A,C,T,G,C,C,G,A	C,C,T,G,C,G,G,T,G,A,A,T,T,C,G
chrIX	4535058	12	4.53415e+83	C,A,A,A,C,C,T,G,A,G,C,C	T,G,G,G,T,T,A,A,G,A,T,T
chrIX	4913602	37	4913535,4913602,4914788,4914807,4915466,4916430,4916593,4916875,4917276,4917297,4917507,4917542,4917543,4917642,4917710,4917730,4917766,4917786,4917817,4917927,4917969,4917972,4918063,4918089,4918748,4919326,4919340,4919906,4920795,4920813,4921953,4921968,4922064,4922428,4923662,4924295,4925075	A,C,G,G,C,A,T,T,T,A,A,A,C,A,G,A,A,A,A,A,A,G,C,A,A,T,A,C,A,C,A,C,T,T,A,G,C	G,T,A,C,A,C,G,C,C,G,G,G,T,G,T,G,G,G,C,G,C,A,A,G,G,C,T,G,T,G,G,T,C,A,G,T,T
chrIX	5112865	4	5.11279e+27	C,C,G,G	T,T,A,A
chrIX	5179496	10	5.17867e+69	G,C,T,A,A,C,C,C,T,T	A,T,G,C,C,T,A,T,G,C
chrIX	5261332	8	5.25988e+55	G,T,G,A,A,G,G,T	A,G,A,G,G,A,A,G
chrIX	7542119	10	7.54212e+69	T,T,A,C,T,C,C,A,A,A	A,G,G,A,A,T,A,G,G,T
chrIX	7661852	53	7661568,7661852,7662103,7665927,7665944,7666199,7666251,7666346,7666591,7666596,7666714,7666722,7666751,7666802,7666905,7666945,7666966,7667014,7667015,7667099,7667376,7667451,7668326,7668666,7670013,7670016,7670887,7670892,7671525,7674915,7674953,7675694,7680960,7681551,7681583,7684176,7684402,7684954,7685455,7685543,7685603,7686393,7686674,7687570,7687618,7691903,7692050,7692132,7692213,7692251…	T,T,A,A,A,T,T,A,T,A,C,A,C,T,T,A,G,G,A,T,A,C,A,G,A,A,T,T,G,A,G,C,A,A,C,C,A,T,C,T,T,A,T,A,T,A,A,T,G,T,T,T,G	G,C,G,G,C,C,C,G,C,T,G,G,G,G,C,G,A,A,G,A,T,T,G,T,T,G,G,C,T,T,T,A,G,C,T,T,C,G,A,G,C,C,G,G,C,G,C,C,T,C,C,C,C
chrIX	8157695	2	81576758157695	A,G	C,A
chrIX	8430831	84	8409406,8409569,8411300,8411346,8411349,8411487,8411804,8411883,8412498,8412513,8412630,8412744,8413951,8413992,8414042,8414071,8414072,8414119,8414143,8415186,8415504,8415610,8415631,8415638,8415683,8418371,8418516,8418582,8418878,8418879,8418911,8418913,8419229,8419274,8419495,8421072,8421140,8422650,8422688,8422836,8422862,8423237,8425673,8426192,8426986,8427858,8428293,8428739,8428741,8430099…	T,C,T,A,C,C,G,T,G,C,C,A,G,T,A,G,T,A,G,T,C,T,C,A,C,A,G,T,G,T,A,T,T,T,G,T,A,G,G,T,T,T,A,T,T,C,T,C,T,A,T,G,T,T,C,G,A,A,G,G,A,T,A,T,A,A,C,C,T,A,G,C,A,T,T,C,G,C,G,T,T,A,T,G	C,T,C,G,A,T,A,C,T,G,T,C,C,C,G,A,A,C,A,A,A,G,T,T,T,T,C,G,T,G,C,C,C,G,C,C,G,C,A,C,C,C,G,C,C,T,C,A,A,T,C,A,C,C,T,C,G,G,A,A,G,A,G,C,C,C,T,T,C,G,A,T,G,C,C,T,A,T,C,C,G,G,C,A
chrIX	8702077	46	8693538,8693705,8694479,8694725,8694874,8696067,8699426,8699909,8700062,8700298,8700501,8700506,8700580,8701863,8701929,8702010,8702077,8702268,8702341,8703250,8703334,8703407,8703521,8703540,8703738,8703832,8703920,8704020,8704064,8704123,8704125,8704126,8704502,8705463,8707881,8708197,8708216,8708478,8708500,8708520,8708653,8708749,8708878,8709081,8709101,8709348	G,C,T,T,G,G,G,C,T,A,G,C,C,G,C,C,C,A,C,G,A,A,T,C,A,G,A,A,A,T,A,C,C,T,C,T,T,T,T,A,C,C,T,T,A,C	A,A,C,C,T,A,T,T,C,G,A,T,G,A,T,G,T,G,G,T,G,T,C,G,T,A,G,G,C,C,T,T,G,C,T,G,C,C,C,G,A,A,C,C,G,T
chrIX	9040730	4	9.04073e+27	C,T,G,T	T,A,T,G
chrIX	9246549	4	9.24637e+27	T,C,T,G	C,G,G,T
chrIX	9330627	5	9.32582e+34	T,G,C,A,G	A,A,T,G,A
chrIX	9472640	85	9392693,9395408,9398446,9398834,9402704,9404466,9431880,9432121,9432124,9432374,9432389,9432402,9432563,9432565,9432583,9432634,9432657,9432664,9432695,9432899,9432941,9432983,9432991,9433017,9433034,9433058,9433275,9434334,9434456,9434674,9434908,9435118,9435339,9435355,9438794,9441379,9442456,9443409,9443523,9450455,9451428,9451466,9451467,9452143,9457624,9457626,9457676,9457697,9457700,9457701…	A,T,C,G,G,A,G,G,C,C,A,T,A,A,C,T,T,C,C,C,A,T,A,G,A,G,G,T,C,A,C,A,G,G,G,G,T,G,G,C,A,A,A,A,C,C,G,T,C,A,A,C,G,G,G,C,T,C,G,T,A,G,G,T,C,T,T,T,A,G,T,T,G,A,C,A,A,T,C,C,C,G,T,G,C	G,G,T,A,T,C,A,C,G,A,G,C,T,G,G,C,G,G,T,A,C,C,G,C,G,A,A,A,A,G,A,G,A,T,A,T,C,C,A,A,C,C,C,G,A,A,C,A,G,G,C,A,A,C,C,T,C,A,A,C,T,A,A,G,T,A,C,C,G,C,C,G,T,G,A,G,C,C,T,T,T,A,C,C,A
chrIX	9765598	51	9753869,9754119,9754130,9754152,9754199,9754309,9754389,9754929,9754963,9755479,9756836,9757033,9757762,9757942,9758019,9758138,9758207,9758279,9758908,9760233,9760252,9760269,9760346,9760374,9760449,9760604,9760609,9763179,9765044,9765306,9765510,9765517,9765598,9765670,9765732,9765743,9765748,9765850,9765883,9765902,9766424,9766438,9766575,9766585,9766603,9766611,9766638,9766694,9766719,9766903…	A,A,C,C,G,C,T,T,G,A,T,C,C,G,T,C,T,G,T,G,C,A,C,A,C,G,C,A,T,A,C,T,C,C,G,T,A,C,A,G,C,G,T,G,G,C,T,C,A,C,C	T,G,G,G,A,A,A,C,A,C,A,G,T,T,G,T,C,A,G,C,T,C,T,G,G,A,A,G,C,G,T,C,T,G,T,C,G,T,C,A,T,A,G,T,A,A,A,G,T,T,A
chrIX	10018498	36	10016013,10016017,10016092,10016308,10016568,10016941,10016966,10017938,10018104,10018121,10018134,10018171,10018219,10018370,10018498,10019668,10020977,10021333,10021337,10021973,10022165,10022186,10022260,10022526,10022601,10022673,10024712,10025486,10031172,10031342,10031362,10031546,10031782,10031863,10033253,10033264	G,A,A,C,G,G,A,G,A,A,G,C,G,A,G,A,T,C,C,T,C,A,G,T,T,T,G,C,C,G,G,A,C,A,C,G	A,T,C,T,T,T,C,A,C,T,T,T,T,C,C,G,C,G,T,C,T,G,C,C,G,C,T,T,T,A,C,C,A,G,T,C
chrIX	11032984	4	1.10329e+31	T,C,G,T	A,G,T,C
chrIX	11316638	18	1.13029e+143	A,C,C,T,A,A,C,C,C,T,G,A,T,T,T,A,T,C	G,T,G,G,G,C,A,A,G,C,C,T,G,A,C,T,C,T
chrIX	11585655	12	1.15852e+95	A,G,T,A,G,G,A,A,A,T,T,G	G,C,C,G,C,A,C,T,G,C,A,A
chrIX	11733487	22	1.17023e+175	A,A,A,C,C,A,A,C,T,C,G,T,G,A,G,G,A,G,T,G,A,A	C,G,C,T,T,G,T,T,C,T,A,C,T,G,A,A,G,A,C,T,G,G
chrIX	11898395	11	1.18984e+87	A,A,A,C,C,G,G,G,T,C,G	G,G,G,T,G,C,A,C,A,A,A
chrIX	11994407	1	11994407	C	T
chrIX	12928851	35	12924997,12926094,12926271,12926327,12926476,12926600,12926636,12926682,12926687,12928367,12928539,12928758,12928767,12928795,12928822,12928851,12928878,12928900,12929058,12929066,12929081,12929118,12929119,12929125,12929277,12929655,12929698,12929955,12929992,12932425,12932445,12932553,12932730,12932755,12938722	A,A,T,T,G,C,C,C,T,C,T,T,G,A,A,G,C,C,A,G,C,C,G,T,C,G,A,T,T,A,G,A,C,C,G	G,T,G,G,A,T,A,G,A,A,C,A,A,G,T,A,T,G,G,A,G,T,T,G,G,A,G,A,A,G,T,G,A,T,T
chrIX	13026206	12	1.30246e+95	A,C,C,G,T,C,G,A,A,A,T,T	T,G,T,A,C,G,C,G,G,T,C,A
chrIX	13176940	4	1.31766e+31	A,T,T,G	C,G,C,C
chrIX	13240967	2	1.3241e+15	T,A	C,G
chrIX	13376373	42	13368107,13368121,13368339,13368340,13368378,13370165,13370193,13370236,13370348,13370382,13371396,13373332,13373462,13373701,13373891,13373927,13374739,13374799,13375286,13375300,13375359,13375393,13375460,13376373,13376436,13376505,13384480,13384492,13384669,13384744,13386488,13387526,13387553,13387587,13387608,13387616,13388377,13388387,13388400,13388436,13390294,13390524	G,C,G,A,C,C,T,G,C,G,T,A,C,A,T,A,A,T,T,G,T,A,A,G,C,C,T,A,G,C,T,G,T,C,A,C,C,G,C,A,T,C	C,G,A,G,T,T,C,T,T,A,G,T,G,C,A,G,G,C,C,T,C,G,G,A,T,A,A,G,A,G,C,A,C,G,G,T,T,A,T,G,C,G
chrIX	13542587	79	13499764,13501837,13502427,13504992,13509470,13521517,13521585,13521641,13521649,13521754,13521878,13521969,13522012,13523523,13523602,13523614,13523658,13524062,13524522,13524582,13524624,13524626,13524689,13524709,13526256,13526270,13526608,13527072,13527192,13527315,13528039,13528335,13528520,13528668,13528914,13528997,13529317,13529355,13529371,13529460,13531011,13533365,13534751,13534972,135…	C,A,A,T,A,C,G,A,T,C,A,A,T,C,A,A,A,A,C,C,G,G,T,A,A,T,G,C,A,T,T,T,G,T,G,C,T,C,G,G,T,T,T,T,C,T,A,A,A,T,A,G,T,T,G,C,G,A,T,C,G,C,G,T,C,A,C,C,G,T,C,A,C,T,T,G,C,T,C	T,G,G,G,T,G,C,T,C,T,G,G,C,G,G,G,G,T,T,G,C,C,G,C,G,C,A,T,G,A,C,C,A,A,A,G,C,A,A,A,A,C,C,C,T,C,G,G,G,G,G,A,C,C,T,T,A,C,C,T,A,T,A,C,G,G,A,G,C,C,A,C,G,G,G,C,A,G,A
chrIX	13747104	93	13713144,13713145,13713207,13714328,13714352,13714427,13714467,13714687,13716253,13718620,13718687,13718695,13718706,13718865,13718871,13719101,13719158,13719196,13719255,13719734,13719781,13719813,13719838,13719965,13720091,13720101,13720216,13720255,13720330,13722044,13722409,13724072,13724096,13724113,13724270,13724356,13724371,13724403,13724431,13725250,13725416,13725590,13727400,13727402,137…	G,C,C,A,T,A,T,C,G,T,C,A,T,G,C,T,G,C,T,A,A,C,G,T,G,A,C,A,A,C,A,T,T,G,T,C,T,A,A,C,G,T,A,A,A,A,G,A,G,C,A,C,C,G,C,A,T,T,G,C,T,C,G,A,C,C,A,G,G,A,T,A,C,C,C,T,G,G,A,A,C,G,G,T,A,T,T,T,T,C,C,C,G	C,A,A,G,A,G,C,T,A,A,A,T,A,A,T,G,A,T,C,G,C,A,A,C,T,G,T,G,G,A,T,G,C,A,C,A,A,T,C,T,T,C,G,G,C,G,A,G,A,G,G,G,T,C,A,G,C,A,A,T,C,G,A,C,T,T,G,T,A,C,A,T,T,A,T,C,C,C,C,G,A,T,A,C,G,C,A,C,A,G,G,T,A
chrIX	13840949	14	1.38353e+111	G,A,A,T,G,C,T,T,G,C,T,T,T,G	A,G,G,G,A,T,A,C,T,T,C,C,A,A
chrIX	14156911	8	1.41566e+63	A,T,A,A,C,A,A,G	T,G,C,G,T,G,T,A
chrIX	15675270	76	15674294,15674339,15674441,15674661,15674859,15674947,15675041,15675075,15675144,15675151,15675180,15675190,15675247,15675270,15675453,15676104,15676605,15676727,15676753,15679199,15680399,15680442,15680476,15680606,15680623,15680647,15680665,15680765,15680775,15682272,15682295,15682312,15682524,15682570,15682607,15682608,15683465,15683510,15683746,15683763,15683770,15683944,15683995,15684133,156…	C,C,C,T,C,A,G,A,C,A,C,C,C,A,G,C,A,A,A,A,A,A,T,C,G,G,G,A,C,A,T,C,C,A,T,A,T,C,C,G,T,T,T,C,T,T,T,T,T,G,A,A,A,G,A,T,T,G,T,T,A,G,C,T,C,G,G,A,C,T,T,T,T,T,T,G	T,T,G,G,T,C,T,T,T,T,G,T,G,T,T,G,T,G,G,G,G,G,A,T,A,C,C,C,T,T,G,A,T,T,C,G,C,T,T,A,C,C,C,T,G,C,C,A,C,T,T,G,G,C,G,C,A,A,G,A,C,T,T,G,T,A,T,G,T,C,A,C,C,C,G,A
chrV	5988262	8	5.98822e+55	A,C,C,A,A,G,C,G	C,T,T,G,C,T,G,T
chrV	6143065	55	6141711,6141757,6142377,6142529,6142541,6142690,6142878,6142897,6142925,6142967,6142980,6143035,6143065,6143099,6143132,6143176,6143203,6143217,6143352,6143356,6143398,6143420,6143449,6143453,6143589,6143657,6143759,6143775,6143781,6144057,6144140,6144146,6144152,6144153,6144316,6144335,6144344,6144568,6144598,6144976,6147376,6147759,6147823,6147830,6149204,6149232,6150827,6151844,6155870,6155871…	G,T,G,T,C,G,T,T,A,T,G,A,A,C,T,A,T,A,A,T,T,A,A,T,A,G,A,C,T,T,G,T,A,T,C,T,T,T,A,T,G,A,C,G,A,A,G,A,A,A,T,C,T,G,A	T,A,C,C,A,T,G,G,T,A,A,G,G,T,A,C,A,G,G,G,G,C,G,C,G,T,G,A,C,C,T,C,G,G,T,C,C,G,G,C,A,G,T,A,T,C,A,G,C,G,A,T,A,T,G
chrV	6591298	848	6467693,6468734,6483315,6500104,6500143,6500300,6500475,6500546,6501151,6501153,6501604,6502210,6502276,6502359,6502414,6502489,6503030,6503033,6503413,6508760,6509561,6509919,6509969,6510773,6510776,6510985,6511703,6511742,6512961,6512962,6512963,6512964,6512998,6513143,6513666,6513905,6514441,6514499,6514771,6514851,6514882,6514884,6514908,6514963,6515200,6515214,6515232,6515300,6515365,6515645…	T,G,A,G,T,T,A,A,G,A,G,T,C,T,G,T,C,A,C,T,C,C,G,T,G,A,T,A,T,T,T,T,T,G,A,C,T,A,T,A,T,G,C,A,G,G,G,G,C,A,T,G,G,A,A,A,T,C,T,C,T,A,T,C,A,C,A,A,C,G,A,C,A,A,C,C,T,A,T,C,T,C,C,A,A,T,T,T,G,C,G,C,C,T,T,T,T,T,C,A,A,A,A,C,T,C,G,C,G,C,G,T,T,G,G,T,G,C,C,A,G,A,T,G,G,T,G,C,G,C,G,T,C,G,C,G,G,T,G,G,C,C,G,A,C,T,G,A,A,T,G,G,T,G,T,C,G,C,C,T,G,T,T,G,A,G,T,C,C,C,G,G,T,C,T,T,C,C,G,A,A,A,C,G,G,C,G,G,A,T,C,A,A,T,C,A,C,T,T,T…	G,C,G,A,G,C,G,G,C,G,T,C,T,A,C,C,T,T,T,A,T,A,C,A,A,G,C,G,G,A,G,A,A,A,G,T,C,G,A,T,C,A,T,T,A,C,T,A,T,T,G,T,T,C,G,T,A,A,A,T,C,C,C,T,G,A,C,T,G,T,C,G,T,T,T,T,A,G,C,G,C,G,A,T,C,G,A,C,T,A,A,A,T,C,A,A,A,A,T,G,G,G,C,T,G,A,A,A,C,T,C,C,G,A,A,C,A,T,T,T,T,T,G,T,T,A,T,G,C,A,A,G,A,A,G,C,A,A,A,A,A,G,T,C,T,C,A,C,G,C,C,T,C,A,C,G,C,T,A,C,T,G,C,A,G,A,C,A,A,A,C,A,C,G,C,G,A,G,C,T,G,T,T,C,A,T,C,A,G,C,T,G,G,C,A,G,A,G,A,C…
chrV	6801244	6	6.79703e+41	T,A,G,G,A,G	C,G,A,T,T,A
chrV	11206013	5	1.1206e+39	A,C,T,A,C	T,T,C,T,T
chrVII	6679279	2	66790306679279	A,G	G,T
chrVII	7384594	154	7331625,7331645,7331715,7332216,7332328,7332329,7332468,7332485,7332546,7332719,7332869,7333054,7333132,7333505,7333562,7333573,7333588,7333597,7333636,7333637,7333641,7333723,7333734,7333749,7333752,7333754,7333770,7333782,7333885,7333961,7334033,7334080,7335809,7336095,7336375,7336468,7336616,7336741,7336825,7336960,7337242,7337638,7337699,7337965,7337966,7339915,7339971,7339998,7340012,7346580…	A,C,T,A,A,C,T,T,G,A,C,A,A,G,A,C,A,G,A,A,A,G,A,C,A,C,C,C,G,T,A,C,A,G,G,T,A,A,T,A,C,G,G,G,A,T,G,T,T,G,G,A,T,T,A,A,T,G,A,A,A,T,T,T,T,A,A,T,C,A,A,G,T,A,G,G,C,A,C,T,T,T,T,T,C,T,A,G,T,C,T,A,A,C,A,C,C,C,G,G,T,C,G,C,A,G,A,G,A,T,C,G,A,C,C,A,G,G,C,A,T,A,G,A,G,C,G,G,T,A,C,T,C,A,G,A,G,C,T,T,T,G,A,C,T,T,T,A,G,C,T,T,C,T	T,T,C,G,C,A,A,C,C,G,T,C,G,A,G,T,T,A,C,T,C,A,T,A,G,G,A,T,A,C,T,A,G,A,A,G,C,C,C,G,G,A,C,A,T,C,C,G,C,A,A,C,A,C,G,G,G,A,G,G,G,C,A,C,C,C,T,G,G,G,G,T,C,C,A,A,T,G,A,G,C,A,A,C,A,A,G,A,C,A,C,G,T,A,G,T,T,T,C,A,G,T,A,T,C,T,G,A,C,C,A,C,T,A,T,G,A,A,T,C,G,T,A,C,A,T,C,C,C,T,A,C,T,G,C,T,C,T,G,C,C,A,T,G,G,G,G,G,A,G,G,A,G,C
chrVII	7489704	35	7485208,7485926,7486325,7486387,7486439,7486738,7486757,7487034,7487039,7487043,7487090,7487305,7487399,7487606,7487622,7487777,7488107,7488139,7488525,7488530,7489280,7489286,7489304,7489527,7489528,7489529,7489608,7489619,7489704,7489864,7489872,7489889,7489987,7490011,7490041	G,T,G,G,C,G,T,T,C,T,G,A,T,T,C,G,C,C,T,G,A,T,C,A,A,G,C,T,T,G,T,T,C,T,G	T,A,A,C,G,C,G,A,T,G,A,C,A,C,T,A,A,A,A,A,G,G,T,C,C,A,T,C,C,A,C,G,G,C,A
chrVII	7577795	9	7.57615e+62	C,C,G,G,A,T,C,A,T	T,T,A,A,G,A,G,G,C
chrVII	7982971	19	7.96762e+132	T,A,G,C,A,A,T,G,A,T,G,C,C,T,T,G,G,G,C	G,G,C,T,T,C,C,C,C,A,T,T,G,G,A,T,T,A,T
chrVII	8087833	58	8081693,8082183,8082994,8083329,8083368,8083634,8083639,8083692,8083698,8083718,8083739,8083765,8083955,8083956,8084020,8084032,8084126,8084251,8084302,8084473,8084474,8084950,8084961,8085575,8085619,8085743,8085807,8086439,8086440,8086919,8087074,8087086,8087287,8087488,8087768,8087833,8087849,8087889,8088809,8088843,8088900,8089280,8093175,8093229,8093244,8093271,8093421,8093517,8093826,8094619…	C,G,T,G,A,G,C,T,A,T,T,A,C,T,G,T,C,A,C,C,A,A,A,G,G,A,C,G,G,C,T,T,T,G,G,A,A,A,T,A,C,G,A,C,G,A,A,A,C,A,C,G,T,T,T,T,G,T	T,C,C,T,T,A,G,A,C,G,C,G,A,C,C,C,T,G,T,T,G,G,C,C,A,G,A,A,A,T,C,C,C,T,A,G,T,T,A,G,T,A,G,G,A,G,T,G,T,T,G,A,G,A,C,C,C,G
chrVII	8321605	10	8.31901e+69	T,G,A,G,A,G,G,G,T,A	A,A,C,C,C,A,A,C,C,T
chrVII	8622849	80	8561404,8561450,8561482,8561512,8561630,8561706,8561808,8561835,8561879,8562204,8562283,8562359,8562404,8562854,8562928,8562984,8562989,8563050,8563051,8563059,8563252,8563257,8563426,8563494,8563510,8563596,8563599,8564329,8564541,8564568,8564681,8564683,8564827,8566264,8566479,8566491,8566648,8566649,8567426,8567479,8568759,8568803,8568892,8569054,8569102,8580937,8583851,8584049,8584055,8584062…	G,G,T,A,C,T,T,C,C,G,T,G,C,G,A,G,T,A,G,T,T,C,G,T,A,G,A,G,G,C,A,G,C,A,C,T,C,C,T,T,T,C,C,A,C,C,T,T,C,C,A,T,T,A,C,G,A,G,A,G,A,A,A,A,A,G,C,G,G,T,A,C,C,T,A,A,G,T,A,T	A,C,C,G,T,C,C,A,G,A,C,T,T,A,T,A,C,C,T,G,C,T,T,A,T,A,C,C,A,A,G,T,T,G,A,C,G,G,C,G,C,T,T,G,G,G,C,A,T,T,G,C,C,G,T,A,G,A,T,T,C,T,G,G,G,A,T,C,A,C,T,T,T,C,C,C,A,C,T,C
chrVII	8736414	88	8685205,8692861,8692896,8692908,8692918,8694112,8694113,8694274,8697522,8704940,8704941,8704942,8705979,8705980,8709355,8714935,8716753,8716779,8719370,8720589,8722123,8722182,8722184,8723093,8723656,8728973,8729296,8729407,8729692,8729757,8729761,8730006,8730166,8730197,8730507,8730735,8730966,8731104,8731105,8731110,8731499,8731780,8735475,8735508,8736021,8736166,8736167,8736273,8736414,8737269…	A,T,C,C,A,G,A,C,T,C,T,A,T,T,C,T,A,T,T,A,A,A,T,A,G,T,C,T,G,C,A,G,C,T,A,A,G,C,A,C,A,A,T,G,C,C,A,A,G,C,T,C,A,A,A,C,C,T,A,C,T,T,C,G,T,G,C,A,C,T,A,T,T,T,G,C,A,A,G,T,C,T,T,G,C,T,G,T	G,C,A,T,C,T,T,T,C,A,A,C,A,C,T,C,G,G,A,G,T,G,C,C,T,A,T,C,A,T,G,A,A,C,G,G,C,A,G,A,C,T,C,A,T,G,G,G,C,T,C,A,G,T,G,A,T,C,G,G,C,G,T,A,A,A,G,G,T,C,C,A,G,C,T,T,G,G,C,C,T,C,C,C,T,G,A,C
chrVII	9115228	11	9.11418e+76	A,T,C,T,A,C,T,C,G,A,A	G,A,T,C,G,T,A,G,A,C,G
chrVII	9300123	5	9.30007e+34	A,T,A,T,G	G,C,G,C,C
chrVII	9488598	135	9483392,9483432,9483642,9483797,9483874,9483898,9483915,9483944,9483958,9483964,9484204,9484263,9484314,9484491,9484578,9484579,9484595,9484611,9484628,9484631,9484664,9484700,9488120,9488193,9488201,9488221,9488227,9488278,9488290,9488320,9488337,9488343,9488379,9488387,9488465,9488471,9488530,9488598,9488600,9488648,9488912,9489107,9489110,9489124,9489278,9489281,9489485,9489532,9489618,9489633…	C,A,T,A,G,T,T,T,T,A,C,A,C,C,T,G,A,T,A,T,A,T,C,A,C,A,C,C,G,G,A,A,C,A,A,G,C,A,T,T,C,T,C,T,G,G,A,T,A,G,T,A,A,A,A,A,G,A,C,A,C,T,G,A,G,G,A,G,G,A,T,T,T,A,A,G,T,G,G,T,G,A,G,C,C,C,C,G,C,T,A,A,C,G,T,T,G,A,G,T,G,T,T,A,A,T,C,C,G,G,T,C,C,T,A,T,A,A,T,C,G,C,A,A,A,A,T,T,G,G,T,G,A,A,G	G,C,C,T,A,G,C,C,C,T,A,C,T,G,G,T,G,C,G,A,C,C,T,T,G,G,G,A,T,A,T,G,T,G,T,A,T,G,C,C,T,A,T,G,A,C,G,C,T,C,C,T,G,C,G,C,A,T,T,T,T,C,C,G,T,T,G,T,T,T,C,C,C,T,G,A,C,A,T,C,A,G,A,G,T,T,T,A,T,C,G,C,T,T,C,G,C,G,A,C,T,A,A,T,C,C,A,A,A,T,C,G,T,C,C,C,C,G,C,A,A,T,T,G,G,G,A,C,A,A,G,A,C,G,T
chrVII	9880378	600	9810880,9810950,9810989,9811086,9811119,9811124,9811611,9811645,9811739,9811985,9811991,9812014,9812082,9812116,9812128,9812149,9812300,9812516,9812623,9812674,9812724,9812748,9812835,9812942,9813253,9813292,9813351,9813483,9813487,9813553,9813559,9813730,9813962,9814048,9814084,9814193,9814360,9814382,9814388,9814443,9814470,9814661,9814957,9815111,9815154,9815372,9815527,9815542,9815596,9815834…	T,A,A,A,T,C,G,A,G,A,C,C,T,G,T,T,A,G,C,C,T,T,C,T,T,A,T,G,A,A,G,C,G,G,T,C,C,G,G,C,A,G,G,G,G,C,G,A,A,G,T,T,T,G,T,C,C,G,C,G,A,T,G,A,G,C,C,C,C,C,C,T,T,T,G,G,A,C,C,T,T,G,C,C,T,G,C,C,G,G,G,A,A,T,T,A,T,G,A,A,G,G,T,A,T,T,A,T,T,A,C,C,T,A,A,G,G,T,A,T,T,C,C,C,C,A,A,T,T,T,C,T,G,A,T,C,A,G,G,T,G,A,A,G,T,G,G,A,G,G,T,T,C,T,G,G,T,T,C,T,C,C,T,G,G,C,T,G,G,A,C,A,T,A,A,G,T,C,A,A,G,A,G,C,G,A,C,T,T,T,G,C,G,G,A,G,C,G,C,G…	C,G,T,C,C,A,A,G,T,T,T,A,A,T,C,A,G,A,T,A,G,C,T,G,C,G,A,T,C,T,C,A,A,A,A,A,G,T,T,A,C,A,C,A,A,T,A,G,T,C,G,G,G,A,C,T,T,A,T,A,T,A,C,C,C,T,G,T,T,T,T,A,C,C,A,T,G,A,A,A,C,C,A,T,G,A,T,T,A,T,A,G,C,C,A,T,C,T,T,T,T,T,G,T,C,C,G,G,A,G,A,T,C,G,C,T,A,G,G,C,C,T,T,T,T,G,T,C,C,C,A,A,C,G,A,A,G,T,A,C,T,C,G,T,C,A,A,G,A,C,C,C,T,C,A,T,G,C,A,C,A,A,A,A,C,T,A,A,A,G,A,C,A,G,G,A,C,G,T,C,A,G,A,T,C,T,A,G,G,A,A,T,A,T,T,A,G,A,T,C…
chrVII	10622763	12	1.05955e+95	A,A,G,T,C,G,A,C,C,T,C,C	G,C,A,C,T,A,G,G,T,C,A,A
chrVII	10714968	65	10695475,10710634,10710656,10712210,10712266,10712288,10712679,10712870,10713537,10713575,10713584,10713839,10713840,10713984,10714262,10714302,10714390,10714391,10714404,10714406,10714603,10714632,10714678,10714686,10714920,10714968,10715347,10715416,10715426,10715588,10715722,10715815,10715925,10715934,10716178,10716387,10716680,10718492,10718912,10719033,10721647,10722208,10722784,10723622,107…	G,T,G,C,T,G,T,T,T,G,T,T,T,C,G,A,G,G,C,A,C,A,C,C,C,T,T,A,T,C,A,A,C,G,T,C,A,G,C,T,A,C,A,G,T,C,A,T,T,A,C,G,C,T,T,G,G,G,T,A,A,C,T,C,A	A,C,T,G,C,A,C,G,A,T,A,C,A,T,A,G,T,A,T,G,G,T,T,T,T,C,C,G,A,A,G,G,A,A,C,A,T,T,T,C,T,A,G,A,A,T,G,G,G,G,T,A,T,C,C,T,A,A,G,C,G,G,A,G,G
chrVII	10858863	303	10825959,10826296,10826640,10826741,10826825,10826888,10826977,10827426,10827427,10827445,10827678,10827761,10827847,10827984,10828272,10828554,10828695,10829314,10830115,10830247,10830513,10831516,10831793,10831812,10831819,10832087,10832188,10833006,10833156,10833716,10833805,10834089,10834599,10835177,10835608,10836496,10836501,10837432,10837449,10837646,10839536,10839551,10839644,10842840,108…	G,C,T,C,C,A,T,T,A,A,A,T,T,C,C,A,T,G,T,G,A,T,C,G,C,T,G,G,C,T,T,G,C,A,G,T,T,T,C,C,G,A,A,C,G,T,C,C,G,T,A,A,G,C,G,A,A,G,A,G,A,T,C,A,A,A,G,C,T,T,A,A,T,G,G,G,C,C,G,T,C,T,A,G,A,T,C,G,A,A,G,C,A,C,G,T,G,G,G,G,C,A,G,C,C,C,C,A,C,C,G,C,C,T,C,A,G,A,G,T,G,G,T,T,T,A,T,C,A,C,A,T,C,T,G,G,C,C,T,T,A,T,A,C,T,C,A,G,A,G,T,T,C,C,T,T,G,T,A,T,C,A,A,G,C,T,G,A,T,T,G,T,C,G,C,G,C,T,G,C,T,C,T,T,A,C,C,T,T,A,T,A,C,A,T,C,A,G,A,A…	A,T,C,T,T,G,C,A,T,T,G,G,C,T,A,G,C,A,A,T,G,C,T,A,T,G,A,C,A,G,C,T,T,G,A,G,G,C,A,T,A,C,T,A,C,A,T,A,T,A,G,C,A,T,A,C,T,A,T,A,G,C,T,G,G,G,A,T,G,C,G,T,C,A,A,A,T,T,A,C,A,C,G,C,T,C,T,A,G,C,C,A,T,G,T,C,T,T,T,T,G,G,A,G,G,T,A,C,T,T,C,T,T,A,T,G,A,G,C,G,A,C,C,C,C,G,C,A,G,A,G,G,T,A,T,A,T,T,G,C,G,C,T,A,G,T,C,C,G,T,C,A,T,A,A,A,A,G,C,G,A,G,T,A,G,C,T,T,A,A,T,G,T,T,G,C,G,G,A,T,C,A,A,C,C,A,A,C,A,C,C,G,T,T,C,T,G,T,T,C…
chrVII	12100186	2	1.21002e+15	G,T	T,C
chrVII	12214582	1	12214582	C	A
chrVII	12325788	3	1.23257e+23	G,G,T	C,T,A
chrVII	12630940	2	1.26309e+15	T,G	C,T
chrVII	13028647	732	12848924,12849100,12849401,12854454,12854492,12854692,12857177,12857928,12859906,12859935,12860006,12860306,12860661,12860716,12860892,12862660,12862771,12862988,12862991,12863056,12870118,12870154,12870557,12870648,12870660,12870844,12871007,12871052,12871565,12871582,12871645,12871648,12871776,12871811,12871911,12874277,12874376,12874429,12874502,12874687,12874696,12874730,12874754,12875089,128…	A,C,T,T,G,T,T,A,T,G,T,G,G,A,G,G,T,C,C,C,A,G,G,C,A,G,G,G,C,T,T,A,C,T,G,A,G,C,T,G,C,G,G,T,A,G,T,A,A,T,C,C,C,C,G,C,C,T,G,T,A,C,A,C,T,A,T,T,T,C,C,G,A,C,C,G,C,A,G,A,A,A,A,T,G,G,T,C,G,A,C,A,A,G,A,A,T,C,T,A,A,A,C,T,A,T,A,G,T,T,T,G,C,A,T,G,C,T,A,A,A,A,G,C,T,G,C,G,T,G,A,A,G,C,T,A,C,T,A,G,T,G,C,G,T,G,A,A,A,C,C,C,T,A,A,C,T,T,G,G,T,G,A,C,T,T,T,T,G,C,T,C,C,A,A,A,A,A,C,G,G,C,C,G,A,C,C,C,G,A,T,C,G,C,A,T,G,A,A,G…	T,A,G,A,C,C,G,G,G,A,C,T,T,C,C,A,C,T,A,T,T,A,A,T,G,A,A,A,T,G,C,G,T,C,A,G,T,G,A,A,G,C,C,C,G,C,A,G,G,C,T,A,T,T,A,G,T,G,A,C,G,A,T,T,C,T,A,C,C,T,T,C,T,T,T,A,T,C,C,G,G,G,G,G,A,A,C,T,A,G,A,T,C,T,G,G,A,G,C,T,G,T,T,C,G,G,T,T,C,C,C,A,T,C,C,A,T,A,G,G,T,T,T,T,A,T,T,T,G,A,T,T,C,T,C,G,T,G,G,T,C,A,T,A,C,A,G,T,C,G,A,A,C,C,G,T,A,C,A,A,G,T,C,A,C,C,C,C,T,T,A,T,T,G,T,G,T,T,T,A,A,A,T,T,G,T,A,G,A,T,C,T,T,T,G,G,T,G,T,A…
chrVII	14607536	1	14607536	G	A
chrVII	14921752	21	1.48596e+167	G,T,T,A,C,T,A,G,T,C,G,A,T,C,C,A,C,C,G,A,G	A,G,G,C,G,C,G,T,A,A,A,C,C,T,T,G,A,T,C,C,A
chrVII	15082441	4	1.50824e+31	G,G,A,G	C,T,G,A
chrVII	15165493	23	1.51509e+183	A,C,C,G,A,G,C,A,A,T,C,G,T,T,G,T,A,C,T,A,C,T,T	G,T,T,C,C,T,G,G,G,C,T,A,C,A,C,C,G,G,C,C,T,G,C
chrVII	15356437	94	15329234,15329263,15329273,15329316,15329317,15329493,15329543,15342758,15346697,15346721,15346774,15346786,15346977,15347073,15347137,15347344,15347440,15355598,15355601,15355604,15355713,15355834,15355932,15356163,15356437,15356493,15356531,15356559,15356579,15357654,15357716,15357726,15357752,15357764,15357820,15359090,15359151,15359165,15359313,15360741,15360827,15360861,15361085,15361305,153…	T,A,G,C,G,G,T,A,A,T,C,T,T,G,T,G,T,C,A,T,A,C,A,A,C,C,C,C,A,G,C,G,G,T,C,A,C,G,T,G,C,T,A,T,T,T,G,T,T,A,A,T,T,C,T,G,A,A,A,C,A,G,A,A,T,T,G,G,A,T,G,A,C,G,A,G,A,T,G,A,A,A,G,C,T,A,C,C,A,G,A,G,G,G	A,G,A,G,A,A,C,G,G,A,T,C,C,T,A,T,C,T,T,C,T,A,G,T,G,T,G,G,C,A,G,C,C,C,G,G,T,A,C,A,G,C,G,A,C,G,T,C,A,G,G,C,A,G,C,C,G,C,C,T,T,A,T,T,C,C,C,C,G,C,A,C,A,C,C,C,G,G,C,C,G,C,A,T,G,T,A,A,G,T,T,T,A,C
chrVII	15455861	23	1.54534e+183	C,C,T,A,T,C,C,G,A,A,C,C,C,T,C,A,G,A,C,A,T,C,G	G,A,C,G,G,T,T,A,G,T,A,T,G,A,T,G,A,G,A,T,C,A,T
chrVII	15657512	283	15614096,15614273,15614423,15620474,15620517,15620545,15620583,15620612,15620918,15621473,15621500,15621637,15621694,15621728,15621811,15621975,15622088,15622172,15622228,15622305,15622334,15622397,15622405,15622521,15622566,15625410,15625470,15625654,15625667,15626632,15626645,15626675,15627160,15627202,15628466,15628467,15628519,15628575,15628579,15628590,15628614,15630324,15630325,15630372,156…	T,A,C,C,T,A,G,G,C,A,G,A,T,A,T,G,T,G,A,C,C,C,T,T,T,T,A,G,A,A,G,T,T,A,T,A,T,C,T,G,C,G,G,T,A,G,A,A,T,C,T,C,C,A,A,T,A,G,T,T,A,G,G,T,T,T,G,A,G,A,T,C,A,T,T,T,A,G,G,C,C,A,G,A,T,G,C,T,G,T,T,T,C,C,C,T,G,C,C,A,A,T,T,G,T,C,C,T,C,G,G,C,G,A,A,C,C,T,T,C,C,C,T,T,C,G,A,A,G,G,A,G,T,G,T,T,A,C,A,A,G,A,C,C,A,A,A,A,T,G,A,A,T,C,G,A,G,G,A,C,T,C,A,A,G,A,C,C,G,T,A,C,T,G,C,G,C,T,T,C,T,C,G,G,T,G,G,G,T,C,T,C,A,T,G,T,T,A,C,C…	C,C,T,A,C,G,A,A,T,G,C,G,C,C,C,A,C,T,G,T,G,T,C,C,C,C,G,T,T,T,T,C,G,C,A,T,C,T,C,A,T,T,C,A,T,T,C,C,C,A,A,A,T,G,G,C,G,A,C,C,T,C,C,A,A,G,A,G,C,G,C,A,G,G,C,G,G,C,T,T,G,T,T,T,C,A,A,A,A,C,C,C,G,G,T,A,T,T,T,G,G,G,G,A,A,T,T,G,A,A,A,G,A,G,C,T,A,G,A,A,T,T,C,C,G,C,G,G,C,A,C,A,C,A,C,G,G,A,G,G,A,T,G,T,T,T,G,C,A,A,G,C,C,T,A,C,T,A,T,A,G,G,C,G,T,G,G,T,C,C,G,T,C,A,G,A,T,C,C,G,C,T,A,T,G,A,A,A,G,A,A,T,C,C,A,A,G,G,T,T…
chrVII	15960480	145	15914786,15915398,15915856,15921109,15921116,15921182,15921224,15939215,15939908,15940856,15942956,15944149,15945098,15945265,15955385,15955633,15955855,15956426,15956495,15956509,15956632,15956725,15957055,15957349,15957964,15957982,15958006,15958021,15958409,15958619,15958642,15958761,15958825,15958939,15959517,15960177,15960480,15960495,15960498,15960547,15960580,15960657,15961688,15961994,159…	G,C,T,G,G,A,C,G,G,T,T,A,T,A,G,A,C,C,A,G,T,A,G,T,C,A,A,T,T,C,G,G,A,T,G,A,A,T,A,G,C,A,C,C,G,A,C,G,C,G,C,C,T,T,A,C,T,G,A,A,T,C,T,T,T,A,C,T,G,T,G,T,G,A,A,A,C,T,A,A,T,C,T,A,G,G,A,G,T,T,C,A,A,T,A,G,A,T,A,G,C,C,A,C,T,T,G,G,C,G,T,A,G,G,T,T,G,G,G,T,G,C,C,C,G,G,T,C,C,C,G,T,G,A,T,T,T,T,G,G,C,A,A,G,G	A,A,C,C,A,T,T,C,A,C,C,G,C,T,A,G,T,T,C,A,C,G,T,C,T,T,G,G,A,T,T,A,C,C,A,C,T,C,T,A,T,G,T,T,A,C,T,T,T,A,T,T,C,G,C,T,G,A,G,C,A,G,C,A,C,T,A,C,C,A,A,C,C,C,G,T,T,G,C,G,A,T,C,G,A,C,T,A,C,C,A,T,T,A,C,T,G,C,G,A,T,A,G,T,A,C,A,T,T,T,A,C,T,T,G,G,A,A,C,C,A,G,T,T,A,T,G,T,T,T,A,G,A,C,C,C,A,A,A,A,T,G,G,A,A
chrVII	16171343	225	16110135,16110486,16115761,16115768,16115802,16115804,16117550,16119159,16119409,16119438,16119457,16119508,16123986,16125764,16125830,16125867,16125892,16129111,16134105,16145864,16145874,16150098,16150124,16150703,16158215,16158313,16158431,16158437,16158491,16158506,16158613,16158737,16158764,16159106,16159364,16160033,16160037,16160145,16160171,16163883,16164354,16164533,16164551,16164552,161…	G,T,G,T,A,T,C,G,A,G,C,G,C,G,C,G,C,G,G,C,A,G,T,A,T,A,C,C,A,C,G,T,T,T,A,T,C,T,T,G,T,C,C,A,C,T,G,G,A,G,C,T,G,T,T,A,G,T,G,T,C,A,A,G,T,T,C,A,G,T,A,A,G,G,T,G,C,C,C,C,A,C,C,A,T,C,G,C,G,T,A,C,A,C,A,G,C,T,C,A,G,A,A,G,T,T,G,C,T,G,T,C,A,G,C,T,C,A,A,A,C,T,A,A,T,T,G,G,T,G,C,T,A,A,T,G,T,C,G,C,C,C,C,T,G,C,C,C,T,G,G,C,T,C,C,C,A,C,G,A,A,A,T,C,G,G,G,C,G,G,G,G,T,T,T,T,C,T,G,G,A,A,C,T,C,T,T,G,A,T,A,G,T,A,G,T,G,T,C,C…	C,C,A,C,C,A,G,T,C,A,T,A,G,T,T,A,T,C,A,T,T,T,C,G,C,G,A,T,G,T,A,C,C,C,G,C,A,A,C,C,G,T,A,T,T,C,T,A,C,A,T,C,T,C,C,G,T,A,A,C,T,C,G,A,A,G,T,G,T,C,C,G,A,C,A,A,T,T,A,G,C,G,T,T,A,T,T,T,A,C,C,A,C,T,G,A,T,C,A,C,T,G,C,C,G,C,T,A,C,A,A,A,T,A,G,C,T,C,T,G,T,G,G,G,A,C,A,T,A,A,T,C,G,G,C,C,C,T,A,G,T,T,G,A,T,G,A,G,C,A,T,T,C,T,A,G,G,A,T,G,G,T,C,A,A,T,A,A,A,A,A,C,C,G,C,A,A,A,T,A,G,G,A,A,T,C,C,A,T,C,G,A,C,C,C,C,A,C,T,A…
chrVII	16848761	172	16808769,16810191,16812618,16812647,16812686,16812755,16814974,16815158,16815454,16815593,16817102,16817284,16817313,16817322,16817440,16817460,16818074,16818450,16818534,16818563,16818630,16818636,16818667,16818896,16819228,16820283,16820383,16820826,16821819,16821928,16821950,16821962,16823367,16823399,16823535,16823548,16830123,16834891,16835010,16835106,16835157,16835181,16835217,16835262,168…	C,C,G,C,A,C,A,T,C,T,A,T,T,A,G,A,T,C,A,G,A,G,C,C,G,C,C,A,G,G,A,T,G,G,G,G,G,C,T,G,G,G,T,G,C,G,C,C,C,C,G,G,C,A,T,G,A,A,T,T,T,A,T,C,G,G,A,G,C,A,T,T,T,A,C,C,A,G,T,G,A,C,A,T,A,A,G,C,G,T,G,A,T,A,A,T,A,C,G,G,T,T,C,A,C,T,A,C,G,G,G,A,C,T,G,T,T,C,G,T,G,C,A,G,T,C,G,C,A,A,A,C,G,C,A,A,C,A,C,C,G,A,A,T,C,A,A,G,C,C,C,G,T,G,T,G,G,C,A,C,C,C,C,A,G,T,T,A,C,A,A,A	T,A,A,T,C,A,G,C,T,C,G,G,C,G,T,C,C,T,G,T,G,T,T,T,C,T,A,G,C,T,T,C,T,A,T,A,T,T,C,C,A,A,C,A,T,T,A,T,T,A,A,A,T,G,C,A,T,G,G,C,C,G,G,A,C,A,G,A,T,T,A,A,C,C,T,T,G,T,C,A,G,G,G,A,G,G,C,T,C,A,A,G,G,G,G,C,G,A,A,A,G,G,A,C,A,G,C,G,A,A,A,G,A,C,A,A,A,T,T,G,C,T,G,A,C,T,A,T,G,T,G,G,A,A,G,G,G,C,A,G,C,T,G,A,G,G,C,A,T,T,G,A,C,A,G,T,A,T,T,A,G,G,T,G,C,C,C,G,G,T,C,T
chrVII	17072037	76	17059363,17061130,17061729,17061738,17061739,17061750,17061788,17061817,17061818,17062007,17062033,17062056,17062789,17063149,17063379,17064358,17064772,17064786,17065078,17065340,17065538,17065540,17065635,17065686,17065828,17065944,17065960,17065963,17067035,17067361,17067563,17068012,17068013,17068016,17068228,17068292,17068659,17070551,17070580,17071131,17071153,17071895,17072015,17072037,170…	C,G,T,T,C,T,G,T,G,A,A,T,A,A,C,C,T,G,T,G,C,C,G,T,T,C,C,C,T,A,A,G,G,G,A,G,C,C,C,T,G,G,C,G,C,G,G,A,T,G,G,T,A,G,T,T,T,G,G,G,C,A,T,T,T,A,A,A,G,A,A,G,C,C,A,G	A,T,A,G,T,G,A,G,T,G,T,A,G,G,T,A,C,A,C,T,A,G,C,G,G,T,A,T,G,T,C,A,C,C,C,A,G,T,A,G,A,A,G,T,T,A,T,C,G,A,A,C,G,A,C,G,C,A,A,A,A,G,G,C,G,C,C,G,A,T,T,T,T,T,G,A
chrVII	17217953	203	17152366,17153608,17158531,17159020,17159802,17160561,17160571,17160977,17161498,17162365,17162367,17162503,17162504,17162527,17162561,17175546,17175602,17175611,17175661,17175827,17175840,17175852,17175979,17176733,17176762,17177100,17177399,17179964,17180001,17181644,17181878,17181879,17181962,17182004,17182050,17182300,17182498,17182805,17182827,17182875,17183134,17184605,17185590,17186202,171…	T,A,G,A,G,A,G,G,G,A,A,C,T,T,G,T,C,A,A,T,G,G,T,T,T,A,T,A,G,C,T,A,C,C,G,A,C,A,C,G,G,T,T,C,C,A,T,G,C,C,T,A,T,T,A,A,C,G,G,A,A,T,C,A,A,C,A,C,A,A,C,G,G,G,C,G,T,G,C,G,T,G,T,T,T,C,C,A,T,G,C,A,T,C,A,C,C,G,T,C,A,A,T,T,G,T,T,A,A,A,C,T,G,A,C,A,C,T,G,A,T,C,A,T,T,C,C,T,A,C,T,G,T,C,T,A,A,G,T,T,C,G,T,T,C,T,A,C,T,C,T,T,G,C,C,C,T,C,T,C,A,A,T,A,G,A,A,C,G,A,G,T,C,G,C,C,C,A,T,A,T,A,T,A,A,C,T,T,A,T,A,T,A,G,T,A,C,C,T,A…	A,G,C,G,A,C,C,A,A,T,G,G,C,C,A,C,A,C,T,C,A,T,G,C,A,T,A,G,A,T,G,G,A,T,T,G,T,G,G,A,C,C,G,T,T,G,C,C,T,G,G,G,C,C,C,T,T,A,T,G,G,C,T,C,C,A,T,T,G,C,T,T,T,A,T,T,A,T,G,C,A,A,A,C,C,G,G,C,G,C,A,C,C,A,G,A,T,A,C,T,G,C,C,C,A,C,C,G,C,G,A,A,A,T,T,C,T,G,A,T,A,T,G,C,C,G,A,A,C,T,C,A,C,T,C,C,G,A,C,C,G,A,C,C,T,C,C,G,C,G,C,C,A,T,A,G,A,A,G,A,G,C,A,G,A,G,G,T,A,G,A,C,A,A,G,T,A,C,C,G,G,C,G,G,T,T,C,C,G,C,G,G,G,C,C,C,A,T,A,G…
chrVII	17381930	17	1.73696e+135	G,C,C,T,G,A,G,G,C,C,T,T,T,C,C,T,G	C,T,T,C,A,G,T,A,T,G,C,C,G,A,T,C,C
chrVII	17794656	365	17749620,17749817,17749925,17749945,17749961,17750382,17750433,17752562,17752595,17752715,17752960,17753061,17753114,17753588,17753601,17753649,17753654,17754068,17755133,17755136,17755244,17755301,17755305,17755665,17755697,17755710,17756983,17757313,17757391,17757811,17757937,17757949,17757982,17757991,17758033,17758273,17758492,17759292,17759359,17759379,17759539,17759560,17759626,17759735,177…	G,T,T,A,C,A,C,G,T,G,A,G,G,C,G,G,T,A,G,A,C,C,G,G,C,G,T,G,T,C,G,G,T,A,G,A,C,C,A,A,C,G,A,A,A,T,C,C,G,T,G,A,T,T,A,T,G,A,C,C,A,T,G,G,T,A,C,C,C,T,C,G,A,T,C,T,T,A,G,T,G,C,G,G,C,A,A,T,G,G,A,A,C,A,T,T,A,T,G,T,G,G,C,T,C,T,C,A,C,T,G,C,C,G,C,C,T,C,C,T,T,C,G,C,T,G,C,A,G,A,A,T,C,A,T,C,G,G,C,C,A,A,T,A,G,G,A,T,T,T,A,G,T,T,C,C,T,G,A,A,G,C,G,C,G,C,A,G,A,T,C,A,T,A,A,T,G,A,C,T,T,C,G,A,A,A,A,T,T,T,T,T,A,T,A,T,A,G,A,C…	C,A,C,C,G,G,T,A,C,T,G,C,A,T,A,A,G,C,A,T,A,T,C,C,A,A,C,A,G,A,T,T,G,C,A,G,A,T,G,C,T,T,G,G,G,A,A,T,A,C,T,C,A,C,T,G,A,G,T,T,C,C,A,T,C,G,T,T,A,C,G,C,C,C,A,G,A,G,A,C,C,A,T,A,T,G,G,C,C,T,C,T,G,G,A,C,T,C,C,C,T,A,A,C,A,C,T,G,A,C,T,T,A,A,T,T,C,A,G,C,G,T,A,T,A,C,T,G,C,G,C,C,A,C,C,T,C,T,A,G,C,C,C,G,A,T,T,C,G,C,G,A,G,A,T,A,C,A,C,C,T,T,A,T,T,T,T,A,G,C,A,C,C,G,C,C,T,C,T,C,A,G,A,T,G,G,G,C,C,A,C,C,G,C,C,G,G,A,G,T…
chrVII	18082233	84	18073349,18073350,18073357,18073396,18073438,18073439,18073663,18073730,18073737,18073762,18074282,18074373,18074426,18074550,18076707,18076721,18080589,18080599,18080700,18080715,18080857,18080970,18080973,18080981,18081023,18081078,18081101,18081116,18081156,18081253,18081266,18082178,18082196,18082199,18082233,18082263,18082266,18082268,18082274,18082376,18082454,18082504,18082567,18084450,180…	C,C,T,A,A,A,G,C,T,A,T,A,A,C,G,C,T,G,T,A,A,A,G,T,A,C,G,C,A,C,C,T,G,C,G,T,A,A,A,A,G,A,A,G,G,G,C,G,A,A,G,C,C,C,T,T,G,A,T,T,C,G,G,A,C,T,A,C,T,T,T,G,G,G,C,T,G,A,A,T,G,G,A,A	T,G,C,C,G,T,A,T,C,G,C,G,C,T,C,T,C,A,G,G,C,T,C,C,G,A,A,T,G,A,A,C,A,T,C,A,G,C,C,G,A,T,T,C,C,C,G,A,G,T,T,A,G,T,G,C,A,T,G,C,G,T,A,G,A,A,T,G,A,C,C,C,A,T,T,C,C,T,T,C,T,A,C,G
chrVII	18195405	64	18179140,18182808,18182816,18182832,18182940,18182948,18183065,18183249,18183351,18183381,18183468,18183989,18183991,18184162,18184233,18184264,18184290,18184385,18186121,18186170,18186261,18186263,18186277,18186418,18186454,18186524,18188355,18188384,18188651,18188787,18188835,18188843,18188853,18191064,18191078,18191275,18191286,18191289,18191840,18191881,18192368,18192373,18192709,18192764,181…	G,A,C,G,A,A,T,G,G,T,C,A,T,T,C,A,A,A,T,A,A,A,A,C,A,C,G,A,C,T,A,C,C,A,C,A,G,G,A,G,A,C,G,T,C,A,A,A,C,T,A,T,A,T,T,T,T,C,A,T,T,A,C,A	A,C,G,A,G,G,C,A,A,C,G,G,G,C,A,C,T,G,C,T,C,C,G,T,G,T,A,G,T,C,C,A,G,G,T,G,A,A,C,A,C,A,T,G,T,G,C,G,T,C,G,C,G,C,A,C,C,T,G,C,G,G,T,C
chrVII	18461924	43	18409014,18409572,18409639,18419682,18420908,18425447,18430655,18430678,18430679,18442264,18456208,18456292,18457196,18457201,18457232,18457251,18459227,18459233,18459242,18459253,18459290,18459345,18459512,18459516,18459593,18459611,18460052,18461861,18461924,18463143,18463677,18464127,18464151,18464254,18464279,18464483,18464518,18464522,18464523,18464796,18464803,18467438,18467451	G,G,A,A,T,T,G,A,A,T,C,G,T,T,C,C,A,A,A,T,A,C,T,A,T,T,T,A,G,A,A,T,T,C,A,G,G,A,T,A,A,T,T	T,C,C,G,C,G,C,G,T,C,T,T,C,A,T,A,T,G,T,C,C,T,C,G,A,A,G,G,T,G,G,G,A,T,C,A,C,G,A,T,T,C,C
chrVII	18776645	5	1.87705e+39	T,C,G,T,G	C,A,T,C,C
chrVII	18940130	16	1.8916e+127	A,A,C,T,G,C,C,G,T,C,A,T,C,T,C,T	G,G,A,A,A,A,T,A,C,G,G,A,T,C,A,A
chrVII	19499739	5	1.94997e+39	A,C,G,A,C	C,G,A,G,T
chrVII	19789445	745	19687888,19687948,19688541,19688765,19689188,19689338,19689406,19689499,19689684,19689823,19689838,19690425,19690612,19691877,19694578,19694834,19694853,19695109,19695113,19695123,19695163,19695190,19695217,19695271,19695596,19695602,19695625,19695694,19695795,19696189,19696246,19696426,19696448,19696549,19696612,19696655,19696783,19696882,19696891,19697336,19697356,19697368,19697381,19697387,196…	G,T,C,G,G,T,A,A,G,T,G,A,C,T,G,G,C,C,T,T,A,A,T,A,A,T,C,T,A,T,A,T,G,G,G,A,T,G,G,G,A,T,C,G,A,G,A,C,C,G,T,T,C,C,T,C,A,A,T,A,G,G,G,A,T,T,G,G,A,T,T,T,A,G,G,A,C,A,T,G,C,G,T,A,T,T,G,G,G,C,C,G,G,G,A,G,T,A,C,A,G,T,G,A,A,C,A,A,C,C,C,A,T,G,G,A,G,G,G,A,A,A,C,C,A,C,C,G,G,C,G,T,A,A,G,C,C,C,T,A,G,A,C,A,T,G,T,G,C,C,C,T,A,T,G,G,C,C,G,C,G,A,C,G,C,T,C,G,G,T,G,A,G,G,T,C,C,A,C,C,G,G,G,C,G,G,G,C,A,G,T,G,T,T,A,C,C,G,G,G…	A,C,T,A,C,G,G,C,C,C,T,G,G,G,A,T,T,A,A,C,T,C,C,C,G,C,T,A,G,G,G,C,A,A,A,G,G,A,A,T,C,A,A,A,C,A,C,T,T,A,C,C,A,G,A,T,T,C,C,G,A,A,A,G,A,C,A,A,C,C,C,A,G,C,A,G,T,G,C,C,G,C,A,C,A,A,A,A,C,T,A,A,C,C,T,C,A,G,A,G,C,G,A,G,C,T,G,T,T,T,T,T,A,C,T,G,T,T,A,G,C,G,G,T,G,A,A,A,A,T,A,G,G,C,A,G,G,G,A,C,C,C,T,T,C,A,C,A,A,T,T,A,G,C,C,C,T,T,A,G,A,C,G,C,T,A,G,C,A,G,A,G,C,T,G,A,T,G,T,T,C,A,A,A,T,A,T,A,C,A,A,T,C,C,C,A,A,A,T,T…
chrVII	20117136	19	2.01058e+151	C,A,A,C,T,A,T,C,T,C,C,T,G,T,A,T,T,T,A	T,G,G,T,A,G,G,T,G,G,T,A,A,C,T,G,C,G,G
chrVII	20220180	157	20192473,20192764,20192866,20192973,20193003,20193291,20193353,20193400,20193449,20193466,20193571,20193665,20194807,20194829,20195033,20195071,20195380,20195444,20195450,20195591,20195593,20195707,20195730,20195744,20195756,20195768,20195869,20196615,20197697,20197712,20197747,20197775,20197778,20197808,20197841,20197843,20197880,20197892,20197910,20198098,20198302,20198306,20198311,20199429,202…	C,T,A,G,C,A,A,A,C,G,T,T,T,G,A,T,C,C,A,G,A,T,A,G,T,T,G,A,G,C,A,A,T,T,T,A,T,C,A,A,A,A,G,G,A,T,A,A,T,C,T,C,C,T,G,G,A,G,C,A,A,A,C,A,A,G,C,T,T,C,G,T,A,T,T,C,G,A,A,A,T,T,T,T,T,T,A,G,A,G,A,G,C,C,G,T,A,G,C,A,T,C,G,T,G,A,C,T,T,G,A,A,A,T,C,G,T,T,T,T,T,A,G,C,A,C,C,A,A,A,A,C,T,C,A,A,T,C,T,T,A,C,C,A,C,C,C,C,C,T,C,G,A,T,C,C,A	T,G,G,A,T,G,G,G,A,C,C,A,C,A,T,C,T,G,C,T,G,C,G,A,C,C,A,G,T,A,G,G,C,C,A,G,A,T,G,G,T,C,T,T,G,C,T,G,A,A,A,T,G,A,T,A,G,A,T,G,C,C,T,C,G,A,G,C,C,T,T,A,T,C,C,A,A,G,G,T,G,G,G,G,C,C,G,A,T,A,T,A,A,T,A,G,T,A,T,G,C,T,A,C,A,G,G,C,A,T,G,G,G,C,G,A,C,A,A,A,C,G,A,T,G,T,T,G,G,G,T,T,G,T,G,C,C,A,C,C,G,T,G,G,G,A,T,T,T,A,G,A,G,C,A,T,G
chrVII	20345650	285	20327750,20343927,20343929,20344011,20344160,20344312,20344688,20344800,20344870,20344884,20345064,20345083,20345086,20345578,20345650,20345781,20346098,20346114,20346127,20346157,20346357,20346484,20346633,20346648,20346757,20346777,20346924,20346937,20348612,20348620,20348622,20348628,20349048,20349638,20350223,20350553,20350794,20351259,20351283,20351292,20351319,20351384,20351395,20357442,203…	T,A,G,C,A,A,T,T,G,T,T,T,A,T,T,G,G,C,A,G,G,T,T,C,A,C,T,C,G,C,G,C,A,G,T,G,T,A,T,G,C,G,C,G,C,A,T,C,G,G,G,T,C,T,G,G,T,T,C,C,G,T,G,A,T,T,T,T,T,A,T,A,G,T,T,G,C,G,T,G,G,C,G,A,T,A,A,T,G,G,A,C,C,G,T,T,C,A,G,A,T,C,C,A,C,A,A,T,T,T,A,C,G,T,A,C,G,T,T,G,C,A,C,T,T,G,T,C,G,G,G,C,G,A,T,T,G,C,G,A,T,T,G,T,A,G,G,T,C,C,A,A,T,G,G,G,G,C,A,T,G,C,C,T,G,A,C,T,A,G,A,G,G,C,C,C,G,A,T,A,T,A,A,A,A,A,T,A,G,T,T,A,T,A,C,C,A,G,A,A…	C,T,A,T,C,T,C,G,T,G,C,C,G,C,C,A,A,T,G,T,A,C,C,T,G,A,A,A,C,T,A,A,G,A,A,C,C,T,C,T,G,A,G,A,A,G,C,T,A,A,A,G,A,A,T,A,A,G,T,T,A,C,A,G,C,C,C,A,C,G,A,G,C,G,C,A,T,A,C,A,A,A,A,G,C,C,C,A,A,T,G,T,T,A,C,C,G,G,A,G,C,G,G,G,G,G,G,C,C,C,G,T,A,G,T,A,A,C,C,C,A,G,T,C,C,A,G,T,C,C,A,A,T,G,C,A,A,G,C,C,C,C,A,A,T,A,A,C,T,G,G,C,A,T,T,C,A,A,C,C,A,A,T,C,A,G,T,G,T,C,T,A,C,T,A,G,C,G,C,T,C,G,T,G,C,G,C,G,C,C,G,G,A,G,G,A,T,A,T,C…
chrVII	20646089	422	20611560,20611727,20611972,20611981,20612059,20612064,20612173,20612589,20612597,20612758,20612880,20612921,20613195,20613262,20613268,20613293,20613339,20613343,20613352,20613726,20616724,20616817,20617287,20617315,20617759,20617785,20617950,20618004,20618010,20618200,20618201,20618312,20618674,20618834,20618837,20618852,20618858,20618859,20618860,20618980,20619045,20619082,20619483,20619549,206…	G,C,G,T,C,C,T,C,A,T,T,C,A,T,G,C,C,T,G,C,A,A,T,T,A,T,C,G,G,G,T,T,C,G,G,G,G,G,C,C,C,A,C,A,G,G,A,G,T,C,A,A,T,A,G,A,G,A,T,C,T,A,A,G,C,A,G,G,T,A,A,C,G,T,A,G,T,G,T,G,C,T,T,T,T,T,C,G,T,G,C,G,A,A,A,G,A,C,G,T,G,A,G,A,T,A,A,T,A,G,G,C,A,G,C,G,T,G,T,A,A,C,T,A,T,C,C,A,T,A,A,A,A,G,C,T,T,T,A,C,C,C,T,C,G,C,T,T,G,T,T,T,T,T,A,G,T,G,C,T,C,G,T,A,A,G,T,A,C,A,A,A,C,C,C,T,A,C,C,A,C,A,C,A,G,A,T,A,T,C,T,C,T,T,T,C,G,G,A,T…	T,A,T,C,T,T,G,G,G,C,A,T,G,G,C,T,T,C,A,T,T,G,C,C,G,C,T,A,T,C,G,A,A,A,A,A,A,A,T,A,T,T,A,C,A,T,G,A,A,T,G,G,G,G,C,G,C,G,G,T,C,C,C,A,T,T,T,A,G,G,C,T,T,A,G,C,C,C,C,C,A,C,C,C,C,C,T,C,A,C,T,C,G,G,G,A,G,G,A,C,A,C,A,G,C,G,G,C,G,A,A,T,T,A,T,A,C,A,C,C,T,A,C,C,G,A,G,C,C,T,C,T,G,T,T,C,A,A,G,T,G,T,C,G,T,T,G,C,A,G,A,G,C,C,G,C,G,T,T,G,A,T,C,T,G,C,C,C,G,T,G,G,T,A,T,C,G,G,A,T,T,C,G,C,A,C,C,G,C,T,C,G,A,A,G,T,T,A,G,C…
chrVII	21020557	4	2.10205e+31	G,T,G,T	T,G,T,G
chrVII	21173921	2	2.11739e+15	A,C	G,A
chrVII	21469437	43	21466205,21466578,21467074,21467687,21467726,21468278,21468324,21468394,21468395,21468560,21469170,21469437,21469512,21470168,21470791,21471079,21473586,21474114,21474637,21475828,21475984,21476104,21476423,21476561,21476566,21476633,21476653,21477219,21477361,21477375,21477398,21477889,21477966,21489136,21489163,21489182,21489309,21490263,21490409,21490468,21490495,21490530,21491183	C,C,C,T,G,C,C,C,A,C,C,C,A,A,G,T,T,A,G,T,G,C,A,C,A,C,T,G,T,C,G,G,G,C,G,G,C,A,T,A,G,G,C	T,G,T,C,A,G,T,G,G,G,T,T,G,T,C,C,G,T,T,C,A,A,G,T,G,T,G,T,C,T,C,T,A,G,T,A,T,T,A,G,C,A,T
chrVII	21614024	3	2.16139e+23	T,T,T	C,C,C
chrVII	21785144	5	2.17851e+39	C,C,A,G,A	T,T,G,A,G
chrVII	21951694	13	2.19361e+103	A,C,T,C,A,A,G,A,T,C,A,C,C	T,T,G,T,G,C,A,C,G,T,G,T,T
chrVII	22169283	2	2.21693e+15	T,A	C,G
chrVII	22485184	21	2.24846e+167	G,T,C,A,C,C,C,A,T,G,C,T,T,T,A,T,T,C,T,A,A	T,C,T,C,T,T,T,C,G,C,T,C,C,C,G,A,C,T,C,C,C
chrVII	22747708	165	22725642,22725961,22725972,22725994,22726015,22726045,22726196,22726219,22726260,22726321,22726545,22726806,22726818,22726920,22726921,22726988,22726989,22727000,22727023,22727027,22727030,22727075,22727134,22727316,22727392,22728122,22728736,22728746,22728783,22728974,22729046,22729957,22730096,22731015,22731059,22732367,22732370,22734363,22734403,22734625,22734713,22735035,22735131,22735237,227…	T,C,C,A,G,T,T,G,G,T,C,A,C,T,A,A,C,C,G,T,T,A,T,A,C,C,T,G,G,G,C,T,G,T,A,G,C,G,A,T,A,G,A,C,A,A,T,T,C,T,G,C,A,T,C,T,G,A,A,C,A,T,G,A,G,T,C,G,A,C,A,T,T,T,T,G,T,A,T,A,A,T,G,A,T,C,T,A,A,A,C,G,G,C,T,C,T,A,A,G,C,A,C,T,T,G,A,T,T,C,T,C,C,T,C,G,A,C,G,C,G,T,A,G,T,G,G,A,G,C,A,G,T,T,T,C,A,T,G,T,T,A,T,C,G,G,G,G,G,C,T,T,T,A,G,C,T,T,C,C,G,A,T,C,C	C,T,T,G,A,A,C,A,A,A,G,C,T,C,G,G,A,G,T,G,C,T,C,T,T,A,C,T,T,A,T,C,T,G,T,A,A,A,G,A,G,T,C,T,G,C,C,G,T,C,A,A,G,C,A,G,A,G,T,A,G,C,A,G,C,G,T,A,G,T,G,A,C,A,C,A,C,G,G,C,C,A,C,T,C,T,G,T,C,C,T,A,T,G,A,A,G,G,G,A,T,G,G,G,A,C,G,G,C,A,C,A,A,C,G,A,G,A,T,A,A,A,G,A,C,T,A,C,A,T,G,A,C,C,G,G,T,C,A,C,G,G,G,T,A,T,A,C,A,T,C,C,C,T,A,A,C,G,A,T,A,G,A,T,A
chrVII	22954420	4	2.29543e+31	A,T,A,C	G,G,G,T
chrVII	23050191	27	2.30471e+215	G,T,T,A,G,A,G,A,A,G,G,T,G,T,G,T,A,C,G,T,A,A,A,T,A,A,G	A,A,C,C,C,G,A,C,C,A,A,C,A,G,C,C,C,A,C,C,G,G,G,C,C,C,T
chrVII	23211025	12	2.32104e+95	G,C,A,G,C,C,G,G,A,T,A,G	A,A,C,A,T,T,A,A,G,C,T,A
chrVII	23631843	1	23631843	G	T
chrVII	24072975	37	24070745,24070896,24070961,24070962,24072423,24072485,24072975,24074101,24075459,24075535,24075660,24075851,24076344,24076539,24096044,24096103,24096765,24097141,24097190,24097217,24097231,24097734,24097804,24098049,24106515,24106661,24106672,24119223,24119371,24119379,24121609,24121630,24123849,24125065,24125384,24125462,24127525	C,C,T,T,A,C,C,A,T,T,C,T,G,C,T,A,C,G,T,A,C,A,T,C,G,A,C,C,A,G,T,T,C,G,G,A,G	A,A,A,C,G,T,T,G,A,G,T,C,A,T,C,C,T,T,C,T,T,C,A,T,C,G,T,A,C,A,A,C,T,A,T,G,C
chrVII	25341912	4	2.53418e+31	A,A,C,A	T,G,T,G
chrVIII	5661948	3	5.66195e+20	T,A,A	C,G,G
chrVIII	7958893	16	7.95522e+111	A,T,T,G,A,T,G,C,A,T,A,G,A,A,T,T	T,A,C,T,C,C,A,A,G,G,G,A,C,G,A,A
chrVIII	8252870	57	8243104,8244367,8244369,8244377,8246047,8248014,8248103,8248205,8248291,8248372,8248485,8248508,8248975,8252870,8253397,8254005,8255852,8256250,8257688,8257695,8257719,8258032,8258369,8258961,8258975,8259138,8261542,8261561,8263802,8271890,8271893,8271928,8272853,8272868,8277557,8278983,8279147,8279581,8279652,8279685,8279714,8281100,8281921,8282033,8282085,8283402,8328125,8329576,8338112,8342094…	G,T,C,T,T,C,C,A,A,T,G,C,G,C,A,C,A,C,T,G,T,T,C,A,T,T,T,T,T,A,A,T,G,A,C,T,T,A,A,C,A,A,T,A,G,A,T,G,C,G,T,C,T,G,G,A,G	A,C,G,A,G,G,A,G,G,C,C,G,A,G,C,T,T,G,C,A,G,C,T,C,C,C,C,G,C,T,C,C,T,C,A,C,C,G,G,T,T,G,C,T,A,C,G,A,T,T,A,T,A,T,T,G,A
chrVIII	9046587	24	9.00712e+167	T,C,G,G,A,A,A,C,A,A,A,T,C,C,T,T,T,C,T,A,G,A,G,G	A,T,A,A,T,G,C,T,C,C,T,A,T,T,G,C,G,G,G,T,C,T,A,C
chrVIII	9212472	39	9207065,9207084,9207131,9207137,9207178,9207318,9208043,9209140,9209267,9209269,9209309,9209874,9209908,9209913,9209995,9210003,9210190,9210203,9210205,9210294,9212181,9212243,9212251,9212279,9212339,9212472,9212977,9213050,9213076,9213126,9213177,9213453,9213699,9215672,9215752,9215812,9215868,9215948,9215991	C,G,T,G,C,C,A,T,T,G,G,T,T,T,G,T,A,A,C,C,T,G,A,C,T,C,G,T,C,A,G,T,A,C,T,C,A,T,T	G,T,C,T,T,A,G,C,C,A,T,C,C,C,A,A,T,C,T,G,C,C,T,T,A,A,A,C,A,G,A,C,G,T,C,T,G,A,G
chrVIII	9401532	62	9399164,9399177,9399387,9399412,9399503,9400099,9400208,9400374,9400437,9400457,9400571,9401532,9401618,9401679,9402007,9402029,9402265,9409177,9409357,9409464,9409711,9409746,9410641,9411257,9411403,9423932,9424227,9424355,9424453,9425381,9425651,9427690,9427782,9428017,9428208,9428354,9428448,9428483,9430125,9431924,9432012,9432041,9432151,9432275,9432295,9432340,9432462,9432662,9432677,9436672…	T,A,A,G,A,T,T,T,A,T,A,T,A,T,G,T,A,T,A,A,T,T,A,A,T,G,T,A,C,G,A,T,G,G,A,G,T,C,A,T,G,G,C,A,G,T,C,G,G,T,A,G,G,G,T,C,A,A,A,A,G,G	C,C,G,A,T,G,A,A,G,C,G,G,G,A,T,C,G,C,G,G,C,A,G,C,A,C,C,T,T,C,G,A,T,C,G,A,A,A,G,C,A,C,T,G,T,G,T,A,T,A,G,A,A,A,C,T,G,G,T,G,A,T
chrVIII	9702346	7	9.61955e+48	G,G,T,T,A,G,T	A,A,A,G,G,A,A
chrVIII	9816555	32	9.80331e+223	A,C,G,A,T,A,A,A,G,G,G,G,T,A,C,T,G,C,G,T,C,C,C,G,A,C,C,C,T,T,T,T	G,T,A,G,A,G,G,G,C,A,A,A,G,G,A,G,C,G,C,G,G,G,T,T,C,T,A,G,A,G,A,C
chrVIII	10569137	9	1.05688e+71	T,A,A,A,T,T,G,G,C	C,G,C,C,C,C,A,T,A
chrVIII	10725781	2	1.07258e+15	G,T	C,C
chrVIII	10810848	215	10807776,10807809,10808007,10809242,10809658,10809772,10809786,10809812,10809885,10810246,10810303,10810647,10810701,10810703,10810835,10810848,10810931,10812187,10812525,10812532,10812554,10815636,10815667,10815882,10815893,10816139,10816204,10816273,10816305,10816492,10816529,10816763,10816858,10816904,10817536,10817649,10818035,10818953,10818981,10819006,10819251,10819836,10820451,10820745,108…	T,A,A,T,T,T,C,C,G,T,C,T,G,A,G,A,C,T,A,G,G,C,A,T,C,C,G,T,T,T,A,G,T,T,T,T,C,G,C,A,A,T,A,C,C,T,C,T,G,A,C,C,A,T,C,G,T,C,C,A,G,C,G,C,C,G,T,G,C,T,C,T,A,A,C,T,T,G,A,A,T,C,A,G,G,A,C,A,C,G,T,T,T,T,C,A,A,T,T,C,A,G,C,G,A,A,A,A,A,T,C,G,T,C,G,A,A,C,G,G,G,A,C,G,C,A,T,C,A,A,G,A,G,G,C,G,G,T,G,A,C,A,C,G,T,G,C,G,G,C,T,G,C,G,G,G,G,T,C,C,A,A,A,G,A,A,T,T,G,T,A,T,T,G,C,T,T,T,G,G,A,G,A,A,C,T,G,C,C,C,A,T,C,G,A,G,A,G,T,T…	G,T,G,A,C,C,A,G,C,A,A,A,T,T,C,C,T,C,C,A,T,T,C,C,T,T,A,C,C,G,C,C,C,A,C,C,T,A,G,C,G,C,G,G,A,C,T,C,C,C,T,T,G,C,G,C,A,A,A,G,C,A,T,T,T,T,C,T,A,C,T,C,G,G,G,C,C,C,G,T,C,A,G,A,A,G,T,G,A,T,A,G,C,A,G,G,T,C,G,T,G,C,G,C,G,G,G,G,G,C,A,A,G,T,A,C,G,T,T,T,T,G,T,A,G,G,C,T,G,T,A,G,T,T,A,A,A,C,A,G,T,G,A,T,G,A,A,C,C,A,G,C,A,A,A,T,A,C,T,T,G,C,C,T,G,G,A,C,A,G,G,G,G,A,T,A,C,A,A,C,T,C,C,T,T,G,T,A,T,G,C,A,A,A,G,C,T,A,G,C…
chrVIII	11546840	15	1.15401e+119	T,T,G,C,A,G,A,T,T,T,T,A,C,A,T	C,A,C,A,C,A,C,C,C,G,C,C,G,G,A
chrVIII	11751345	47	11735422,11735569,11735611,11738223,11738587,11738722,11740954,11741569,11742027,11742289,11742317,11742325,11742683,11742777,11742880,11743198,11743484,11743992,11744622,11744637,11746529,11746530,11746536,11749876,11749940,11749942,11751192,11751271,11751345,11751593,11752276,11752490,11753337,11753535,11753610,11753728,11753759,11760165,11760642,11760699,11760710,11762332,11765487,11766462,117…	T,C,T,G,A,C,T,A,G,C,A,A,T,A,T,A,A,G,T,A,T,A,C,A,T,T,T,T,C,C,G,T,T,T,G,C,A,G,A,T,G,A,C,A,T,T,T	C,A,C,C,T,T,G,G,A,G,G,T,G,G,C,C,T,A,C,C,G,G,T,G,G,A,G,C,A,T,A,G,C,A,C,T,G,A,G,C,A,G,A,G,C,A,C
chrVIII	11845301	37	11829189,11837536,11838454,11838530,11839410,11839423,11842630,11842665,11843964,11844130,11844234,11845191,11845301,11845347,11845349,11845634,11845667,11845717,11845724,11845768,11845889,11846010,11846168,11846258,11846333,11850086,11850864,11850892,11850915,11851558,11851608,11851669,11851675,11851738,11851907,11852280,11873641	C,A,G,A,T,A,G,G,G,A,T,C,A,G,C,T,A,C,T,T,C,G,A,C,T,C,T,C,C,A,G,G,A,A,A,C,C	G,C,C,C,G,T,C,A,T,G,C,G,G,C,A,G,G,T,C,G,G,A,T,T,C,T,C,T,G,G,A,A,T,G,G,T,T
chrVIII	12287256	2	1.2287e+15	A,A	C,G
chrVIII	12514876	23	1.25144e+183	A,A,C,C,T,G,A,C,A,G,T,T,G,A,A,A,G,T,G,A,T,C,G	T,G,T,G,C,C,G,T,T,T,A,C,T,G,G,C,A,C,C,G,C,T,C
chrVIII	12626627	35	12625909,12625919,12625927,12625944,12626036,12626060,12626281,12626433,12626527,12626561,12626590,12626627,12626720,12626765,12626822,12626836,12627027,12627029,12628197,12628205,12628206,12628213,12628631,12628746,12628909,12628953,12628990,12629132,12633180,12634632,12637224,12637230,12638687,12639833,12639846	G,A,G,T,T,A,T,T,T,G,T,T,T,T,C,C,C,G,A,C,T,A,A,A,C,T,C,C,G,T,G,C,T,T,T	C,G,A,C,C,G,C,G,G,C,C,C,C,C,T,T,T,T,T,G,G,G,G,G,T,A,G,T,C,C,T,T,C,A,G
chrVIII	12988552	32	12988379,12988397,12988461,12988482,12988552,12989593,12990152,12990250,12990308,12990380,12990548,12990593,12992418,12992431,12992651,12992674,12992688,12996329,12997008,12997454,12997542,12997574,12997821,12997839,12997864,12998299,12998801,12998803,12998873,12999455,12999898,13007213	T,C,A,A,A,T,C,G,C,T,G,G,T,A,G,G,G,T,A,G,G,A,G,T,T,A,A,A,T,A,G,A	A,G,T,T,G,C,G,A,T,C,A,T,C,G,A,A,C,A,G,A,A,G,T,C,A,C,C,C,G,G,T,G
chrX	4402665	2	44026654402737	T,A	G,T
chrX	11260697	2	1.12607e+15	C,C	G,T
chrX	14312014	22	1.43117e+175	A,C,A,G,A,T,T,A,G,A,A,T,A,A,C,T,G,G,C,C,G,G	T,T,G,A,G,A,C,T,A,G,T,G,G,G,G,G,A,T,A,T,A,A
chrXI	3849377	6	3.84829e+41	T,C,T,C,T,C	C,A,G,G,C,T
chrXI	3968811	23	3.96811e+160	A,T,G,C,G,C,A,T,C,T,G,A,T,T,A,C,C,T,A,A,G,C,G	T,G,A,T,A,A,G,G,G,C,T,G,C,A,C,A,T,A,C,C,A,T,A
chrXI	5911345	14	5.88552e+97	C,T,A,A,C,G,G,C,A,T,G,T,T,T	A,C,G,C,T,C,C,T,G,C,A,C,C,C
chrXI	6351873	3658	6184869,6184968,6191065,6191836,6191837,6191838,6191839,6192788,6192925,6192972,6192999,6193934,6194008,6194028,6194400,6194438,6194461,6194554,6194677,6194706,6194790,6194837,6194912,6194938,6194981,6195059,6195135,6195153,6195187,6195191,6195204,6195232,6195307,6195326,6195339,6195363,6195412,6195654,6195789,6195833,6195931,6196118,6196119,6196143,6196256,6196268,6196304,6196321,6196329,6196382…	A,A,T,G,A,T,G,T,G,A,A,A,A,T,G,A,G,G,A,A,G,G,C,G,A,A,A,C,A,G,T,G,A,A,T,C,A,T,G,T,T,C,T,C,T,C,C,A,G,A,G,C,T,A,G,T,A,G,T,T,C,G,T,C,T,C,A,C,G,T,T,T,A,T,A,G,C,T,G,A,A,C,G,G,C,G,G,C,T,T,T,G,A,T,A,T,C,C,T,C,C,A,T,C,A,C,G,T,T,A,G,T,T,C,C,A,T,A,T,G,C,T,A,C,T,C,C,A,G,A,A,A,T,C,A,T,A,C,A,A,G,A,T,C,C,C,C,G,C,T,A,A,A,G,C,T,A,C,C,C,T,A,A,C,G,C,G,G,T,T,C,G,T,T,G,A,G,C,C,T,T,C,A,T,T,T,T,T,C,G,C,A,G,C,A,G,T,C,A,A…	G,T,C,C,C,G,C,C,T,G,G,C,C,G,A,G,A,T,C,G,A,A,T,A,G,C,G,A,T,A,C,A,T,T,A,A,G,C,A,C,C,T,G,T,C,G,G,G,A,G,C,T,A,G,C,G,C,T,G,C,G,A,G,T,A,A,C,T,T,A,C,A,T,G,G,A,G,C,T,C,T,T,T,C,A,A,A,G,C,C,A,A,G,C,G,C,G,A,A,G,G,G,C,T,C,A,T,C,G,G,A,C,G,G,T,G,G,G,C,A,A,C,G,G,A,G,T,G,C,G,G,G,C,T,G,A,G,A,C,G,A,G,A,T,T,T,G,A,T,C,C,C,G,A,A,A,G,G,A,G,G,T,T,T,A,A,T,T,C,G,T,A,C,A,C,G,T,T,A,C,G,T,G,C,G,C,G,A,T,A,T,G,A,A,G,A,G,T,G,G…
chrXI	6846967	9	6.84697e+62	T,A,A,T,A,T,G,G,A	C,T,C,A,C,C,A,T,C
chrXI	7002038	28	6.99795e+195	C,A,A,C,G,T,T,T,A,A,G,C,T,G,T,C,C,G,A,T,C,T,T,G,A,T,A,C	A,G,G,T,A,C,G,G,G,G,A,A,C,A,G,T,A,T,T,A,A,A,C,C,C,C,G,T
chrXI	7076322	31	7.07556e+216	T,C,G,C,G,C,G,T,T,T,T,A,T,T,T,C,C,T,C,A,G,T,T,T,A,G,G,G,T,T,A	C,G,A,G,A,T,A,A,C,C,G,G,C,C,C,A,T,G,G,G,C,A,C,C,G,A,C,C,A,G,T
chrXI	7325350	13	7.31901e+90	T,T,G,C,T,C,A,G,C,A,C,A,C	C,C,T,G,A,T,C,A,T,G,A,G,T
chrXI	7404011	46	7402516,7402563,7402649,7402721,7402797,7402932,7402952,7403034,7403428,7404011,7404200,7404201,7404216,7404250,7404322,7404349,7404467,7404808,7405157,7406380,7406716,7406745,7407223,7407316,7407345,7407673,7408370,7408450,7408506,7408537,7408946,7408961,7409003,7409008,7409056,7409115,7409717,7409814,7409831,7410267,7411255,7411650,7411665,7411702,7415706,7415707	G,C,A,T,A,C,C,G,A,C,G,A,A,C,A,T,G,C,A,C,G,A,G,T,A,C,A,A,T,T,C,G,T,A,T,C,A,C,T,G,G,A,A,T,A,C	C,A,T,G,G,T,T,C,G,T,A,T,G,A,G,A,A,A,G,G,C,G,T,C,T,G,G,G,C,C,A,A,C,C,C,T,G,A,C,T,C,G,G,C,G,A
chrXI	7761372	34	7756238,7756832,7757981,7758038,7758064,7758190,7758517,7758645,7759200,7759218,7759818,7759874,7761027,7761242,7761243,7761289,7761297,7761318,7761372,7761405,7761417,7761423,7761666,7761667,7761754,7762563,7763248,7763569,7763576,7763600,7763629,7763699,7763717,7763719	G,C,T,G,A,T,G,A,A,G,G,T,C,C,T,G,T,A,A,T,A,T,G,C,C,T,T,T,T,G,C,G,G,T	C,G,A,T,G,C,C,C,G,A,T,G,T,T,G,A,C,C,G,C,G,C,T,G,A,G,G,G,C,A,T,C,A,A
chrXI	7833527	6	7.83119e+41	G,T,A,G,C,T	A,C,G,C,T,A
chrXI	8150530	135	8095447,8098487,8106859,8107239,8107248,8107302,8108909,8108927,8108949,8108974,8109506,8109527,8109842,8109908,8110494,8110506,8110694,8110759,8110863,8110999,8111242,8111557,8111629,8111742,8111908,8111925,8112181,8112335,8113564,8114055,8114059,8115488,8115579,8116886,8116968,8118586,8118587,8118724,8119205,8119708,8120031,8120040,8121486,8121828,8121914,8122222,8123837,8124364,8124845,8124862…	T,A,A,A,G,T,A,T,T,T,T,G,A,T,G,A,T,G,A,A,T,C,C,G,A,C,A,G,G,T,T,C,G,T,G,G,C,T,A,C,T,G,A,A,T,A,T,C,C,T,A,T,T,A,A,G,C,G,A,T,G,C,A,A,T,G,G,T,A,T,T,T,G,G,C,A,A,A,T,G,T,C,G,C,G,T,C,G,A,A,A,G,C,A,A,T,A,A,A,T,C,T,A,C,A,A,C,A,C,A,C,C,G,C,C,C,A,A,T,A,G,T,C,C,A,T,C,G,T,G,G,C,A,T,C	G,G,G,C,T,C,G,C,C,C,A,A,C,C,T,C,C,T,G,T,C,T,T,C,C,A,T,T,A,C,G,T,C,C,A,A,T,C,G,G,C,A,G,G,C,G,C,G,T,G,T,A,C,G,G,A,T,C,T,A,C,A,C,C,C,T,T,G,T,C,C,C,A,A,T,G,G,G,G,A,C,T,A,G,A,A,T,T,C,C,C,A,A,T,G,G,T,G,C,A,A,C,C,T,T,C,T,G,G,G,G,A,C,A,T,T,C,C,C,G,A,A,T,A,T,A,G,C,C,T,A,T,T,A,A
chrXI	8509589	70	8498901,8498990,8499090,8499181,8499429,8499448,8499517,8499524,8499565,8499607,8499662,8499853,8500861,8500956,8500967,8500974,8501023,8501237,8501340,8501344,8501760,8501813,8502091,8502448,8502505,8502732,8502756,8502974,8503053,8503092,8503143,8503167,8503233,8503342,8503353,8503358,8505287,8505767,8505897,8505903,8505989,8506025,8506155,8506253,8506289,8506298,8506304,8506350,8506416,8506454…	G,C,A,T,A,G,G,G,T,G,T,A,A,C,C,T,A,G,G,T,A,C,C,G,G,C,G,T,T,A,G,G,A,C,A,C,C,C,G,G,G,T,T,T,C,T,C,T,C,C,T,A,T,T,C,T,G,A,A,C,G,C,A,G,G,T,T,T,C,A	C,T,C,C,T,A,A,C,C,C,A,G,G,T,T,C,G,A,A,C,G,T,T,C,T,T,A,C,C,G,T,A,C,T,G,G,T,T,A,A,A,A,C,A,G,C,A,A,T,T,A,G,C,C,G,A,A,C,G,A,T,A,C,T,A,A,C,A,G,G
chrXI	8696402	8	8.66773e+55	A,C,G,T,T,A,T,C	C,G,C,G,A,T,C,T
chrXI	8828236	39	8824476,8824544,8824597,8824823,8824831,8825102,8825202,8825799,8827731,8828236,8830028,8830315,8831045,8833720,8835508,8835575,8835594,8836262,8836267,8839282,8839293,8841222,8841512,8841639,8841719,8841880,8842333,8842363,8842373,8842382,8843425,8843430,8843437,8843728,8843739,8848512,8848687,8848708,8853460	A,G,T,G,T,T,C,A,A,A,A,A,C,C,G,T,T,T,T,G,G,A,C,A,G,A,G,G,A,G,T,T,T,C,A,G,G,A,A	G,C,C,A,A,C,G,C,G,G,G,T,G,A,A,C,A,G,C,T,A,G,A,C,C,C,A,C,C,T,C,G,A,T,G,A,A,G,G
chrXI	8954604	96	8931254,8933703,8934353,8934658,8934670,8935826,8937356,8937548,8937720,8941162,8942180,8942480,8942830,8942941,8943757,8944079,8944095,8944107,8944266,8944292,8944802,8945121,8946202,8946824,8951434,8951485,8951578,8951689,8951710,8951776,8951938,8952411,8952444,8952797,8952813,8952893,8952897,8954233,8954325,8954341,8954502,8954604,8954620,8954906,8955197,8955272,8955418,8955754,8956122,8956213…	T,T,C,A,T,T,A,A,G,A,G,C,G,C,A,A,C,T,G,C,T,A,G,A,A,A,C,G,A,A,A,G,T,A,G,A,A,A,A,C,G,G,C,C,G,C,G,A,A,A,C,A,G,C,C,G,T,A,C,C,T,A,A,C,C,A,T,T,C,C,A,T,G,A,A,T,A,A,G,T,A,T,A,C,G,C,C,G,A,C,T,A,C,C,T,G	G,C,T,G,C,C,G,T,A,G,C,T,T,T,G,T,T,C,A,G,A,G,A,G,C,G,T,A,G,G,G,A,C,G,A,G,T,C,C,G,A,A,T,G,A,G,T,T,G,T,T,G,T,T,T,A,C,T,T,G,C,G,T,T,T,C,G,C,G,T,G,C,A,C,T,G,G,G,C,C,G,G,C,A,T,T,G,T,C,T,C,C,T,T,G,C
chrXI	9192744	21	9.18889e+146	C,T,A,C,C,T,G,T,A,C,A,C,A,T,A,T,G,T,A,T,A	T,G,T,T,T,C,A,C,C,A,C,T,C,A,T,C,C,C,G,G,G
chrXI	9467831	5	9.46783e+34	A,A,C,G,G	G,T,T,C,C
chrXI	9861413	250	9823434,9823766,9823769,9828246,9828532,9828559,9828590,9839440,9841173,9841419,9841422,9841473,9841733,9841757,9842524,9842529,9842532,9844956,9845041,9845325,9846325,9846428,9846539,9846602,9846604,9846621,9846690,9846762,9846787,9846880,9846960,9846987,9847035,9847071,9847072,9847073,9847158,9847171,9847173,9847198,9847230,9847262,9847350,9847351,9847352,9847362,9847430,9847577,9847578,9847666…	A,G,A,T,C,A,T,T,A,G,G,T,C,T,A,T,C,T,G,G,C,A,C,G,G,C,G,C,C,C,C,C,G,A,G,G,C,T,T,C,A,C,T,C,A,A,C,T,T,C,T,T,C,G,A,T,A,G,T,T,G,T,T,A,A,A,A,T,A,G,C,T,C,C,A,C,T,G,T,G,T,C,A,T,A,T,A,A,G,G,A,G,C,T,C,A,C,C,A,A,T,G,G,A,G,A,T,A,G,G,C,T,T,A,C,C,G,A,G,C,A,A,G,G,A,G,C,C,A,T,A,T,G,G,G,A,T,C,C,A,A,A,T,T,A,C,A,T,A,G,T,A,T,T,G,G,G,A,A,T,A,A,C,T,A,G,A,C,T,A,G,C,T,C,G,A,C,T,A,A,G,T,C,C,G,A,C,G,C,C,C,A,A,G,G,A,G,C,T,G…	G,A,G,A,A,G,G,C,T,A,A,C,T,A,T,A,T,A,A,T,A,G,T,T,A,T,T,T,G,T,G,T,A,C,A,A,A,C,G,T,G,T,A,A,G,G,A,G,G,T,C,C,T,A,G,C,G,A,G,G,A,A,C,C,C,G,G,C,G,T,A,A,G,A,T,T,C,T,A,T,C,T,T,C,G,C,G,C,A,A,G,A,T,G,T,C,T,T,G,G,A,A,C,C,C,G,C,G,T,A,A,A,G,T,T,A,A,G,A,T,G,T,A,C,G,A,G,T,C,G,G,C,A,A,A,G,G,A,A,G,G,T,G,C,T,T,C,A,G,A,A,G,C,C,T,A,C,G,G,C,G,G,A,C,G,T,G,G,G,G,A,G,A,G,C,G,A,C,C,G,T,C,A,A,A,G,T,A,G,T,T,C,G,T,A,G,C,T,A,A…
chrXI	10304985	99	10291033,10291048,10292300,10292318,10292340,10292600,10301472,10301714,10302938,10303102,10304327,10304552,10304579,10304636,10304651,10304754,10304842,10304985,10305069,10305235,10305241,10305249,10305266,10310726,10310875,10310892,10310950,10310960,10310981,10312106,10312109,10312377,10312457,10313346,10313549,10313618,10314147,10314241,10314320,10314352,10314402,10314756,10314771,10314791,103…	C,C,G,C,G,A,C,T,C,T,A,T,G,T,A,G,A,C,C,A,A,A,C,G,A,T,G,G,T,C,G,A,A,T,C,C,T,A,G,T,A,T,T,G,G,T,G,A,T,C,A,T,T,C,T,C,T,T,T,G,T,A,T,A,T,G,A,G,G,C,G,G,A,T,G,G,G,G,G,C,C,C,A,G,A,C,C,T,C,C,C,C,G,T,C,G,C,C,A	G,G,T,G,A,G,G,C,A,C,G,C,A,C,G,T,C,A,A,T,C,G,T,A,T,G,A,A,C,A,T,G,G,C,A,T,G,G,A,C,G,C,A,C,A,A,T,C,A,G,T,A,C,A,G,A,C,G,G,A,A,G,A,T,A,A,G,A,T,T,A,A,G,C,C,A,C,A,A,T,T,G,G,C,G,T,A,A,A,G,A,G,A,G,T,A,T,T,G
chrXI	10412144	1	10412144	A	G
chrXI	10488740	1	10488740	G	C
chrXI	10615076	8	1.06141e+63	T,T,A,A,C,G,G,A	C,C,T,T,G,T,A,G
chrXI	10673814	15	1.0672e+119	G,G,T,C,A,T,A,G,C,A,A,A,A,G,G	C,A,C,T,G,G,T,A,T,G,G,T,T,A,C
chrXI	10845347	19	1.08448e+151	G,G,A,A,G,C,A,G,T,C,T,A,T,A,A,C,T,C,A	T,T,C,C,T,T,G,T,A,T,C,G,A,G,G,T,C,G,G
chrXI	10981496	2	1.09815e+15	G,G	T,T
chrXI	11481371	16	1.14792e+127	G,G,T,C,T,T,G,C,A,G,T,T,G,G,A,A	T,A,A,A,G,G,T,G,G,C,A,C,T,A,T,G
chrXI	12036665	40	12027149,12029333,12029488,12029509,12029549,12029890,12030933,12030991,12031643,12031937,12031969,12031991,12032001,12032023,12032090,12032384,12033053,12033107,12033114,12033357,12033447,12033460,12033509,12033523,12034745,12034782,12036307,12036412,12036564,12036646,12036665,12036695,12036771,12036781,12036861,12036872,12036898,12037819,12038297,12038358	A,A,G,A,G,T,T,T,G,G,T,C,G,A,G,G,T,T,T,C,T,T,T,T,G,A,G,A,A,C,C,T,G,T,A,T,G,A,T,A	G,G,C,G,C,A,C,G,A,C,C,T,C,G,C,T,C,G,A,T,C,A,A,C,A,T,A,C,G,T,T,C,A,C,G,C,A,T,C,T
chrXII	4211027	2	42110274211131	G,C	T,G
chrXII	4408327	25	4.38452e+174	T,G,C,T,A,G,G,C,C,T,G,T,A,A,G,G,T,T,G,C,A,A,A,G,G	C,A,T,A,G,A,A,G,T,A,T,A,G,T,T,A,C,G,A,A,C,G,G,A,A
chrXII	5068086	17	5.06751e+118	T,C,T,A,T,G,C,C,G,G,C,T,A,G,A,C,A	C,T,G,G,C,A,T,T,A,A,T,C,T,T,T,T,G
chrXII	5448824	5	5.44846e+34	T,G,A,G,G	G,T,G,T,A
chrXII	5776918	5	5.77692e+34	A,T,G,G,A	C,G,T,A,G
chrXII	6123389	75	6116751,6117342,6117356,6117564,6117897,6117903,6117988,6118014,6118029,6118057,6118087,6118205,6118578,6118603,6119417,6119580,6119809,6119886,6119979,6120132,6120700,6120768,6120770,6120778,6120823,6120861,6121158,6121185,6121278,6121325,6121396,6121962,6121966,6122604,6122731,6122888,6122996,6123318,6123339,6123389,6123496,6123617,6123794,6123795,6124182,6124659,6125238,6125749,6125758,6125838…	T,G,A,T,C,T,A,G,T,C,T,A,G,G,C,T,C,A,T,G,C,A,A,C,T,T,A,A,A,C,A,T,C,G,A,T,C,G,A,A,G,A,A,T,G,C,C,C,C,G,T,T,C,G,T,A,A,A,A,C,T,A,T,C,C,A,G,A,T,G,A,C,A,T,G	C,A,G,C,T,C,G,A,G,T,C,G,T,T,T,A,G,G,C,A,T,G,G,T,C,C,C,C,G,T,T,C,T,T,C,C,G,A,C,T,T,T,G,A,A,T,T,T,G,A,C,G,T,T,C,G,G,G,G,T,G,G,C,T,T,G,A,G,G,T,T,A,C,G,A
chrXII	6673706	222	6591836,6592075,6592090,6592094,6592115,6592279,6592393,6592431,6592451,6592483,6593134,6593138,6593149,6593150,6593816,6593972,6594170,6594509,6594535,6595239,6595249,6595908,6595913,6595989,6595990,6599265,6600825,6601211,6601330,6601870,6601880,6601912,6604567,6604605,6604606,6604612,6604729,6604741,6606069,6606126,6606240,6606317,6606510,6606521,6606536,6606580,6609757,6609774,6609940,6610179…	T,G,A,G,T,A,T,T,T,T,C,T,G,C,G,C,G,C,A,A,T,T,A,T,T,T,A,A,C,T,G,T,C,A,G,A,T,T,C,T,G,C,A,A,C,T,G,G,G,C,C,T,T,A,A,G,C,G,C,G,A,A,G,T,A,T,A,T,G,C,A,T,G,C,C,T,G,C,T,T,C,T,A,T,A,A,A,A,T,A,T,T,C,T,C,A,T,G,T,A,T,G,A,G,A,T,G,T,T,G,C,T,T,A,T,G,G,C,T,C,C,C,T,G,A,A,T,T,A,T,C,A,T,T,G,T,G,A,C,T,T,T,A,T,C,C,A,A,G,A,T,G,C,C,G,T,C,T,A,T,T,T,A,T,G,A,C,C,A,A,T,C,T,C,A,T,G,T,A,T,C,G,T,G,G,G,C,A,G,A,C,A,A,G,G,A,A,T,T,C…	G,T,G,A,A,G,A,A,A,C,A,C,C,T,A,G,A,T,T,G,A,A,T,G,C,C,G,T,A,A,A,C,G,G,A,G,C,G,T,A,A,A,T,T,A,C,A,A,C,T,T,G,A,T,C,C,G,T,A,A,C,C,A,G,G,C,C,C,A,T,C,G,A,T,A,G,T,G,C,C,A,C,G,C,T,T,G,G,C,G,C,G,A,C,G,T,C,C,C,T,A,A,T,C,G,G,T,C,C,T,T,A,G,C,G,T,A,T,C,T,T,T,G,T,G,G,A,A,G,C,G,G,C,A,A,C,A,C,T,C,A,C,G,C,T,T,G,G,A,G,G,C,T,A,A,C,A,A,G,C,C,C,G,G,T,G,G,T,G,T,C,T,C,T,G,C,A,G,G,A,T,T,C,A,T,A,T,C,T,G,G,C,T,A,A,G,G,C,G,T…
chrXII	6873072	21	6.87198e+146	A,A,T,C,T,G,A,A,A,A,A,A,T,C,A,A,A,A,G,T,A	G,G,A,G,G,A,T,T,C,C,C,G,C,T,G,G,G,G,A,C,G
chrXII	7070137	53	7065161,7065189,7065232,7065239,7065308,7065432,7065459,7065460,7065538,7065549,7065599,7065815,7065915,7065957,7065962,7066046,7067103,7067389,7068039,7068329,7068554,7068617,7068621,7068630,7068643,7068644,7069389,7069509,7069549,7069551,7069558,7069619,7069623,7069724,7069729,7069730,7070037,7070047,7070137,7070265,7070340,7070433,7070834,7072069,7072072,7072107,7072309,7072631,7072721,7073083…	A,C,T,A,A,G,G,A,C,C,G,C,A,G,T,G,C,G,C,A,A,G,T,A,G,C,A,G,T,G,T,A,T,T,T,G,T,T,G,A,A,A,A,C,G,T,C,T,G,C,T,T,C	G,G,A,G,G,A,A,G,G,T,T,T,G,A,A,T,G,A,T,T,T,T,C,G,T,T,G,C,C,T,A,G,C,G,G,T,C,C,A,G,G,C,C,T,C,G,T,C,A,T,C,A,T
chrXII	7260799	9	7.25977e+62	T,T,T,G,T,C,T,A,C	A,C,A,A,C,G,A,G,A
chrXII	7835699	562	7747971,7747984,7748025,7748063,7748064,7748071,7748109,7748216,7748252,7748255,7748363,7748397,7748433,7748609,7748658,7748778,7752977,7753082,7753087,7753097,7753247,7753310,7753314,7753388,7753427,7753469,7755157,7758207,7758240,7758543,7758564,7759349,7759687,7759816,7759872,7760933,7761181,7761182,7761185,7761356,7774842,7774927,7775527,7775681,7775801,7775872,7775975,7776021,7776040,7776042…	C,T,G,T,T,C,A,T,A,G,A,A,G,A,A,C,T,C,C,A,G,T,G,G,C,A,C,T,G,A,A,T,A,C,T,T,T,A,C,A,C,G,G,A,T,T,A,A,G,C,A,T,A,C,A,T,C,T,A,T,G,C,G,G,G,C,A,A,A,G,A,T,G,A,G,T,T,A,C,G,C,C,C,T,A,T,C,T,G,A,A,A,T,A,T,G,G,T,T,T,C,T,T,G,A,T,T,C,C,G,A,A,A,G,T,T,C,A,G,G,C,G,T,C,G,T,T,G,A,G,C,G,G,T,G,T,T,T,A,A,T,G,A,T,G,T,G,A,C,G,C,G,G,C,G,A,T,T,T,T,C,G,A,T,C,A,T,G,G,G,T,T,C,G,T,C,G,C,T,T,G,A,G,C,A,A,A,T,G,A,C,T,A,A,C,C,A,T,T,G…	A,G,T,A,A,A,G,G,G,T,C,G,T,C,G,A,G,T,G,G,C,G,A,A,T,T,G,A,A,G,G,C,C,T,A,C,C,G,T,C,A,C,A,G,A,C,C,T,A,G,G,C,G,T,T,C,A,C,G,A,A,T,A,T,T,T,G,C,G,A,C,G,T,G,A,C,A,G,A,A,G,A,T,A,G,G,T,G,T,C,C,G,C,G,G,T,T,G,G,G,G,G,C,A,T,A,C,G,T,A,T,G,T,C,C,G,T,C,A,A,T,C,A,T,A,A,C,C,T,T,A,T,C,C,A,G,A,A,T,T,G,A,C,C,T,C,C,G,T,A,T,C,A,A,C,G,C,G,C,G,T,A,C,G,T,T,C,C,C,T,A,G,T,T,C,G,C,A,G,C,A,G,A,T,G,C,G,C,A,C,T,A,G,G,T,T,T,A,A,A…
chrXII	8094435	1	8094435	C	T
chrXII	8281531	144	8216232,8257617,8260687,8261326,8261666,8266342,8266457,8266511,8266517,8266829,8268018,8268020,8268023,8268049,8268054,8268089,8268241,8268400,8268785,8269817,8270226,8270246,8272785,8272856,8272867,8272891,8273062,8273323,8273363,8273370,8273717,8273735,8273755,8273842,8273882,8275544,8275591,8275656,8275796,8275860,8275960,8276764,8277374,8277683,8277741,8278986,8278989,8279384,8280345,8280609…	A,C,T,C,C,T,T,T,T,G,A,C,A,T,G,G,A,T,A,T,C,A,A,C,T,G,G,T,A,T,T,G,G,A,A,T,G,A,G,C,T,C,T,A,T,C,T,G,T,G,G,C,G,A,T,T,C,T,C,G,C,T,A,A,T,C,A,T,G,G,A,A,C,G,A,T,A,C,C,C,A,T,A,A,A,T,C,G,G,A,C,T,T,A,G,G,A,C,A,A,A,C,T,C,C,A,T,A,T,C,G,C,G,T,G,G,A,C,T,C,C,C,T,T,C,T,A,A,G,T,T,C,A,A,C,C,T,C,A,T,G,T,A,A	G,T,C,T,T,C,C,C,C,A,G,G,C,C,A,A,T,C,G,C,T,G,C,T,C,T,C,C,G,G,A,A,T,G,T,C,C,G,T,T,A,T,G,G,C,A,A,A,C,A,C,T,T,G,C,C,T,C,A,C,T,A,C,T,C,G,C,C,T,A,C,G,T,C,G,C,G,A,T,G,G,C,G,T,G,C,G,T,T,G,G,A,C,G,C,T,G,T,C,T,G,A,C,T,T,G,G,G,A,T,A,T,C,C,A,T,C,G,G,T,A,T,A,C,T,A,G,G,C,C,C,T,G,G,A,G,C,G,C,C,A,G,G,G
chrXII	8772448	188	8754618,8754633,8754653,8754710,8755041,8755472,8755683,8755706,8755710,8755937,8756112,8756372,8756394,8756447,8756538,8756935,8757004,8757029,8757221,8757236,8757264,8757319,8757593,8757642,8757820,8758606,8758743,8759215,8759569,8759613,8759651,8760187,8762258,8762261,8762278,8762316,8762792,8763660,8763825,8764517,8764519,8764867,8764975,8765073,8765145,8765385,8765451,8765612,8765698,8765821…	C,A,C,A,T,A,C,A,C,T,G,A,T,G,C,G,G,T,A,G,A,C,C,G,T,T,C,T,T,C,G,T,T,A,G,G,T,G,A,T,T,A,G,T,C,A,G,C,T,T,T,T,A,G,G,T,C,A,C,C,G,A,C,A,T,G,T,G,A,A,T,A,C,G,G,C,C,G,T,G,C,A,T,G,C,A,T,A,A,C,G,A,T,C,C,G,A,T,A,C,G,T,G,G,G,T,A,T,T,G,C,T,C,C,G,T,T,C,C,C,T,C,C,T,G,A,G,G,A,C,A,G,T,T,G,G,T,A,C,G,T,T,G,G,T,C,A,T,G,A,A,C,G,T,T,G,T,C,A,A,A,A,A,A,T,T,A,A,A,C,C,T,A,G,A,A,T,A,C,A,G,T,C,C,G,C,T,T	T,G,T,G,G,G,T,T,T,C,A,G,C,A,T,C,A,C,G,T,G,T,T,A,G,G,T,G,C,A,C,C,C,G,A,C,A,C,T,C,C,G,C,C,T,C,T,T,C,C,A,A,C,C,C,G,T,G,T,A,A,G,T,G,G,T,C,C,T,C,C,G,A,A,A,T,T,A,C,C,A,G,G,A,G,G,C,G,G,T,T,C,C,T,T,A,G,G,G,G,T,G,C,C,A,C,C,C,C,A,T,C,T,T,C,G,G,G,A,A,C,T,T,A,A,G,T,A,G,T,G,C,C,C,T,C,G,G,T,A,C,A,T,A,A,A,C,C,A,G,T,G,A,C,C,A,C,T,G,T,C,C,G,C,C,C,G,G,C,A,T,A,G,C,T,T,C,T,T,G,A,G,T,T,A,T,A,C
chrXII	9009555	17	8.99853e+118	A,T,C,C,A,A,T,G,G,C,T,T,A,T,T,C,C	G,C,G,T,C,G,A,A,T,T,G,A,G,C,A,G,T
chrXII	9150893	32	9.14695e+223	C,C,A,G,T,G,G,G,C,C,C,T,T,T,T,T,G,T,A,A,C,G,A,A,A,A,G,T,A,T,G,C	T,G,G,A,G,A,T,A,T,T,T,C,A,A,C,C,C,C,G,G,T,A,T,T,G,C,A,A,G,C,A,T
chrXII	9347149	15	9.34567e+104	C,A,T,A,A,T,T,T,A,G,C,G,C,G,T	T,C,C,C,G,G,C,C,C,A,A,C,T,T,G
chrXII	9759471	14	9.75924e+97	C,G,T,T,C,G,A,G,T,G,G,T,T,A	T,A,C,C,G,C,G,T,G,C,A,C,C,G
chrXII	9954708	6	9.9531e+41	T,C,T,G,A,C	C,T,C,C,G,A
chrXII	10045630	7	1.00456e+55	G,A,C,A,T,G,T	A,T,A,T,C,A,A
chrXII	10169575	6	1.01687e+47	G,G,G,G,T,C	A,A,A,T,C,T
chrXII	10237661	3	1.02367e+23	A,C,A	G,A,G
chrXII	10505188	78	10501712,10501782,10501941,10502242,10503373,10503471,10503604,10504011,10504058,10504235,10504321,10504819,10504994,10505053,10505175,10505188,10505514,10505552,10507344,10507545,10507599,10507968,10508000,10508023,10508038,10508337,10508347,10508348,10508349,10508439,10508684,10508737,10508995,10509002,10509145,10509556,10509648,10510218,10511964,10512020,10512177,10512492,10513285,10514241,105…	G,T,T,G,C,A,A,G,T,A,T,T,T,T,A,A,C,A,C,T,C,C,A,C,T,T,A,G,T,T,G,C,T,A,G,G,C,A,T,C,G,T,T,T,T,C,T,T,C,T,G,G,A,G,G,C,G,A,A,T,A,G,C,A,C,G,G,T,G,C,A,T,A,T,G,T,A,T	A,A,C,T,T,C,G,A,C,C,A,C,G,C,G,T,T,T,T,C,A,T,C,T,A,G,C,C,G,C,C,A,C,G,A,T,T,G,G,G,T,G,G,A,C,T,G,C,T,C,A,C,C,A,A,T,C,G,T,C,G,A,G,G,G,A,A,A,C,T,C,C,G,G,A,C,G,C
chrXII	10714766	151	10707548,10707555,10707585,10707721,10707937,10708055,10708097,10708125,10708184,10708489,10708739,10708816,10708839,10708852,10709004,10709133,10709252,10709477,10709606,10709721,10712357,10712636,10712807,10712824,10712912,10713121,10713401,10713642,10713785,10714174,10714208,10714223,10714752,10714766,10714831,10714845,10715750,10715785,10715786,10715789,10715870,10718911,10719142,10719179,107…	A,A,G,T,A,T,A,T,G,T,A,C,A,A,C,T,G,T,T,G,T,G,G,A,A,C,G,A,A,T,C,A,A,T,T,T,A,A,T,A,C,A,C,G,G,T,G,G,C,G,C,C,A,T,G,C,C,A,G,A,T,C,A,T,G,A,A,C,A,G,A,G,G,C,A,C,G,A,G,A,A,T,G,T,G,C,G,C,A,T,C,G,C,A,G,T,A,C,T,A,T,G,C,C,C,C,A,T,T,C,G,T,C,A,G,G,G,T,A,T,A,C,G,G,A,G,T,T,G,A,G,C,T,G,G,G,G,G,G,G,A,A,A,G,C,T,T,C,G,G,C	G,T,A,A,G,C,G,G,A,G,T,A,G,C,A,C,A,C,G,A,G,A,A,C,C,T,A,G,G,C,T,G,G,A,C,C,C,G,A,T,T,T,G,T,T,C,A,A,A,T,A,A,G,C,A,T,A,G,C,G,C,G,T,G,C,G,C,T,G,A,G,A,A,G,G,T,A,G,A,G,G,C,A,G,A,T,T,A,G,A,A,A,T,G,C,C,T,G,C,G,C,C,A,G,A,A,G,A,C,T,A,C,T,C,A,A,A,C,G,A,T,T,A,A,C,A,G,C,C,G,A,G,C,A,A,A,T,A,T,A,C,G,G,A,G,C,A,A,A,A,G
chrXII	10906897	13	1.09067e+103	G,T,G,A,T,C,C,T,A,T,T,T,A	A,G,C,C,G,T,T,C,G,C,C,G,T
chrXII	12081043	1	12081043	C	T
chrXIII	8462265	19	8.46138e+132	G,C,T,C,C,T,T,T,C,A,G,G,C,T,T,G,G,A,A	T,T,C,G,G,A,A,C,G,C,C,T,T,A,C,A,A,T,C
chrXIII	10698920	10	1.06972e+79	C,C,A,C,T,T,T,G,G,G	G,T,T,A,G,C,C,A,C,A
chrXIII	11356175	2	1.1356e+15	G,T	A,A
chrXIII	11804920	30	11792963,11804664,11804920,11804985,11805068,11805247,11805522,11812047,11812241,11814997,11821448,11821869,11824606,11826072,11826984,11827016,11827200,11842304,11842564,11860825,11860996,11861550,11861578,11861634,11862256,11862863,11862877,11863127,11865475,11866003	C,T,T,T,A,G,G,G,G,T,A,T,C,G,G,A,G,C,C,A,G,T,G,T,G,C,A,A,T,C	T,A,A,C,C,A,A,A,A,C,T,G,T,A,A,C,A,T,T,G,A,C,C,C,A,G,G,G,G,A
chrXIII	11971756	4	1.19687e+31	T,C,C,A	C,T,T,G
chrXIII	12112257	13	1.21106e+103	T,T,C,T,T,A,G,A,A,T,G,T,G	A,G,T,C,C,G,C,G,C,A,T,C,A
chrXIII	12319684	17	1.23183e+135	G,A,C,T,T,C,C,C,G,G,G,T,T,A,C,G,G	A,G,A,C,A,A,G,T,A,A,A,C,C,G,A,C,A
chrXIV	11783497	22	1.17804e+175	G,C,T,A,A,A,C,G,G,T,A,T,C,A,C,G,G,A,G,A,T,A	A,A,C,G,C,G,A,C,T,C,C,C,G,C,T,A,A,G,A,G,C,T
chrXIX	2616303	31	2.61629e+216	C,T,T,C,A,A,T,A,T,A,T,A,T,A,C,A,A,A,A,G,A,C,T,C,A,C,G,A,C,G,A	G,G,C,G,G,G,C,G,A,G,C,T,G,G,A,C,G,C,C,C,C,A,A,A,G,G,T,G,A,A,T
chrXIX	2729145	9	2.72888e+62	A,G,A,T,G,G,A,T,C	G,T,G,C,A,A,G,C,T
chrXIX	4778558	3	4.77842e+20	C,A,A	A,G,G
chrXIX	5674290	11	5.67344e+76	C,G,A,A,C,A,T,T,G,C,A	G,C,T,G,T,G,C,G,C,G,G
chrXIX	9304516	1	9304516	A	T
chrXIX	9501262	12	9.49776e+83	T,C,C,G,C,G,C,T,A,G,C,A	C,T,A,A,T,C,G,C,G,T,T,G
chrXIX	9716108	10	9.64683e+69	T,A,A,C,T,C,T,C,A,A	C,C,C,G,C,T,C,A,G,G
chrXIX	9895799	10	9.8958e+69	T,C,C,G,A,T,G,G,G,T	A,T,A,T,G,C,A,A,T,C
chrXIX	10563935	19	1.05474e+151	T,T,A,A,G,A,G,C,A,C,T,C,A,C,G,A,G,C,A	G,G,C,G,T,C,A,T,C,A,G,T,G,A,A,T,A,A,G
chrXIX	10661943	22	1.06404e+175	C,C,A,G,T,G,T,T,G,A,G,T,A,T,A,A,A,T,G,A,A,C	T,A,C,A,C,C,G,C,A,G,C,C,G,C,C,G,T,C,A,G,G,T
chrXIX	10857572	15	1.08356e+119	A,G,G,G,A,G,T,T,C,T,G,C,A,A,A	G,T,A,T,C,A,C,G,T,C,A,T,T,G,G
chrXIX	11152452	137	11040861,11040898,11041113,11041130,11044640,11045764,11047779,11049168,11049408,11049434,11049761,11051260,11051618,11051643,11055511,11056984,11057470,11062507,11062859,11063529,11064064,11064387,11064388,11064411,11065321,11066919,11067218,11070693,11073066,11073152,11073179,11073199,11073796,11073828,11073959,11074394,11077370,11080712,11080777,11080824,11080844,11080943,11083270,11083658,110…	T,C,G,A,C,G,G,G,C,A,A,A,T,A,T,A,C,A,A,T,A,A,G,G,A,C,T,A,A,C,G,G,T,T,G,T,A,A,G,G,G,T,A,C,C,T,G,A,A,C,C,A,G,T,T,T,C,T,C,G,G,T,T,C,T,A,G,C,A,T,C,A,G,C,T,T,A,C,C,G,G,C,T,A,G,G,T,T,T,G,A,C,G,A,C,A,T,A,T,G,G,T,A,A,G,A,A,T,A,G,T,T,C,T,T,T,C,G,C,C,G,G,A,G,G,T,C,T,G,G,T,A,A,G,A,A,C	C,T,A,G,A,T,A,C,A,C,G,G,C,G,G,T,A,T,G,C,C,C,A,A,C,A,A,T,C,T,T,C,C,C,T,C,C,G,A,T,A,C,T,T,T,C,A,G,G,G,T,C,C,A,C,C,T,C,T,T,C,A,C,A,A,G,A,T,G,C,G,T,A,G,C,G,G,T,A,A,T,T,G,T,C,A,C,C,C,C,T,T,T,G,A,C,C,G,C,A,A,C,T,G,C,T,G,A,G,A,C,C,T,A,A,G,G,A,G,T,A,A,T,A,T,A,A,C,T,A,G,C,T,A,G,C,T
chrXIX	11312817	12	1.12791e+95	A,G,G,C,C,T,A,T,T,A,T,G	G,C,A,T,T,G,C,C,C,C,G,T
chrXIX	14514260	5	1.45122e+39	G,T,G,C,G	A,C,C,G,A
chrXVI	6608497	1	6608497	T	A
chrXVI	11629262	8	1.16292e+63	A,G,T,G,C,A,G,T	G,A,G,A,A,G,T,G
chrXVIII	895051	1	895051	G	A
chrXX	674086	8	6.19004e+47	G,C,C,G,T,C,G,A	A,A,T,C,A,T,A,T
chrXX	5752216	26	5.75196e+181	T,A,C,C,C,T,A,C,C,T,G,T,C,C,A,A,A,T,G,C,T,C,T,C,A,A	A,G,G,T,A,C,G,G,G,A,A,C,T,G,C,T,G,A,C,A,C,T,C,T,G,C
chrXX	6151197	2	61511936151197	T,G	C,T
chrXX	6377163	7	6.37655e+48	C,A,C,T,C,G,G	A,G,T,C,T,C,A
chrXX	6977797	81	6975334,6975346,6975372,6975392,6975737,6976063,6976207,6976249,6976253,6976404,6976410,6976426,6976445,6976472,6976582,6977618,6977722,6977767,6977797,6977990,6978023,6978037,6978049,6978081,6978105,6978185,6978343,6978348,6978360,6978760,6978960,6979100,6979114,6979131,6979178,6979388,6979486,6979577,6979606,6979744,6979748,6979924,6979937,6979993,6981897,6982097,6983099,6983164,6986751,6986969…	G,T,C,A,A,A,T,A,A,G,T,G,T,C,G,T,A,T,A,A,A,T,T,C,C,A,C,G,A,C,T,T,G,G,C,T,G,A,A,G,C,T,T,T,T,C,C,T,C,T,A,C,T,T,G,T,T,T,A,T,C,C,C,G,T,G,C,A,G,T,C,T,A,A,G,C,C,G,G,C,G	C,C,T,G,G,G,C,C,G,T,C,C,C,G,C,G,C,C,G,T,G,G,C,T,G,C,T,A,T,A,C,C,A,A,A,C,A,G,G,A,T,C,C,A,G,A,A,C,T,C,G,T,C,G,T,A,C,G,G,G,A,T,T,A,A,C,A,C,C,A,T,C,T,T,A,T,T,A,A,G,T
chrXX	7074948	22	7.07416e+153	T,C,G,A,A,C,G,G,C,C,C,C,T,T,A,C,A,C,G,C,C,G	C,T,C,C,T,A,T,A,G,T,A,A,G,G,G,A,G,T,A,T,T,C
chrXX	7178652	22	7.17051e+153	A,C,T,T,A,C,G,A,A,C,G,A,G,T,G,G,C,T,T,C,T,A	G,T,C,C,G,A,C,C,G,A,A,C,A,C,C,A,A,C,A,A,A,C
chrXX	7674937	26	7.66234e+181	T,A,A,C,T,C,A,A,A,T,T,C,T,T,G,A,A,A,A,A,T,C,A,A,A,T	C,G,T,A,G,G,C,G,G,C,C,A,C,G,A,G,G,T,G,T,C,T,C,G,G,C
chrXX	7921100	4	7.90598e+27	A,G,G,A	C,C,A,C
chrXX	8102683	20	8.10121e+139	G,A,A,T,G,A,C,G,T,A,C,A,T,C,A,C,G,T,G,T	T,T,T,G,C,G,T,A,C,G,G,T,C,T,T,G,T,C,A,C
chrXX	8251115	22	8.23067e+153	T,A,A,A,G,G,C,T,C,C,G,G,T,T,A,T,A,C,C,T,G,T	C,C,T,G,A,C,T,G,T,T,T,A,G,C,G,A,G,A,T,G,T,G
chrXX	8378657	53	8347258,8350420,8350441,8354413,8356284,8358036,8361262,8361598,8363290,8364392,8365152,8365968,8366126,8368381,8368814,8368955,8369786,8369819,8370291,8370962,8371172,8371463,8371501,8371506,8371558,8371675,8371725,8371853,8371893,8372554,8373552,8373755,8373801,8374090,8374109,8374119,8374169,8374291,8374678,8375026,8377337,8378070,8378657,8379691,8380093,8381917,8385653,8385733,8386417,8386579…	T,T,A,G,A,A,A,G,C,C,G,G,A,T,A,T,C,A,T,C,C,T,C,C,G,T,T,T,C,A,T,C,G,A,A,G,G,G,G,G,C,A,A,C,C,A,A,G,T,A,T,C,G	A,C,G,A,G,G,G,A,A,T,T,C,G,C,G,G,T,G,G,T,T,C,T,T,C,C,A,C,G,G,A,T,A,T,T,C,C,A,T,T,G,T,G,A,G,G,G,A,C,G,C,T,A
chrXX	9303210	1	9303210	T	C
chrXX	9399441	217	9371965,9372714,9376777,9377044,9377047,9377206,9377319,9377983,9380901,9381330,9381477,9382762,9384234,9384356,9384565,9384873,9385463,9385546,9385570,9385583,9386033,9386569,9386585,9388051,9392095,9392123,9393023,9393529,9393565,9393797,9393829,9393834,9394009,9394054,9394513,9394514,9394638,9394681,9394951,9394979,9395014,9395029,9395118,9395190,9395243,9395545,9395598,9395726,9395780,9395827…	G,G,C,C,A,C,T,C,A,C,A,A,T,C,C,A,C,A,G,T,A,A,A,C,A,C,C,G,G,T,G,G,C,C,G,A,T,T,C,A,C,A,G,A,G,A,C,A,G,G,C,T,T,C,T,G,C,G,A,T,C,C,C,G,T,G,G,T,G,G,A,C,C,A,T,G,A,C,A,T,A,C,C,C,T,A,G,A,A,A,G,A,A,T,T,T,G,C,A,C,C,G,T,C,G,T,C,A,G,T,G,C,G,G,A,C,T,G,T,A,G,T,G,G,A,T,G,T,A,C,C,G,G,G,C,C,G,T,G,A,A,G,T,G,G,C,C,T,C,G,A,T,G,G,C,G,G,T,T,A,G,C,T,G,A,T,A,G,T,T,A,C,G,G,T,G,G,T,G,A,G,C,T,C,T,C,G,G,C,A,A,C,C,T,C,C,A,G,G,C…	C,A,T,G,G,A,G,G,G,T,G,G,C,T,G,G,T,G,A,C,T,G,T,T,G,T,T,A,T,C,C,T,A,G,A,C,C,A,T,G,G,G,T,G,T,G,G,G,T,A,T,C,G,T,C,T,T,A,G,C,G,A,A,T,G,A,A,C,A,C,T,T,T,G,G,A,T,A,G,C,G,T,G,T,C,G,T,G,G,C,A,G,G,C,C,C,T,A,G,G,T,T,A,A,C,A,T,G,A,G,A,G,T,T,G,A,G,C,C,G,A,C,T,C,T,C,A,C,G,G,A,A,A,T,T,G,A,A,C,G,G,T,C,C,A,G,A,C,T,A,C,C,A,A,T,A,T,C,G,G,A,T,G,T,G,C,T,C,C,C,G,T,A,A,G,T,A,C,A,G,C,T,C,G,C,T,A,T,G,G,C,A,G,C,A,T,G,C,C,G…
chrXX	9552512	16	9.53783e+111	T,A,T,T,A,G,G,A,C,A,G,A,T,G,G,T	C,G,A,A,G,A,C,C,T,C,A,G,C,T,T,A
chrXX	9614377	22	9.61301e+153	A,C,C,T,T,T,C,G,A,A,G,G,T,G,T,C,C,A,C,T,A,C	C,A,T,C,C,A,A,A,C,G,T,A,G,C,C,A,T,G,G,C,T,G
chrXX	9771046	33	9766872,9766874,9768787,9770461,9770724,9770733,9770745,9770906,9770954,9771046,9771448,9771505,9772056,9772122,9772679,9772688,9772702,9772825,9773957,9774121,9774300,9774408,9775533,9775574,9775628,9775634,9775713,9775761,9776105,9776185,9779377,9779404,9790952	T,A,T,A,G,G,A,C,T,C,G,G,T,A,C,T,G,T,A,G,G,T,T,A,T,T,A,G,A,T,A,A,T	C,C,C,G,A,A,G,T,C,G,A,A,A,G,T,C,A,C,T,C,A,C,A,C,A,A,G,A,G,C,C,T,C
chrXX	10004083	13	9.97744e+95	C,T,T,T,C,G,A,G,T,A,G,T,C	T,C,G,A,G,A,G,A,G,G,A,A,A
chrXX	10361367	70	10354408,10354952,10355013,10355244,10355970,10356981,10357806,10358294,10358432,10358574,10358643,10359391,10359482,10359661,10359728,10359751,10359818,10359838,10359853,10359913,10360396,10360472,10361076,10361367,10361778,10362227,10362232,10362233,10362412,10362990,10363781,10369192,10369419,10369468,10369625,10369663,10369810,10369845,10373338,10375910,10376063,10376067,10376359,10376393,103…	G,T,A,T,T,A,C,G,T,T,G,C,A,T,T,A,G,A,G,C,A,A,A,G,T,A,A,G,C,A,A,T,G,T,G,C,C,T,C,G,G,T,A,A,G,G,G,C,A,G,A,C,T,G,G,G,G,A,C,A,G,C,G,A,C,T,A,T,A,G	A,C,G,C,C,G,T,C,C,A,A,T,G,G,C,G,A,C,C,G,T,G,G,A,A,G,T,A,T,G,C,C,T,C,A,A,A,A,G,C,A,G,T,C,T,T,T,T,T,C,G,T,C,A,A,A,C,G,A,G,T,G,A,G,T,C,G,A,G,T
chrXX	10510277	2	1.05096e+15	C,G	T,C
chrXX	10658779	61	10577479,10579401,10579425,10579431,10579441,10580585,10581077,10585240,10585277,10587723,10610166,10610497,10610546,10611012,10611033,10611047,10613622,10614960,10615162,10615169,10615369,10615387,10615429,10615443,10615444,10615459,10615498,10615690,10615735,10615745,10617784,10618297,10618320,10618381,10618393,10618408,10618602,10618636,10618651,10618689,10619243,10621051,10621202,10623887,106…	G,T,G,A,A,T,A,A,T,T,A,T,C,A,C,A,A,G,G,G,G,T,T,A,G,G,T,C,C,C,G,G,A,A,T,A,T,C,G,T,C,G,A,G,A,A,C,C,T,G,T,T,G,G,A,G,A,G,A,A,A	T,G,C,T,G,C,G,C,C,C,G,G,G,G,A,C,T,A,C,A,A,G,C,T,T,A,C,A,T,A,A,C,T,G,G,G,C,A,A,C,T,A,T,T,T,G,T,G,C,A,C,C,C,C,G,A,G,A,G,G,G
chrXX	10787613	35	10777390,10777454,10778006,10778074,10778218,10778226,10778247,10778287,10778321,10783379,10783381,10783589,10784354,10784717,10784810,10784850,10784916,10785284,10785322,10785548,10785698,10786003,10786044,10787613,10791525,10806726,10806739,10806740,10806763,10807899,10808149,10818766,10820493,10822603,10822609	G,C,T,C,A,A,A,C,A,A,T,G,T,A,C,G,C,A,T,C,A,T,A,A,T,C,T,G,G,G,A,T,A,A,T	A,G,C,T,G,C,G,T,C,G,C,A,C,G,T,A,T,G,G,T,C,C,G,G,G,G,C,A,C,A,G,C,G,G,A
chrXX	11117238	3	1.11172e+23	A,G,C	T,C,T
chrXX	11343906	222	11314926,11315164,11315436,11315515,11315528,11315767,11315818,11317616,11317648,11317947,11318003,11318121,11318360,11318466,11318469,11321790,11321828,11321956,11322160,11322332,11322425,11322680,11322756,11327201,11330237,11330907,11330910,11330972,11331256,11335930,11336044,11336586,11338489,11338562,11338735,11338742,11338803,11338812,11338813,11338845,11338869,11338921,11338927,11339167,113…	C,G,G,C,T,A,A,A,A,G,C,C,T,A,C,C,A,G,C,C,A,A,A,G,G,T,A,G,A,C,C,C,G,G,T,G,T,C,A,C,G,T,T,T,C,C,G,G,A,A,T,A,T,C,G,T,C,T,A,T,G,C,G,A,T,C,T,A,G,A,G,T,G,C,G,G,G,G,C,T,C,A,C,T,G,A,A,C,C,G,A,G,C,T,T,T,G,C,G,T,A,T,C,A,A,A,C,T,G,T,T,C,G,C,G,T,A,C,T,T,C,T,C,G,C,G,A,G,T,T,A,A,A,T,G,T,C,T,C,C,C,A,G,G,C,C,T,A,T,T,C,C,A,A,T,G,A,A,T,A,A,A,T,A,T,A,G,T,T,T,C,T,T,A,G,G,C,T,T,A,T,T,A,G,C,A,A,A,A,A,C,A,A,G,T,A,A,C,A,G…	A,A,A,T,C,C,G,T,G,A,A,T,A,C,A,T,C,T,A,G,G,G,G,A,A,C,C,T,C,A,G,T,T,A,A,C,C,T,G,T,A,A,G,C,T,G,A,A,G,T,G,G,A,T,A,C,T,C,G,C,A,T,C,G,C,A,A,G,A,T,T,G,T,T,C,C,A,T,T,C,G,G,G,G,C,G,G,T,T,A,G,T,T,A,C,C,C,A,C,C,G,G,G,G,G,C,A,G,A,C,C,A,A,A,A,A,G,A,C,A,T,A,A,A,T,T,G,A,C,G,G,G,T,C,A,C,G,A,A,T,T,G,T,A,A,T,C,G,G,C,G,T,C,G,A,T,G,T,G,G,C,G,A,C,C,G,A,G,A,C,G,C,G,G,C,A,G,G,C,G,G,C,G,A,G,T,C,C,C,G,T,G,T,A,A,C,G,T,G,A…
chrXX	11671289	229	11530314,11530344,11530380,11532210,11532264,11532293,11532301,11532484,11532532,11535375,11535420,11535424,11535436,11535439,11535452,11535453,11535682,11535843,11535848,11536070,11539525,11541676,11542013,11542092,11542155,11542207,11542244,11542288,11542358,11543313,11543531,11544429,11544586,11544589,11547650,11547665,11547667,11547689,11548557,11548873,11550017,11550057,11550104,11550151,115…	A,G,G,G,C,A,A,G,C,A,T,T,G,T,G,C,G,A,C,C,T,G,C,A,T,G,A,A,G,G,G,A,G,C,C,A,A,G,C,A,T,T,C,A,A,G,T,C,C,G,A,A,T,C,A,C,A,G,A,C,A,T,C,C,A,C,C,T,G,G,T,C,C,G,T,A,T,A,A,G,A,C,A,A,T,A,A,A,T,T,T,A,A,A,C,G,G,C,G,T,C,G,G,A,G,T,T,T,G,A,T,A,A,C,G,A,G,T,T,A,A,C,T,G,T,C,A,T,A,T,A,T,C,C,C,A,C,T,A,T,A,A,T,G,C,C,G,A,T,G,T,T,C,A,G,T,A,C,G,G,C,T,T,C,T,G,G,A,C,T,A,A,A,C,T,A,T,A,T,C,A,C,G,T,G,A,C,T,T,T,T,C,G,T,A,T,T,A,T,A…	G,C,T,A,T,C,G,C,A,T,G,G,A,C,T,G,A,G,A,A,G,C,T,G,A,T,C,C,A,T,A,C,T,A,T,G,T,C,T,G,G,A,T,C,C,A,C,T,T,A,C,C,G,T,T,G,G,T,C,A,G,C,T,T,G,G,T,G,C,C,C,T,T,A,A,G,C,C,G,A,T,T,T,G,C,G,G,G,A,C,A,T,G,T,A,T,A,T,A,C,A,A,A,G,A,A,C,G,T,G,G,C,T,A,A,T,T,C,A,G,C,A,G,A,A,A,G,C,T,G,T,A,A,T,G,G,T,A,G,C,T,G,C,T,G,A,C,G,G,T,G,C,T,G,C,C,C,T,A,A,T,A,C,G,A,A,A,G,T,A,G,G,T,T,C,G,A,C,A,T,G,A,A,A,C,G,T,A,C,C,C,G,A,G,G,C,A,T,G,T…
chrXX	11886890	13	1.18868e+103	A,T,A,T,A,A,A,G,C,G,C,G,G	T,G,G,G,C,G,G,C,T,A,T,C,T
chrXX	12431344	8	1.24313e+63	T,A,G,C,A,A,G,T	C,G,A,A,G,G,C,C
chrXX	13323648	105	13260771,13283750,13284498,13284622,13293815,13294888,13300999,13301002,13301020,13301267,13301325,13301330,13301795,13301866,13301910,13301995,13302000,13302001,13303119,13303242,13303442,13305204,13305205,13305370,13305399,13305567,13305570,13305823,13305887,13305908,13306796,13309228,13309246,13309248,13309257,13309263,13309652,13309727,13309900,13311587,13311886,13312225,13312287,13312444,133…	A,G,G,T,T,C,C,G,C,C,A,T,G,C,T,C,G,A,T,A,G,C,T,C,T,A,G,A,G,G,C,A,T,T,T,T,T,G,T,T,G,A,C,C,A,C,G,C,T,G,C,C,G,A,A,T,T,T,A,G,T,T,C,A,C,T,G,G,T,A,T,A,C,G,A,G,T,T,A,A,C,A,T,A,C,G,G,G,G,T,G,A,G,T,G,A,C,C,C,A,C,A,T,A,G	G,T,A,A,C,T,T,C,T,G,C,G,A,T,C,T,T,T,A,C,A,A,A,T,C,T,T,G,T,T,A,G,G,C,G,G,C,A,A,G,A,G,T,T,G,T,T,T,C,C,G,T,A,T,C,C,C,G,G,T,G,C,G,G,G,A,T,T,C,T,C,G,A,A,T,A,G,C,G,C,T,T,C,C,G,C,T,A,T,G,T,C,C,C,A,G,T,T,G,T,T,G,A,C,A
chrXX	13993852	27	1.39684e+215	A,A,T,T,C,G,A,A,A,C,A,C,C,A,T,A,C,A,G,A,C,A,A,G,C,C,T	C,G,A,C,G,A,C,G,T,T,G,G,T,T,C,G,T,G,A,T,G,G,T,C,G,T,C
chrXX	14104321	16	1.40932e+127	C,T,T,G,C,A,C,G,A,C,T,C,G,T,G,A	T,C,G,A,T,C,A,A,G,T,C,G,A,C,C,T
chrXXI	1851556	47	1799330,1799331,1799573,1799604,1799612,1799681,1805777,1805798,1805884,1806380,1806432,1806466,1806496,1806627,1806643,1807419,1807615,1807707,1807717,1813540,1818262,1818338,1818397,1818404,1818430,1818452,1818462,1818726,1818738,1818740,1818754,1823759,1823825,1823877,1823924,1823950,1825382,1825797,1825908,1825993,1826010,1846323,1846385,1849109,1849257,1851311,1851556	A,A,T,T,T,G,A,G,C,G,A,C,A,G,T,T,G,T,G,C,T,C,G,G,A,C,T,G,C,A,T,C,C,A,G,T,A,C,T,A,C,C,A,T,A,C,T	C,T,C,C,G,A,C,A,T,C,T,T,C,T,C,C,A,A,T,A,G,A,A,C,T,T,G,T,T,G,C,A,T,T,A,C,G,G,G,G,A,T,T,G,C,A,A
chrXXI	1961733	4	1.96131e+27	T,A,G,C	A,G,T,A
chrXXI	2133527	14	2.11138e+97	A,C,G,C,C,C,G,T,C,C,C,T,G,A	T,G,C,T,A,T,T,C,T,T,T,A,T,T
chrXXI	2298262	27	2.29444e+188	G,G,C,T,T,G,T,T,G,G,A,A,G,C,C,C,A,A,A,G,A,G,A,G,C,T,G	A,C,T,C,C,T,A,G,C,A,G,C,A,G,T,G,G,T,C,T,G,A,G,A,T,C,T
chrXXI	3251211	6	3.24442e+41	C,T,G,A,C,T	T,G,A,T,G,G
chrXXI	3356770	81	3349744,3349773,3350117,3350266,3350349,3350371,3350394,3350412,3350488,3350628,3352349,3352700,3354542,3354549,3354565,3354618,3354628,3354637,3354794,3354921,3354934,3354990,3355027,3355593,3355675,3356053,3356076,3356143,3356298,3356344,3356434,3356574,3356590,3356661,3356770,3356839,3356919,3356946,3356962,3356963,3359858,3359922,3360008,3360036,3360916,3362168,3362193,3362946,3363524,3364123…	G,T,A,G,C,G,A,T,T,G,C,G,T,G,C,A,C,C,C,A,A,A,C,A,C,C,A,C,C,C,C,C,A,A,C,G,C,A,A,C,A,A,T,T,C,T,C,A,A,A,C,G,T,T,A,A,C,T,A,T,T,G,C,T,C,T,G,A,A,T,T,G,A,T,T,A,A,T,G,G,A	T,C,T,A,G,T,T,C,C,A,G,T,G,C,T,C,G,T,T,G,C,G,A,T,G,G,G,G,T,T,G,T,T,G,T,T,T,G,C,T,T,C,A,A,T,G,G,G,C,G,T,C,C,G,G,G,G,C,G,A,G,C,G,C,G,C,A,G,G,C,G,C,T,C,C,T,C,A,T,C,T
chrXXI	3452520	26	3.44966e+181	C,G,T,C,G,T,T,A,T,G,A,C,A,C,T,T,A,T,T,T,C,T,G,G,C,C	G,T,C,T,T,C,C,T,A,T,T,T,C,G,C,G,G,C,G,G,T,C,C,C,A,T
chrXXI	3781962	20	3.75832e+139	A,C,G,T,G,C,G,A,A,T,G,G,T,T,G,C,G,A,C,G	G,T,A,C,A,G,C,C,T,C,A,C,C,G,A,T,A,G,T,A
chrXXI	3956509	3	3.95646e+20	G,T,T	A,A,G
chrXXI	4819354	2	48193544820184	A,T	G,C
chrXXI	4905104	20	4.90492e+139	C,T,A,A,C,C,A,C,C,A,A,T,C,A,T,G,C,C,A,T	T,A,G,C,G,A,T,T,A,G,T,G,G,G,G,A,G,T,G,C
chrXXI	5780893	5	5.77922e+34	C,G,G,G,T	G,T,A,A,C
chrXXI	6199438	27	6.19536e+188	A,A,T,T,A,T,A,T,G,C,A,G,T,T,A,G,C,C,C,A,G,T,T,C,A,T,G	T,G,C,A,G,A,T,A,T,T,C,A,C,C,C,A,T,G,A,G,C,C,C,A,C,C,C
chrXXI	6317107	63	6308460,6308648,6308654,6308662,6308718,6309473,6309598,6309605,6310077,6310463,6310502,6310543,6311003,6311013,6311032,6311045,6311048,6311261,6311323,6311381,6311556,6312061,6312126,6312215,6312219,6312235,6312337,6312362,6312526,6312660,6312999,6313110,6313254,6314421,6316518,6316953,6316977,6317107,6317837,6317986,6318517,6318704,6318824,6318886,6319095,6319096,6319210,6319689,6319771,6319779…	C,T,T,G,A,C,A,T,G,T,A,G,A,C,G,T,T,T,C,C,A,A,C,C,T,C,A,T,C,T,A,C,G,A,G,T,A,G,A,T,G,C,A,G,C,A,T,G,C,T,T,C,A,A,C,T,T,G,A,C,T,T,A	T,C,G,C,C,G,G,C,A,C,C,A,G,A,A,C,G,A,A,T,G,G,G,T,C,T,G,A,T,C,C,G,A,C,A,G,G,T,C,A,A,T,G,A,T,T,A,A,T,A,C,A,G,C,T,C,C,C,T,A,G,C,T
chrXXI	6453850	13	6.45377e+90	G,T,A,C,G,T,T,G,T,T,T,G,C	C,C,T,T,T,C,C,A,A,G,C,T,G
chrXXI	6812772	13	6.79844e+90	C,C,A,A,A,A,T,G,T,T,A,T,T	G,G,T,T,G,T,G,A,G,C,C,A,C
chrXXI	7213018	49	7177779,7189271,7190417,7190422,7191023,7191322,7191344,7192044,7192179,7192496,7192960,7192967,7193983,7193989,7197372,7197810,7198199,7199314,7202665,7203044,7203310,7203508,7203526,7203551,7203662,7203738,7203782,7204022,7204174,7204471,7210540,7212586,7213018,7213075,7213756,7214326,7214350,7214407,7214458,7215166,7215176,7215387,7215388,7215423,7215698,7215739,7215769,7216381,7217149	G,G,A,A,G,G,A,A,A,T,T,G,G,A,G,A,A,T,T,A,G,T,T,C,G,C,T,G,T,T,G,A,G,G,G,A,G,A,T,T,A,A,A,C,A,C,A,G,A	C,C,C,C,T,A,C,G,G,G,G,T,A,T,T,G,G,C,A,C,A,G,C,T,C,T,G,A,A,A,A,G,A,C,A,T,A,G,C,A,G,C,G,T,G,G,T,A,G
chrXXI	8267895	11	8.26696e+76	G,A,G,C,C,C,T,C,A,T,T	T,G,C,A,T,A,C,G,G,C,C
chrXXI	8576714	17	8.5431e+118	A,G,C,C,G,G,A,G,C,G,T,G,A,C,T,A,C	T,A,T,T,A,A,C,C,T,A,C,A,G,T,C,G,T
chrXXI	8720464	2	87204648722305	C,A	T,G
chrXXI	9312883	189	9282831,9282881,9283048,9283068,9283275,9283285,9283290,9283331,9283661,9283663,9283701,9284418,9284436,9284475,9284486,9284621,9285436,9297005,9298686,9299122,9299307,9299340,9299347,9299351,9299608,9300060,9300445,9300537,9300539,9300700,9300767,9300773,9300868,9300894,9301109,9301240,9301398,9301414,9301677,9301818,9301837,9301906,9301957,9301969,9301995,9302131,9302178,9302240,9302256,9302371…	G,C,G,G,C,G,C,T,T,A,C,A,A,G,A,T,A,A,G,C,G,T,C,T,T,T,T,C,G,T,A,T,T,C,T,T,T,A,T,C,A,G,C,G,T,A,C,A,A,G,G,T,C,C,G,T,A,G,T,T,T,T,A,C,C,G,C,A,G,T,A,G,C,A,A,G,T,T,T,G,T,C,C,A,C,A,A,T,C,A,G,A,T,G,T,C,G,G,T,G,A,T,C,C,A,G,A,A,T,G,T,T,G,T,G,A,C,A,G,T,C,G,T,C,T,T,T,G,T,T,G,G,A,T,C,C,A,C,G,C,A,T,T,G,A,C,A,C,T,G,C,C,G,G,G,C,G,T,T,C,C,T,T,A,G,A,A,T,C,T,G,T,A,A,T,T,T,A,T,C,T,A,G,C,C,C,A,T,A	A,T,T,C,T,A,G,G,C,T,T,G,G,C,T,A,C,T,A,A,C,C,G,C,C,C,C,T,C,C,G,C,A,T,C,G,C,G,G,A,G,A,A,C,G,C,A,G,G,C,T,A,A,G,C,G,G,T,C,C,G,A,G,G,G,T,G,G,A,C,G,A,T,T,G,T,A,A,G,A,C,G,G,C,G,C,G,C,T,T,T,C,C,C,A,T,T,T,G,A,C,G,A,A,G,A,T,T,A,A,C,C,A,G,T,T,T,C,C,G,G,A,C,T,C,C,C,A,C,G,A,A,G,A,T,T,T,T,A,T,G,G,A,A,T,T,G,A,G,A,T,G,C,C,C,G,A,A,G,G,A,A,A,T,C,G,G,C,A,G,A,A,G,G,C,C,A,T,A,A,C,G,C,T,G,T,G,G,G
chrXXI	9618544	80	9510357,9523677,9523699,9523751,9523795,9524244,9524897,9580396,9580405,9580540,9586314,9586733,9589648,9591810,9591812,9591830,9591831,9591846,9591863,9591866,9591902,9591923,9591951,9591953,9592101,9592115,9592186,9594514,9602527,9603638,9603757,9603768,9603799,9604034,9607778,9607802,9607980,9608047,9608169,9608291,9610620,9610731,9610758,9610788,9610825,9610889,9611070,9611071,9611072,9611172…	A,C,T,C,T,T,G,C,G,A,T,G,G,A,T,C,A,C,T,C,T,A,C,C,G,C,T,G,A,A,A,T,G,T,A,T,G,G,T,C,A,A,A,T,A,T,A,G,G,A,G,A,A,T,G,A,A,A,A,G,T,T,A,C,G,A,C,A,A,A,A,A,T,T,T,A,G,G,G,T	G,T,C,T,G,C,T,G,A,T,C,A,C,T,C,A,G,G,G,T,C,G,G,G,T,T,C,A,G,G,G,G,A,C,T,C,A,A,C,T,G,G,G,C,G,A,T,A,A,T,T,G,G,G,A,G,G,T,T,A,C,C,G,T,A,T,G,T,C,G,T,G,C,C,C,G,A,C,T,C
chrXXI	10503055	538	9726424,9727556,9727584,9727591,9729584,9732353,9763430,9765215,9772688,9773521,9779460,9795378,9812744,9812745,9837808,9856960,9862266,9862276,9870211,9873925,9878229,9901360,9901362,9901592,9901862,9903203,9903257,9908085,9910753,9917900,9949964,9953171,9960897,9961115,9966454,9966467,9966855,9971168,9973741,9973848,9989074,10002011,10002020,10012094,10012378,10012517,10012519,10041840,10057289…	A,G,A,G,C,A,A,G,G,G,C,A,G,A,T,C,G,A,G,A,T,C,A,G,C,G,T,T,T,G,A,T,T,A,C,A,T,G,C,A,T,T,A,T,A,G,G,A,G,A,G,C,A,T,T,G,T,A,A,C,A,G,T,A,G,A,T,A,A,T,A,G,C,C,A,T,G,A,G,T,T,G,C,A,G,C,A,G,A,A,T,C,A,G,G,T,T,G,T,C,T,A,A,C,G,A,C,A,G,C,A,G,G,A,C,G,A,G,T,T,A,C,T,G,T,G,C,C,T,C,C,A,C,C,C,A,C,T,C,A,G,G,T,G,A,T,T,A,T,G,T,A,T,T,A,A,A,C,T,A,T,A,T,A,T,T,T,A,T,T,C,G,T,G,G,T,T,C,T,A,A,C,T,T,A,A,T,A,G,G,T,T,T,C,T,G,A,A,A,A…	G,C,G,T,A,C,G,C,A,A,A,T,T,T,C,G,C,G,A,C,A,G,G,T,A,C,G,C,G,A,G,G,G,G,T,G,G,A,A,G,G,G,G,A,G,A,A,G,A,C,A,A,T,C,C,T,C,G,T,A,G,C,A,G,A,T,C,G,G,C,G,T,T,A,G,A,A,G,C,C,A,A,G,G,A,T,G,A,C,T,C,A,C,C,C,G,C,A,G,T,C,C,G,T,T,G,T,G,A,T,C,A,A,C,T,A,G,A,C,C,T,A,G,C,C,T,T,T,C,G,T,T,T,G,T,G,A,A,T,T,C,A,C,C,C,G,G,G,C,T,G,G,A,A,G,G,G,T,C,G,C,G,C,G,C,C,G,T,C,C,T,C,G,A,C,G,A,A,A,G,C,A,G,C,T,T,A,G,T,C,G,C,G,G,G,A,T,C,G,G…
chrXXI	11791931	26	1.17895e+207	A,C,A,A,T,A,C,A,C,A,T,G,T,A,A,G,C,T,T,T,G,G,G,A,T,T	G,A,G,G,C,T,T,G,G,C,C,A,G,G,G,T,A,C,C,G,C,T,C,C,C,C
chrXXI	12013052	18	1.20073e+143	A,C,T,A,T,A,T,A,C,T,T,T,A,G,C,A,C,T	G,T,C,T,A,C,C,G,T,C,C,C,G,C,G,G,A,A
