# Supplementary material for: Rare jackpot individuals drive rapid adaptation in Threespine Stickleback
Source: Nat Commun. 2026 Mar 30;17:4614. doi: 10.1038/s41467-026-71236-y (PMC13199453; doi:10.1038/s41467-026-71236-y)
Supplement: Supplementary file 8 — Supplementary Data 6 [file 41467_2026_71236_MOESM8_ESM.xlsx]

## Sheet: Sheet1
Sequence ID	Population name	Coordinates approx?	GPS North	GPS East	Marine vs freshwater	Other notes	Water type	Pacific Northwest independent M vs F (c150)	Northern Europe independent M vs F (c151)	California Freshwater vs all Pacific Marine (c153)	c154 (globalsuperglacial F vs M)	c155 (global F vs M)	Used in joint genotyping	Used in river comparisons	Used in pilot analysis
AKST|X|2001#03	Alaska Stream		60.141	-149.395	F		River	0					Yes
ANSR_X_2009#01	Anser Lake, Haida Gwaii		54.114	-131.686	F		Freshwater	0					Yes
BK70_X_2010#02	Banks West, lake, Haida Gwaii		53.397	-130.202	F		Freshwater	0					Yes
BKW2_X_2010#01	Banks 70, lake, Haida Gwaii		53.359	-130.157	F		Freshwater	0					Yes
BOOT|X|2011#05	Boot Lake, Alaska		61.718	-150.13	F		Lake	0					Yes
BOUL_X_2010#01	Boulton Lake, haida Gwaii		53.783	-132.098	F		Lake	0			0	0	Yes
BRLY|X|2012#01	Barley Lake		61.363	-150.083	F		Lake	0					Yes
BRNT_X_2009#05	Branta Lake, Haida Gwaii		53.967	-132.016	F		Freshwater	0			0	0	Yes
CMCB|X|2011#02	Community Club		60.702	-151.383	F		Fresh	0					Yes
COAT|X|2009#90234	Coates Lake, Haida Gwaii		53.669	-132.88	F		Fresh	0					Yes
COND|X|2002#14	Connor Creek D, Washington		47.056	-124.163	F		River	0					Yes
CORC|X|2011#01	Corcoran Lake, Alaska		61.574	-149.688	F		Lake	0					Yes
DANS|X|X#05	Daniels Lake, Alaska		60.735	-151.186	F		Lake	0					Yes
DARW_X_2009#03	Darwin Lake, Haida Gwaii		52.568	-131.663	F		Lake	0					Yes
DNSE|X|2011#07	Denise Lake, Alaska		60.522	-150.987	F		Lake	0					Yes
DRIZ_L_2009#02	Drizzle Lake, Haida Gwaii		53.935	-132.073	F		Lake	0			0	0	Yes
ECHO|X|2011#03	Echo Lake, Alaska		60.438	-151.161	F		Lake	0					Yes
EDEN_X_2010#01	Eden Lake, Haida Gwaii		53.845	-132.746	F		Lake	0					Yes
ESCP|X|1993#75_8	Escarpment Lake, Haida Gwaii		52.589	-131.842	F		Lake	0			0	0	Yes
GOLD_X_2009#02	Gold Creek, Haida Gwaii		53.632	-132.053	F		Fresh	0					Yes
JADE|X|2011#05	Jade Lake, Alaska		61.524	-149.869	F		Lake	0					Yes
KFSY|X|2011#05	Kalifonsky Lake		60.331	-151.264	F		Lake	0			0	0	Yes
LAUR|X|1993#9_5	Laurel Pond, Haida Gwaii		53.929	-132.02	F		Lake	0					Yes
LITC_23_32_2008#306	Little Campbell upstream		49.012	-122.625	F		River	0			0	0	Yes	Yes
LMCK|X|X#03	Little Meadow Creek, Alaska		61.569	-149.761	F		River	0					Yes
LONG|X|2011#01	Long Lake, Alaska		61.578	-149.764	F		Lake	0					Yes
LSHP|X|2011#01	L-shaped lake		61.706	-149.972	F		Lake	0			0	0	Yes
LUTE|X|2003#76_4	Lutea Lake, Haida Gwaii		52.337	-131.37	F		Lake	0					Yes
MAYR_X_2009#05	Mayer Lake		53.692	-132.044	F		Lake	0			0	0	Yes
MNKA|X|X#02	Matanuska Lake, Alaska		61.556	-149.229	F		Lake	0			0	0	Yes
MNYN|X|X#29997	Menyanthes Lake, Haida Gwai		53.596	-132.971	F		Lake	0					Yes
ORPH|X|2011#05	Orphea Lake, Alaska		60.388	-151.199	F		Lake	0			0	0	Yes
POQU|X|2009#29995	Poque Lake, Haida Gwaii		52.602	-131.704	F		Lake	0			0	0	Yes
QUIN_X_2003#02	Quinalt, Washington		47.471	-123.871	F		Fresh	0			0	0	Yes
ROUG|X|2000#f03	Rouge Lake, Haida Gwaii		54.034	-131.876	F		Lake	0					Yes
SDPY_X_2006#24	Serendipity Pond, Haida Gwaii		54.028	-131.761	F		Fresh	0					Yes
SKID_X_2009#01	Skidgate Lake, Haida Gwaii		53.097	-131.916	F		Lake	0					Yes
SKON|X|X#12	Skonun Lake, Haida Gwaii		53.914	-132.025	F		Lake	0					Yes
SLTC|X|X#90458	Solstice Lake, Haida Gwaii		53.945	-131.932	F		Lake	0					Yes
SLVR|X|2009#29996	Silver Lake, Haida Gwaii		54.103	-131.688	F		Lake	0					Yes
SPNC_L_2009#01	Spence Lake, Haida Gwaii		53.973	-131.78	F		Lake	0			0	0	Yes
SRLY|X|2011#01	South Rolly Lake, Alaska		61.669	-150.126	F		Lake	0					Yes
SRST|S1|2000#05	Salmon River Stream, British Columbia		49.175	-122.594	F		River	0			0	0	Yes
STIU_X_2009#03	Stiu Lake, Queen Charlotte - fully armored fresh		53.244	-132.586	F		Lake	0			0	0	Yes
STMY|X|2011#03	Stormy Lake, Alaska		60.771	-151.047	F		Lake	0					Yes
TERN|X|2011#02	Tern Lake, Alaska		60.533	-149.55	F		Lake	0					Yes
WALR|X|2005#32	Wallace Lake		61.573	-149.576	F	Pelvis Reduced	Lake	0					Yes
WATT_X_2009#05	Watt Lake, Haida Gwaii		53.764	-132.071	F		Lake	0					Yes
WDPL_X_2009#05	Woodpile Creek, Haida gwai		53.644	-132.082	F		Lake	0					Yes
WOLF|X|2011#04	Wolf Lake, Alaska		61.645	-149.278	F		Lake	0					Yes
ZERO|X|2011#05	Zero Lake, Alaska		61.648	-149.808	F		Lake	0					Yes
